# Supplementary material for: In Silico Identification and Validation of Cuproptosis-Related LncRNA Signature as a Novel Prognostic Model and Immune Function Analysis in Colon Adenocarcinoma
Source: Curr Oncol. 2022 Sep 15;29(9):6573–93. doi: 10.3390/curroncol29090517 (PMC9497598; doi:10.3390/curroncol29090517)
Supplement: Supplementary file 1 [file curroncol-29-00517-s001.zip]

Archive with 4 entries (4 files):
- curroncol-1869125-File S1.xls
- curroncol-1869125-File S2.xls
- curroncol-1869125-File S3.xls
- curroncol-1869125-supplementary figures.pdf
