# Supplementary material for: In Silico Identification and Validation of Cuproptosis-Related LncRNA Signature as a Novel Prognostic Model and Immune Function Analysis in Colon Adenocarcinoma
Source: Curr Oncol. 2022 Sep 15;29(9):6573–93. doi: 10.3390/curroncol29090517 (PMC9497598; doi:10.3390/curroncol29090517)
Supplement: Supplementary file 1 [file curroncol-29-00517-s001.zip › curroncol-1869125-File S1.xls]

ID	TCGA-A6-5659-11A-01R-1653-07	TCGA-A6-2682-11A-01R-A32Z-07	TCGA-AA-3534-11A-01R-A32Z-07	TCGA-AA-3489-11A-01R-1839-07	TCGA-A6-2678-11A-01R-A32Z-07	TCGA-AA-3520-11A-01R-A32Z-07	TCGA-AA-3511-11A-01R-1839-07	TCGA-A6-2671-11A-01R-A32Z-07	TCGA-A6-5662-11A-01R-1653-07	TCGA-A6-2686-11A-01R-A32Z-07	TCGA-AA-3663-11A-01R-1723-07	TCGA-AA-3527-11A-01R-A32Z-07	TCGA-A6-2683-11A-01R-A32Z-07	TCGA-AA-3514-11A-01R-A32Z-07	TCGA-AA-3516-11A-01R-A32Z-07	TCGA-AA-3517-11A-01R-A32Z-07	TCGA-A6-2679-11A-01R-A32Z-07	TCGA-AA-3531-11A-01R-A32Z-07	TCGA-A6-2685-11A-01R-A32Z-07	TCGA-AA-3713-11A-01R-1723-07	TCGA-AA-3522-11A-01R-A32Z-07	TCGA-AZ-6603-11A-02R-1839-07	TCGA-AA-3712-11A-01R-1723-07	TCGA-AA-3496-11A-01R-1839-07	TCGA-AZ-6600-11A-01R-1774-07	TCGA-AZ-6601-11A-01R-1774-07	TCGA-AA-3518-11A-01R-1672-07	TCGA-AZ-6605-11A-01R-1839-07	TCGA-F4-6704-11A-01R-1839-07	TCGA-A6-5665-11A-01R-1653-07	TCGA-AA-3662-11A-01R-1723-07	TCGA-A6-2675-11A-01R-1723-07	TCGA-AZ-6599-11A-01R-1774-07	TCGA-AA-3660-11A-01R-1723-07	TCGA-AA-3655-11A-01R-1723-07	TCGA-A6-2680-11A-01R-A32Z-07	TCGA-A6-2684-11A-01R-A32Z-07	TCGA-AA-3525-11A-01R-A32Z-07	TCGA-AA-3697-11A-01R-1723-07	TCGA-AZ-6598-11A-01R-1774-07	TCGA-A6-5667-11A-01R-1723-07	TCGA-A6-6780-01A-11R-A278-07	TCGA-CM-5868-01A-01R-1653-07	TCGA-CM-6165-01A-11R-1653-07	TCGA-AA-3956-01A-02R-1022-07	TCGA-AA-3527-01A-01R-0821-07	TCGA-CA-6716-01A-11R-1839-07	TCGA-D5-6930-01A-11R-1928-07	TCGA-AY-A8YK-01A-11R-A41B-07
FDX1	20.7381	14.2543	11.6058	10.5861	12.22	14.4426	9.0058	11.6153	11.5595	14.709	12.2499	14.5386	16.667	12.0981	12.8704	13.2969	11.0059	10.7685	11.3919	21.3197	14.2083	5.6905	10.3989	11.888	16.2761	9.3099	14.6033	4.8635	11.0434	16.7704	9.7074	8.9326	11.8519	12.3078	11.3471	14.1818	16.3254	10.9273	10.0754	10.0993	9.4418	16.5256	11.3782	12.6098	14.0848	6.6351	6.2673	6.6715	11.6776
LIAS	1.3727	1.3059	1.447	1.3113	1.5169	1.2313	1.3373	1.1046	1.3402	1.305	1.2791	1.1987	1.5629	1.0965	0.8575	1.0343	1.0104	0.7966	1.1761	1.9782	1.3929	1.1482	1.8277	1.3881	0.9758	1.1886	1.2684	1.1103	1.186	0.9273	2.2427	0.9477	1.4144	2.019	1.9751	0.8624	1.4735	1.5188	1.0693	1.4878	1.3447	4.5467	1.5763	2.1442	1.4273	0.6871	1.6158	1.1959	1.3851
LIPT1	1.3974	1.4876	1.4991	2.8981	1.5488	1.4481	1.4981	1.2508	1.4839	1.2617	1.4753	1.1394	1.7214	1.165	0.8564	1.6838	1.6495	1.0302	1.2732	2.7483	1.2821	2.0498	1.3759	2.0776	1.2115	1.3798	1.4377	1.4074	0.8116	1.3551	2.1694	1.2676	1.0729	1.9657	2.7693	1.8582	1.2496	1.2625	1.2106	1.0847	1.2033	3.9775	1.8646	2.0735	1.1503	0.5925	3.6631	1.1426	1.1972
DLD	39.1059	30.5514	28.7279	27.7792	31.1897	32.5744	29.448	27.3781	30.2146	37.3836	32.8746	33.1291	18.3856	34.8974	20.9099	25.7041	28.9885	24.8869	30.9485	38.0944	33.1236	21.7608	25.7801	33.8095	34.1297	29.7509	28.779	22.4132	33.5274	31.1755	25.7684	26.8138	31.4955	26.5543	32.5353	22.0196	26.7383	32.0914	32.5909	26.9591	30.0096	35.0033	22.4169	39.7894	27.4132	5.8775	26.5902	19.0865	23.6007
DLAT	14.0317	12.9214	14.2202	14.8179	15.0542	14.8809	16.9621	12.4344	10.8231	16.479	15.1979	14.4428	15.0912	16.8635	7.763	11.5268	13.6375	9.7796	16.3132	23.7746	16.176	11.8602	14.4441	12.8762	16.7985	17.0246	12.236	8.4499	17.942	12.1257	13.4883	11.4639	16.4397	11.1044	14.3535	7.4117	12.3938	13.112	17.9446	12.9748	16.1755	39.7525	12.9524	17.6474	14.3338	4.3267	10.8138	11.4234	13.4448
PDHA1	30.1238	31.2489	30.1772	21.1644	31.3	29.812	28.2261	27.708	23.1658	31.9627	28.2625	29.7435	35.3345	33.4464	18.8787	25.967	29.1992	22.8048	31.0577	33.7444	33.3472	18.6447	28.4726	25.0672	36.2704	26.8176	26.6093	14.6269	28.2083	24.7511	22.2503	21.056	28.9966	22.3465	26.2485	20.175	30.409	32.6023	29.179	31.3928	32.3054	32.9315	39.7152	39.7436	47.5178	17.2367	29.58	18.893	61.4066
PDHB	10.8846	12.3273	11.3233	19.0097	11.7531	11.2992	13.6362	11.6563	11.2199	13.4759	12.5477	11.3353	13.1733	9.548	8.2604	10.2355	11.2581	9.0026	12.8216	18.6945	12.2162	10.8413	11.837	15.6268	10.7461	11.4933	10.0678	12.3099	12.8152	10.0867	12.5949	11.0556	9.8977	13.4812	14.7535	7.56	12.2397	12.3904	13.1065	9.1671	10.8617	18.4087	18.7635	14.6305	12.9928	6.5251	10.3139	8.7418	7.9407
MTF1	3.7924	5.3593	4.2908	2.7849	4.6425	3.9619	4.1282	3.5752	3.2602	3.7341	2.9948	5.3696	3.7356	5.7975	4.9745	4.1653	4.7423	5.915	5.9677	1.7296	4.2088	4.6593	5.4646	3.318	4.533	5.0548	3.3503	2.3457	4.9397	5.3459	3.1046	3.6003	4.1698	2.9318	3.0243	2.986	3.2677	4.8985	4.1264	3.6904	4.9886	4.9607	1.9511	3.5723	3.379	1.0491	2.7611	3.0016	2.864
GLS	11.2133	7.6432	6.2635	7.4702	6.1906	8.3372	7.1618	5.9971	7.4793	9.7438	7.1384	6.4799	6.7308	5.9423	5.4587	7.901	6.3103	8.8633	6.3627	8.7081	6.8979	4.5816	6.6449	9.0285	7.3932	7.5693	7.0976	4.5825	5.967	13.3978	5.3481	8.3793	6.8968	5.3663	5.6174	24.9222	9.731	7.7341	5.1896	5.3537	6.3957	21.6434	9.2339	14.2079	10.974	1.217	15.3617	5.6166	11.3231
CDKN2A	0.1108	0.2402	0.3225	0.46	0.0999	0.2626	0.3398	0.2494	0.1429	0.2555	0.1502	0.4746	0.1172	0.162	0.2093	0.2392	0.2332	0.2498	0.1774	0.1343	0.1488	0.2686	0.2315	0.2308	0.1863	0.1887	0.2372	0.1696	0.1226	0.1745	0.6256	0.1681	0.1291	0.2786	0.4154	0.7197	0.2721	0.3515	0.1711	0.2138	0.1412	0.3794	0.9382	0.3505	0.4924	0.7791	0.23	0.7734	0.1355
[truncated: 465 more columns]
