# Supplementary material for: In Silico Identification and Validation of Cuproptosis-Related LncRNA Signature as a Novel Prognostic Model and Immune Function Analysis in Colon Adenocarcinoma
Source: Curr Oncol. 2022 Sep 15;29(9):6573–93. doi: 10.3390/curroncol29090517 (PMC9497598; doi:10.3390/curroncol29090517)
Supplement: Supplementary file 1 [file curroncol-29-00517-s001.zip › curroncol-1869125-File S2.xls]

ID	TCGA-A6-5659-11A-01R-1653-07	TCGA-A6-2682-11A-01R-A32Z-07	TCGA-AA-3534-11A-01R-A32Z-07	TCGA-AA-3489-11A-01R-1839-07	TCGA-A6-2678-11A-01R-A32Z-07	TCGA-AA-3520-11A-01R-A32Z-07	TCGA-AA-3511-11A-01R-1839-07	TCGA-A6-2671-11A-01R-A32Z-07	TCGA-A6-5662-11A-01R-1653-07	TCGA-A6-2686-11A-01R-A32Z-07	TCGA-AA-3663-11A-01R-1723-07	TCGA-AA-3527-11A-01R-A32Z-07	TCGA-A6-2683-11A-01R-A32Z-07	TCGA-AA-3514-11A-01R-A32Z-07	TCGA-AA-3516-11A-01R-A32Z-07	TCGA-AA-3517-11A-01R-A32Z-07	TCGA-A6-2679-11A-01R-A32Z-07	TCGA-AA-3531-11A-01R-A32Z-07	TCGA-A6-2685-11A-01R-A32Z-07	TCGA-AA-3713-11A-01R-1723-07	TCGA-AA-3522-11A-01R-A32Z-07	TCGA-AZ-6603-11A-02R-1839-07	TCGA-AA-3712-11A-01R-1723-07	TCGA-AA-3496-11A-01R-1839-07	TCGA-AZ-6600-11A-01R-1774-07	TCGA-AZ-6601-11A-01R-1774-07	TCGA-AA-3518-11A-01R-1672-07	TCGA-AZ-6605-11A-01R-1839-07	TCGA-F4-6704-11A-01R-1839-07	TCGA-A6-5665-11A-01R-1653-07	TCGA-AA-3662-11A-01R-1723-07	TCGA-A6-2675-11A-01R-1723-07	TCGA-AZ-6599-11A-01R-1774-07	TCGA-AA-3660-11A-01R-1723-07	TCGA-AA-3655-11A-01R-1723-07	TCGA-A6-2680-11A-01R-A32Z-07	TCGA-A6-2684-11A-01R-A32Z-07	TCGA-AA-3525-11A-01R-A32Z-07	TCGA-AA-3697-11A-01R-1723-07	TCGA-AZ-6598-11A-01R-1774-07	TCGA-A6-5667-11A-01R-1723-07	TCGA-A6-6780-01A-11R-A278-07	TCGA-CM-5868-01A-01R-1653-07	TCGA-CM-6165-01A-11R-1653-07	TCGA-AA-3956-01A-02R-1022-07	TCGA-AA-3527-01A-01R-0821-07	TCGA-CA-6716-01A-11R-1839-07	TCGA-D5-6930-01A-11R-1928-07	TCGA-AY-A8YK-01A-11R-A41B-07
AP002026.1	0.5111	0.3177	0.3465	0.2212	0.3354	0.1601	0.2339	0.0771	0.2728	0.29	0.4005	0.246	0.2547	0.1732	0.0916	0.248	0.2689	0.1692	0.1258	0.4472	0.3315	0.1824	0.2562	0.335	0.3362	0.325	0.2678	0.7593	0.2053	0.1608	0.1843	0.2313	0.4044	0.2247	0.1704	0.096	0.2706	0.2961	0.1424	0.5029	0.2135	0.209	0.1295	0.1496	0.104	0.0311	0.1629	0.0687	0.0894
LINC01588	0.3132	0.3985	0.4118	0.3593	0.3814	0.2413	0.5732	0.3188	0.3171	0.1985	0.3317	0.2743	0.2439	0.2482	0.3021	0.3571	0.3309	0.3506	0.5474	0.2639	0.3669	0.2034	0.5514	0.1815	0.4176	0.6049	0.2491	0.0762	0.4966	0.4539	0.6171	0.3742	0.2685	0.7743	0.4451	0.1785	0.3692	0.4547	0.2668	0.4136	0.6041	0.419	0.1322	0.2641	0.145	0.0344	0.0632	0.2408	0.1442
AL442125.1	0.1024	0.1813	0.149	0.2928	0.2693	0.1428	0.264	0.3214	0.4204	0.1527	0.4876	0.1691	0.1511	0.0643	0.215	0.1293	0.1549	0.1583	0.1996	0.0817	0.2649	0.4878	0.3037	0.5761	0.2232	0.4079	0.1949	1.3788	0.4793	0.1344	0.1561	0.7472	0.2735	0.2325	0.2508	0.1459	0.0963	0.1305	0.1378	0.3616	0.3331	0.3453	0.3323	0.3097	0.4215	0.0277	0.175	0.2128	0.7261
MAGI1-IT1	0.0671	0.1113	0.1153	0	0.0864	0.0584	0.1241	0.0871	0.059	0.0533	0	0.0479	0.0478	0.023	0.169	0.0701	0.1411	0.122	0.0636	0.0214	0.073	0.0484	0.0947	0.0279	0.0313	0.0645	0.0878	0.0086	0.0143	0.1663	0.0646	0.0294	0.0896	0.082	0.0657	0.0892	0.1093	0.019	0.0078	0.0947	0.0178	0.9187	0	0.0312	0.0828	0.0544	0	0.0223	0.0373
C2-AS1	0	0	0	0.068	0.0728	0.0394	0.0597	0	0	0.0449	0	0.0202	0	0.0774	0.0474	0	0	0.0822	0.0238	0	0.0205	0.0326	0.0319	0	0.0352	0.0931	0	0	0	0	0.0362	0	0.0549	0.0395	0	0.0215	0.0566	0.032	0.0264	0.133	0.03	0.411	0.1202	0.0701	0.4649	0	0.1144	0.3004	0.5025
AC020661.3	0	0.0381	0	0	0.037	0.03	0	0	0.0505	0	0	0	0	0	0	0	0	0.0313	0	0	0	0	0	0	0.1608	0.1419	0	0	0	0	0	0	0	0.0601	0	0.0981	0	0	0.0403	0.1621	0.0457	0.6264	0	0.0534	0	0	0.0436	0	0.0957
AC092338.1	0	0.1351	0.2154	0.0612	0.2184	0.0355	0.1614	0.0881	0.0597	0.0405	0.1314	0.1453	0.1242	0	0.0427	0	0.1606	0.148	0	0.0649	0.1847	0.0587	0.3448	0	0.2535	0.0559	0.0968	0.1558	0.1299	0.6529	0.3918	0.2375	0.3458	0.1422	0	0.116	0	0.2306	0.0952	0.1437	0.2701	0.5662	0	0.1893	0	0	0.1031	0.1353	0.5092
SOS1-IT1	0.6178	0.6683	0.5449	0.4131	0.6042	0.5024	0.8531	0.2823	0.6642	0.3822	0.5761	0.5269	0.5307	0.5332	0.3459	0.4423	0.5056	0.3869	0.5351	0.4162	0.461	0.6737	0.4846	0.3146	0.6413	1.2632	0.6042	0.3854	0.6425	0.6007	0.4185	0.7011	0.75	0.5035	0.4034	0.4172	0.3957	0.5833	0.3694	0.8887	0.4009	1.91	1.0955	0.7451	0.791	0.0371	0.6779	0.2967	0.5726
AC008033.3	0.2753	0.1354	0.1457	0.0736	0.0788	0.0746	0.1618	0.1324	0.0359	0.0365	0.0987	0.0874	0.0498	0.0419	0.0257	0.1491	0.2253	0.0445	0.1933	0.1367	0.0555	0.0883	0.3801	0.051	0.1905	0.2857	0.0728	0.0312	0.0651	0.1071	0.0785	0.0179	0.1485	0.0855	0.1541	0.0116	0.1073	0.3119	0.1145	0.1008	0.1299	0.2357	0.0651	0.019	0.1007	0.0331	0.031	0	0.051
AC004837.4	0.0761	0.0337	0.1611	0.0229	0.1307	0.0133	0.0805	0.0494	0.0446	0.0303	0.0491	0	0.031	0.0348	0	0.0398	0.02	0.0277	0.0481	0.0243	0.0691	0.0439	0.1504	0	0	0.1463	0	0.0971	0.1295	0.0888	0	0.0444	0.037	0.0266	0.0639	0.0578	0.0382	0.0862	0	0.1612	0.1212	0.2281	0.1296	0.1652	0	0.0412	0.1734	0.1012	0.2751
AC112721.2	0	0	0.0421	0	0	0.0277	0.0421	0	0.0467	0	0	0	0.0647	0	0.0334	0.0554	0	0	0	0	0.0289	0.0919	0	0	0	0.0437	0	0	0	0	0.0511	0	0	0	0	0	0	0.0901	0	0.0749	0	1.7709	0.0677	0.148	0.2619	0	0	0.0529	0.1327
ANKRD10-IT1	7.4238	4.7377	5.6088	3.4642	5.567	3.2439	5.6333	2.0262	3.5964	3.7225	5.106	3.0537	3.1525	2.3355	1.7395	2.9229	3.595	2.5435	2.6069	1.6139	4.414	5.0629	9.3282	2.8247	7.2375	9.3686	3.3278	3.3778	4.5323	5.304	6.1454	5.3066	8.6991	5.3368	3.7639	2.3095	3.452	3.566	1.8628	9.1437	5.7702	22.8462	9.5935	18.5212	6.9966	0.6985	7.9558	4.3997	17.3819
MMP25-AS1	0.2554	0.1945	0.484	0.3217	0.2422	0.207	0.38	0.1851	0.2542	0.196	0.4103	0.2057	0.1619	0.5021	0.1621	0.2089	0.6156	0.1361	0.2853	0.1365	0.2673	0.4457	0.4461	0.1584	0.2441	0.3393	0.2063	0.1091	0.2628	0.298	0.3354	0.2253	0.274	0.2116	0.2892	0.2414	0.2709	0.4677	0.1778	0.4586	0.5235	0.1678	0.455	0.3131	0.352	3.309	0.4933	0.2961	0.6308
AC012065.2	0.3921	0.1302	0.2075	0.059	0.463	0.205	0.1555	0.5093	0.1725	0.078	0.2532	0.315	0.0399	0.0448	0.247	0.0341	0.1548	0.1783	0.1652	0.0626	0.2847	0.0566	0.3322	0.2451	0.1832	0.2693	0.0933	0.2502	0.1251	0.286	0.1258	0	0.238	0.2055	0.2195	0.1117	0.1966	0.2222	0.0459	0.3693	0.2603	0	0.2503	0.2433	0.4842	0	0.4965	0.0652	0.5997
AC087501.4	0.4895	0.361	0.355	0.3819	0.3114	0.3159	0.441	0.2904	0.5847	0.2812	0.5501	0.2395	0.4795	0.3065	0.2741	0.341	0.477	0.3758	0.3208	0.4281	0.2962	0.2303	0.3174	0.5288	0.7678	0.3486	0.1898	0.3239	0.2083	0.2961	0.4188	0.5502	0.3785	0.3546	0.5378	0.2893	0.2363	0.2773	0.4581	0.2902	0.3947	0.5898	0.2932	0.2249	0.2686	0.0392	0.2204	0.446	0.1916
AC135388.1	0	0	0	0	0	0	0	0	0	0	0	0	0	0	0	0	0	0	0	0	0	0	0	0	0	0	0	0	0	0	0	0	0	0	0	0	0	0	0	0	0	0	0.1038	1.2857	0.8029	0.1319	1.2967	0	0.6102
AC104825.1	1.2716	1.2545	1.2128	0.4943	1.2456	0.6372	0.5815	1.0093	1.942	0.7902	1.6849	0.9032	0.6576	0.9988	1.0958	0.9504	1.1222	0.6167	0.7814	0.2537	0.8897	1.6367	1.04	1.2696	0.5198	1.0188	1.0589	2.7116	0.8849	1.0433	0.5441	1.9793	1.0099	0.6478	0.7711	1.4041	0.6242	0.8255	0.6074	1.3783	1.1324	0.2495	0.3665	0.6245	0.5016	0.215	0.6709	0.6341	0.4641
AL139082.1	0.1504	0.0388	0.0663	0.0302	0.0861	0.0262	0.0862	0.0326	0.1029	0.0499	0.0728	0.0448	0.0969	0.1031	0.0579	0.1048	0.0858	0.0547	0.0423	0.088	0.0728	0.0507	0.1629	0.0522	0.0312	0.1309	0.0895	0.0192	0.0533	0.1024	0.1287	0.1098	0.0487	0.0876	0.0421	0.0572	0.0566	0.0639	0.0411	0.1003	0.0533	0.1503	0.2401	0.1633	0.2683	0.0136	0.1206	0.0167	0.3277
AC090004.2	0.244	0.4149	0.5234	0.1082	0.6618	0.376	0.8219	0.2947	0.8737	0.4648	0.9619	0.2797	0.4495	0.1937	0.2049	0.3623	0.5136	0.2662	0.2814	0.5493	0.2937	1.0011	0.7907	0.7279	0.8159	0.5221	0.495	0.354	0.3497	0.5095	0.5275	1.1244	0.2619	0.341	0.2228	0.1854	0.2125	0.2765	1.2199	0.5503	0.4637	0.0055	0.0328	0.0797	0.4229	0.0139	0.013	0.0256	0.0214
BX323046.2	0.0675	0.0896	0.1428	0.0406	0.2897	0.047	0.2497	0.0876	0.0791	0.0805	0.1307	0.0963	0.2196	0.0617	0.0567	0.047	0.0355	0.0491	0.1137	0.1292	0.0735	0	0.3048	0.0562	0.2101	0.0371	0.0321	0.1033	0.1435	0.1574	0.0866	0	0.2948	0.0471	0.0378	0.1025	0.0676	0.0382	0.0631	0.3176	0.3224	0.0578	0.2584	0.2929	0	0.219	0.205	0.1794	0.1501
AC022211.3	1.3987	0.7618	0.7403	0.1943	0.8778	0.4125	0.9104	0.1863	0.4417	0.3851	1.6673	0.653	0.3941	0.4917	0.1807	0.2623	0.736	0.5087	0.544	0.4121	0.5469	0.6833	1.3977	0.269	1.9434	1.7732	0.256	0.1098	1.1903	1.1298	0.2762	0.2512	1.2017	0.902	0.542	0.1226	0.5394	0.6705	0.3524	1.773	0.9712	1.7042	0.5953	0.4672	0.8857	0.4656	0.8174	0.1431	1.7352
AP003392.1	0.7406	0.7648	0.7404	0.2971	1.0954	0.7744	0.9139	0.1069	0.4343	0.589	0.7438	0.3232	0.1674	0.5641	0.2073	0.8025	0.6495	0.5986	0.6935	0.2626	0.8365	0.8077	2.2309	0.4115	1.2813	1.3562	0.5482	0.5461	0.7003	0.8641	1.1618	0.2882	1.6783	0.4024	0.6909	0.8441	0.3713	0.5128	0.231	1.511	2.0536	2.5364	0.5253	1.4293	1.4902	0.7123	0.7085	0.2736	1.2356
AC145423.2	0	0.0816	0.2439	0.1664	0.0791	0.0964	0.2924	0.0399	0.2162	0.0733	0.2975	0.1316	0.1125	0.0421	0.0774	0.1284	0.097	0.1341	0.0777	0.0588	0.1338	0.2128	0.1562	0.1536	0.1722	0.2025	0.0877	0.1411	0.1569	0.3226	0.0591	0.2152	0.179	0.1288	0.0516	0.035	0.0462	0.1566	0	0.0434	0.1468	0.9469	0.353	0	0.4552	0.1994	0.1867	0.1226	0.5125
AC061975.8	0.1108	0.0858	0.1027	0.0167	0.0476	0.0386	0.0586	0	0.0488	0.0661	0.1253	0.0297	0.0451	0.0127	0.0116	0.0579	0.0437	0.0302	0.035	0.0884	0.1006	0.064	0.1252	0.0231	0.0863	0.0761	0.0264	0.0141	0.0118	0.0485	0.0178	0.0162	0.1077	0.0581	0.0465	0.0421	0.0834	0.0471	0.013	0.0913	0.0883	0.178	0.1297	0.0172	0.1369	0.0899	0.2105	0.0369	0.1387
NFYC-AS1	0.5612	0.4742	0.4726	0.2764	0.4491	0.1512	0.8905	0.254	0.3441	0.2333	0.4612	0.2095	0.3218	0.2098	0.0643	0.3199	0.3356	0.2134	0.172	0.1303	0.2686	0.6039	0.8213	0.2764	0.429	0.4204	0.2549	0.3777	0.2822	0.3125	0.3602	0.3276	0.6566	0.1426	0.1713	0.0969	0.1918	0.4336	0.2268	0.7327	0.3251	1.0375	0.7926	0.6805	0.924	0.2208	0.5943	0.2035	0.8512
UBR5-AS1	0.3316	0.4525	0.797	0.3492	0.6111	0.3178	0.5772	0.2452	0.4618	0.3736	0.3657	0.2713	0.4442	0.1705	0.116	0.3561	0.3199	0.1457	0.5065	0.8643	0.6069	0.3031	0.6711	0.4951	0.3528	0.2201	0.4536	0.261	0.3527	0.2337	0.665	0.2097	0.5971	0.7046	0.4485	0.1102	0.6441	0.5558	0.2521	0.4749	0.3668	0.5442	1.0055	0.3942	0.6369	0.1495	0.4828	0.1745	0.8836
DGUOK-AS1	1.7796	1.2376	1.4416	1.3333	1.4503	1.6583	2.4778	0.849	1.2353	1.6899	0.9614	0.9206	1.2563	1.278	0.5795	1.1258	0.8217	1.0171	2.0201	3.7323	1.991	1.2162	2.5641	0.8475	1.5156	1.9753	1.0196	0.2781	2.2253	1.3984	2.5872	0.9751	1.4991	1.2433	3.0899	0.5519	1.2381	1.7284	1.6654	1.8126	2.4298	0.6686	1.3912	0.9012	1.136	0.2358	1.1956	1.6421	0.8281
AC244033.2	0.276	0.1487	0.1588	0.9895	0.2422	0.0837	0.2666	0.2234	0.5138	0.105	0.4417	0.1414	0.1465	0.0713	0.1764	0.1296	0.1768	0.096	0.2883	0.3064	0.1481	0.5058	0.2644	0.7602	0.157	0.3363	0.1485	1.0966	0.4953	0.091	0.4236	0.5674	0.2273	0.3354	0.4568	0.2964	0.1324	0.1904	0.146	0.2543	0.2167	0.2518	0.5568	0.4095	0.1383	0.0909	1.0941	0.2633	0.2469
AL121987.2	0.0545	0.0241	0.1299	0.1149	0.0703	0.0285	0.1731	0.0236	0.064	0.0325	0.0528	0.0389	0.0666	0.0249	0.0115	0.0285	0.0431	0.0397	0.069	0.0174	0.0693	0.1417	0.2157	0.0455	0.2378	0.1798	0.026	0.0975	0.1509	0.1114	0.035	0.0478	0.106	0.0381	0.0458	0.0622	0.0273	0.0464	0.0383	0.1798	0.2607	0.0467	0.0464	0.1184	0.0449	0.059	0.0967	0.0363	0.1213
AC006504.7	1.9655	0.7498	0.9326	0.8566	1.135	0.7323	0.8244	0.8216	1.1526	0.5391	0.5689	0.7017	0.6619	0.4336	0.4269	0.6846	1.1769	0.6409	1.2566	0.6922	0.5413	0.2348	1.1867	0.9038	0.7598	1.4149	0.5805	0.4498	0.9805	1.0676	1.6528	0.6329	0.9873	1.089	1.2139	0.1802	0.8154	0.7296	0.1903	0.9892	0.7557	3.0175	2.9711	1.3454	2.3431	0.0733	1.5447	0.6309	1.1684
AC107294.2	0.1398	0.0567	0.1418	0.0912	0.075	0.0609	0.0986	0.0555	0.0888	0.0556	0.0827	0.0541	0.0569	0.0319	0.0196	0.069	0.1042	0.0508	0.0295	0.0372	0.0719	0.1682	0.1448	0.1068	0.0218	0.096	0.0499	0.2141	0.0397	0.0068	0.1271	0.136	0.1018	0.0895	0.0978	0.031	0.0234	0.0462	0.0545	0.0494	0.0371	0.0848	0.1488	0.1012	0.1534	0.0504	0.1121	0.1085	0.1231
AL139011.1	0.094	0.1109	0.3315	0.132	0.1614	0.1092	0.116	0.0949	0.1102	0.1619	0.1011	0.1342	0.0637	0.1145	0.0395	0.1418	0.1319	0.1481	0.0792	0.04	0.1365	0.2351	0.3184	0.0261	0.1366	0.1205	0.0745	0.1759	0.2266	0.0731	0.2211	0.1463	0.1065	0.1532	0.2279	0.1547	0.0785	0.1065	0.1026	0.1475	0.2328	0.067	0.24	0.1166	0.361	0.1017	0.1904	0.1458	0.2961
AC084117.1	0.6376	0.0705	0.4218	0.1919	0.1369	0.1111	0.2529	0	0.2804	0	0.3088	0.1138	0.1946	0.0728	0.2008	0.0555	0.2516	0.2319	0.2015	0	0.0579	0.1841	0.2701	0.2657	0.7942	0.3503	0.2275	0.1627	0.6782	0.186	0.1023	0.1861	0.2322	0.2227	0.0892	0.9084	0.0799	0.1806	0.5967	0.6004	0.2539	2.5931	0.3392	0.1978	0.5248	0	0.0807	0.8479	0.7978
AC112220.2	2.4639	2.5892	1.3745	0.7615	2.1976	2.0193	1.7156	2.4422	1.5397	1.9105	1.0135	1.1208	1.5446	1.5737	2.9841	1.6368	1.6469	1.9687	1.856	1.6213	1.9859	0.6811	2.16	0.7532	2.5834	1.0766	2.1456	0.3496	0.7893	2.2477	1.2943	1.7047	1.2011	1.6349	0.9638	1.2758	1.5309	0.9001	1.4645	1.29	2.9853	2.7123	1.6479	1.794	1.018	0.2985	1.5466	0.7843	1.1427
MAILR	0.2142	0.2357	0.2114	0.3031	0.1889	0.1311	0.3245	0.1804	0.2308	0.122	0.1757	0.1509	0.1743	0.0582	0.141	0.1693	0.1523	0.1284	0.1366	0.2106	0.1303	0.381	0.2125	0.3618	0.1947	0.1749	0.1598	0.3516	0.2192	0.1249	0.3046	0.2297	0.1096	0.1982	0.23	0.9896	0.148	0.2066	0.1381	0.188	0.4149	0.1388	0.4558	0.2621	0.5432	0.0752	0.2111	0.2155	0.8949
AC068790.5	0.3637	0.1073	0.0642	0.1459	0	0.0845	0.1923	0.0525	0.1422	0.0482	0.3131	0.0433	0.148	0.1108	0.0509	0.0844	0.1914	0.0882	0.1533	0.0774	0.044	0	0.4793	0.101	0.4531	0.1998	0.1154	0	0.3095	0.3536	0.389	0.1415	0.0589	0	0.0679	0.5066	0.1215	0	0.1702	0.5137	0.1931	1.8684	0.3612	0.376	0	0	0.2456	0.0806	0.6742
ZNF252P-AS1	0.133	0.1177	0.1337	0.064	0.1599	0.0927	0.1407	0.0921	0.0936	0.0688	0.0515	0.095	0.0812	0.0182	0.1061	0.0787	0.035	0.1016	0.0616	0.1104	0.1159	0.0461	0.2254	0.0333	0.0249	0.1023	0.1013	0.0475	0.0905	0.0621	0.2646	0.0543	0.1033	0.1672	0.1117	0.0758	0.1	0.0678	0.0311	0.1378	0.0636	0.0854	0.3962	0.2228	0.4598	0.0719	0.1886	0.0796	0.2884
ITGA9-AS1	0.1784	0.1539	0.159	0.1686	0.2124	0.1567	0.221	0.1711	0.2133	0.1455	0.2115	0.1492	0.1636	0.1043	0.11	0.177	0.1557	0.0953	0.178	0.1341	0.1935	0.1969	0.2028	0.1864	0.1927	0.2221	0.1333	0.2041	0.1884	0.1344	0.2812	0.1714	0.1974	0.183	0.2415	0.1073	0.1687	0.1331	0.0814	0.1999	0.2027	0.1296	0.2249	0.241	0.0558	0.0635	0.1052	0.1502	0.147
RHOA-IT1	0.4995	0.1842	0.5287	0.0501	0.286	0.1741	0.4402	0	0	0.0662	0.3225	0.1486	0.0339	0.1141	0	0.116	0.219	0.2725	0.1754	0	0.1813	0.1442	0.5642	0.1388	0.4666	0.8232	0	0.0425	0.6022	0.4371	0.374	0.2915	0.4447	0.1163	0.1398	0.0949	0.0835	0.3773	0.0779	0.5879	0.3536	0.3564	0.1063	0.1549	0.2741	0.0901	0.1686	0.1107	0.5092
AC116407.2	0.2502	0.2215	0.3178	1.2649	0.1504	0.1395	0.2382	0.2166	0.3522	0.1592	0.2908	0.2144	0.1833	0.3202	0.1261	0.244	0.2633	0.1456	0.3163	0.543	0.1453	0.26	0.2261	0.8759	0.4675	0.1924	0.2857	0.281	0.2342	0.146	0.546	0.2337	0.3645	0.2447	0.7003	0.7225	0.1003	0.3686	0.4215	0.4712	0.1594	0.4713	2.854	0.3415	1.4006	0.0541	0.6083	0.0665	0.334
AC104785.1	0.1464	0.2267	0.4261	0.044	0.1886	0.1531	0.1161	0.2535	0.1717	0.2329	0.0473	0.0784	0.1489	0.1338	0.0307	0.153	0.077	0.213	0.1234	0.1402	0.2392	0.0845	0.2067	0.244	0.1824	0.1206	0.1393	0	0.0623	0.0427	0.2818	0.0427	0.2133	0.3068	0.1639	0.3615	0.2568	0.1659	0.0342	0.1723	0.1166	0.5953	0.405	0.4086	0.3615	0	0.9638	0.3893	0.692
Z98885.3	0	0.065	0.0648	0.0295	0.0841	0.0171	0.0777	0.0212	0.0431	0.0097	0.0949	0.0612	0.01	0.0784	0.0411	0.0427	0.0516	0.0178	0.0826	0.0156	0.0978	0.0566	0.166	0.0408	0.1373	0.0673	0.0233	0.025	0.0834	0.1286	0.0314	0.0429	0.0238	0.0342	0.0548	0.1489	0.0982	0.0278	0	0.1153	0.1691	0.9857	0.0417	0.0608	0.1613	0	0.0248	0.0651	0.0681
AC127024.4	0.6986	0.2474	0.1479	0.1682	0.42	0.2435	0.5912	0.0605	0.5736	0.2778	0.9022	0.3991	0.398	0.2554	0.0587	0.146	0.0735	0.3049	0.1766	0.1784	0.3551	0.242	1.1049	0	1.1314	1.1515	0.1995	0.642	0.5351	0.4891	0.3587	0.5709	0.8821	0.2929	0.3128	0.2123	0.4203	0.1583	0.0654	1.5789	0.4452	1.6749	0.4758	0.4334	0.23	0.1512	0.4954	0.8362	0.4662
LINC01138	0.1221	0.1915	0.2613	0.2037	0.1691	0.0967	0.1878	0.1513	0.2473	0.128	0.1863	0.1703	0.1242	0.2485	0.2609	0.1507	0.2511	0.117	0.1286	0.085	0.1632	0.2018	0.2538	0.2127	0.0968	0.1829	0.1558	0.2322	0.1275	0.1554	0.1673	0.1231	0.1697	0.2209	0.2857	0.0843	0.1808	0.3049	0.0987	0.2142	0.1738	0.1734	0.3377	0.1721	0.3928	0.1621	0.4693	0.2435	0.2499
AL157392.4	0.2495	0.3312	0.1981	0.0751	0.3214	0.1304	0.1319	0.324	0.3658	0.3969	0.4833	0	0.2031	0.114	0.2619	0.2607	0.3938	0.1361	0.368	0.1593	0.1359	0.2881	0.7046	0.2079	0.2331	0.2741	0.1187	0.191	0.1592	0.2183	0.1601	0.2184	0.6663	0	0.2095	0.3791	0.2501	0.4947	0.1167	0.5873	0.1325	0	0.0531	0.0774	0	0	0.1895	0.0829	0.4162
AF241728.2	0.0352	0.0623	0.0745	0.0424	0.0453	0.0368	0.0744	0.0305	0.1238	0.042	0.0909	0.0377	0.0286	0.0643	0.0296	0.0368	0.037	0.0512	0.0297	0.0449	0	0.0813	0.0596	0.0587	0.0658	0.0193	0.0335	0.1257	0.0599	0	0.0452	0.0822	0.0513	0.0492	0.1182	0.0936	0.0176	0.0199	0.0823	0.0497	0.0187	0.0452	0.1947	0.1528	0	0	0.0891	0.0234	0.1174
AC036176.1	0.4934	2.2079	1.4217	1.2868	1.9068	1.5861	1.3048	1.8276	1.6075	1.0465	1.5221	1.0373	1.5171	0.8268	1.1741	1.604	1.5289	0.8973	1.5016	1.3298	1.7715	1.2345	1.5173	1.3708	1.161	0.5723	1.2522	1.0075	1.1897	0.6397	1.6185	0.864	1.3577	1.4555	1.5036	1.6455	1.814	1.1182	0.6413	0.5937	1.2809	0.0469	1.0967	0.17	1.1733	0.6525	0.9163	1.13	0.7317
AC019131.2	1.4346	0.9633	1.1258	0.774	0.9771	0.6552	0.7064	1.1565	1.7986	0.7672	0.9901	0.9537	0.7448	0.5651	0.5609	0.9304	0.859	0.7556	0.5628	1.042	0.7363	0.5141	1.4808	1.1132	1.0784	1.0599	1.1298	1.8939	0.6315	0.7792	1.1746	1.0972	1.0089	0.8294	0.9691	1.0712	1.1159	1.093	0.6713	0.9316	0.5516	2.1813	1.1369	1.074	0.733	0	0.7516	0.6907	1.5406
LINC01376	0.1414	0.1127	0.1198	0.1702	0.1154	0.0493	0.0898	0.0612	0.1493	0.0562	0.137	0.0707	0.0921	0.0582	0.0831	0.1034	0.1042	0.0514	0.0477	0.1625	0.113	0.2041	0.1518	0.1415	0.0705	0.202	0.1211	0.1372	0.1625	0.1485	0.1361	0.066	0.1786	0.1186	0.0475	0.086	0.078	0.0881	0.0728	0.1998	0.0901	0.551	0.2408	0.1316	0.0466	0.0153	0.5229	0.094	0.2281
ZNF32-AS1	0.4958	0.2194	0.105	0.4178	0.1703	0	0.2098	0.1717	0.0582	0.2761	0.3201	0.1062	0.1211	0.2266	0.1666	0.1036	0.1565	0.2525	0.1254	0.1899	0.216	0.5153	0.5601	0.1653	0.2471	0.2724	0.1416	0.405	0.2532	0.2314	0.3818	0.2894	0.4334	0.2771	0.111	0.113	0.1988	0.1124	0.1856	0.1868	0.4212	1.0189	0.3376	0.6151	0.653	0	0.2511	0.0659	0.6066
AL355388.1	0.3192	0.1678	0.2429	0.1081	0.1713	0.1113	0.401	0.0605	0.1989	0.1111	0.1804	0.1994	0.1705	0.155	0.0922	0.1668	0.1365	0.1742	0.0757	0.0764	0.2028	0.2304	0.3493	0.133	0.1243	0.3617	0.1329	0.112	0.1189	0.1164	0.2177	0.0582	0.2035	0.2648	0.134	0.1516	0.09	0.3165	0.056	0.4227	0.1801	0.2733	0.3057	0.2599	0.2628	0.0216	0.4143	0.1592	0.2885
AC004241.3	0.7492	0.2947	0.2203	0.4008	0.4289	0.4062	0.8805	0.3964	0.4882	0.2648	0.3225	0.4161	0.3726	0.4565	0.3146	0.3479	0.3066	0.2119	0.4911	1.0627	0.3324	0.2403	0.5642	0.3469	0.674	0.7774	0.3169	0.1275	0.5313	0.3885	0.4274	0.4373	0.3234	0.4071	0.4659	0.3795	0.3338	0.7074	0.7401	0.6663	0.8398	2.0313	1.4172	0.6197	0.6852	0	0.5059	1.3284	0.8333
AC097709.1	0	0	0	0.0142	0	0.0082	0	0	0	0	0	0	0	0	0	0.0165	0	0.0086	0	0	0	0	0	0	0	0	0	0	0	0	0	0	0.0229	0	0	0	0.0118	0	0.0111	0.0111	0	0	0	0	0	0	0	0.0157	0
MACORIS	0.124	0.4391	0.3282	1.6421	0.2663	0.1729	0.2624	0.5906	0.8001	0.4439	0.5606	0.3985	0.3533	0.3967	0.4167	0.5184	0.1958	0.3609	0.2613	0.7917	0.3152	0.7161	0.7005	0.3101	0	0.0681	0.2951	0.2533	0.3694	0	1.0347	0.2896	0.3011	0.2599	1.0413	0.3298	0.1865	0.5621	0.5223	0.0584	0.0659	0	0.1584	0.4616	0	0	0	0.2474	0.1379
AC079610.1	0.5613	0.3864	0.132	0.7883	0.4553	0.1957	0.4948	0.297	0.4755	0.2232	0.6041	0.1781	0.5076	0.2565	0.1833	0.5648	0.2954	0.2268	0.2103	0.5972	0.2944	0.108	0.3171	0.5718	0.1165	0.1028	0.3265	0.4458	0.2919	0.2183	0.6405	0.2548	0.3332	0.305	0.3142	0.0474	0.4065	0.2827	0.3502	0.1175	0.2318	0.6141	0.7964	0.6191	0.4107	0	0.0632	0.3732	0.6244
AC005498.3	0.2392	0.3617	0.2321	0.2879	0.3424	0.271	0.1581	0.1812	0.4559	0.1823	0.2703	0.2277	0.3245	0.1002	0.1423	0.1666	0.1573	0.0942	0.2352	0.2036	0.4197	0.3108	0.2364	0.2824	0.2359	0.23	0.1992	0.4783	0.3308	0.2558	0.5885	0.3025	0.2517	0.4039	0.3124	0.1363	0.1799	0.2033	0.2239	0.1596	0.3599	0.0427	0.3394	0.3339	0.1641	0.0647	0.4139	0.0133	0.7427
AL031432.4	0.2162	0.2435	0.2912	0.1537	0.1688	0.1712	0.3222	0.1191	0.1613	0.1094	0.1396	0.1403	0.104	0.1167	0.066	0.1711	0.0931	0.1215	0.1159	0.1254	0.2069	0.2723	0.2886	0.2621	0.1102	0.3995	0.1029	0.1304	0.092	0.172	0.3027	0.1147	0.1527	0.1373	0.121	0.1195	0.0493	0.1781	0.1287	0.2221	0.2296	0.4038	0.3011	0.3657	0.5176	0.1276	0.1692	0.1568	0.5027
AL451069.2	0.7245	0.2565	0.3835	0.3488	0.2489	0.101	0.1533	0.8155	0.17	0.2881	0.0936	0.2069	0.1769	0	0.3651	0.3533	0	0.3689	0.1832	0.4625	0.1052	0.0837	0.2455	0.3623	0.1805	0.0796	0.3448	0.074	0.0617	0.3382	0.651	0.5075	0.3518	0.5062	0.4866	0	0	0.5747	0	0.0682	0.5386	0.8065	0.0617	0.0899	0	0.3136	0.2202	0.7708	0.2418
AC074212.1	0.0993	0.1245	0.1489	0.0398	0.0711	0.0462	0.0963	0.1075	0.0388	0.0658	0.0748	0.0532	0.0539	0.0227	0.0487	0.0749	0.1132	0.0602	0.0697	0.0317	0.0481	0.086	0.2057	0.0414	0.0825	0.0637	0.0394	0.0084	0.0775	0.0483	0.2125	0.0193	0.1366	0.1503	0.0556	0.0314	0.1743	0.1688	0.0542	0.1792	0.1406	0	0.1127	0.0616	0.0273	0.197	0.1761	0.1431	0.2485
SUCLG2-AS1	0.325	0.3237	0.3031	0.2282	0.3356	0.2873	0.3991	0.2245	0.2723	0.3309	0.3273	0.2252	0.348	0.2493	0.1072	0.2035	0.2525	0.1928	0.2576	0.4545	0.3484	0.2279	0.3978	0.2677	0.417	0.3486	0.232	0.1916	0.3474	0.2077	0.3526	0.2665	0.451	0.3055	0.418	0.1955	0.3123	0.2916	0.2354	0.337	0.2835	0.2071	0.191	0.2352	0.1529	0.0126	0.1725	0.1029	0.1958
AC133540.1	0	0.0748	0	0.0254	0.0907	0.0147	0	0	0.0248	0.0504	0	0	0.0172	0.0193	0	0.0588	0.0222	0	0.0178	0.0539	0.046	0.0244	0.0477	0	0.0263	0.116	0.0603	0	0.0359	0	0	0.0493	0	0.0885	0.0473	0.016	0.0212	0	0.0198	0.0199	0	0.0362	0.2157	0.0262	0	0.0914	0	0.0842	0.094
AC092757.3	0.3963	0.6314	0.3356	0	0.3403	0.442	0.5449	0.3088	0.4648	0.4728	0.307	0.3678	0.4838	0.1449	0.2995	0.4417	0.2085	0.3459	0.334	0.1012	0.3453	0.183	0.1791	0.1982	0.4937	0.3483	0.2263	0.0809	0.3372	0.3699	0.4069	0.6014	0.9237	0.1107	0.1774	0.3011	0	0.4041	0.1854	0.4105	0.4629	0	0.1012	0.2458	0.261	0	0.1606	0.4216	0.2204
AC005253.1	0.2581	0.1808	0.3529	0.2071	0.4802	0.1874	0.3867	0.121	0.1514	0.1625	0.1805	0.1612	0.14	0.1573	0.1084	0.1498	0.2829	0.133	0.1722	0.1236	0.1874	0.1739	0.5588	0.1076	0.2009	0.2718	0.0819	0.2415	0.2196	0.0878	0.4141	0.1883	0.3238	0.1953	0.1926	0.1961	0.2803	0.1828	0.1208	0.3443	0.2627	0.4143	0.119	0.2001	0.3895	0.1396	0.3813	0.1716	0.5143
WASL-DT	5.0028	6.4334	5.1218	7.157	5.9604	5.7459	6.1592	8.2996	6.036	5.8382	4.3422	5.651	5.315	6.4558	9.385	5.4416	7.1638	7.5764	5.4689	9.41	6.6995	3.0306	6.4157	5.383	3.9461	3.5256	6.6148	2.6585	3.3763	6.8182	5.2634	4.2485	5.0579	8.8524	8.3433	3.482	7.4932	4.9021	5.2959	3.8035	5.7266	2.9669	3.351	3.1416	2.9029	0.4437	2.2326	2.3721	3.3295
AP003119.3	0.5031	0.3907	0.364	0.0865	0.7847	0.5726	0.3041	0.3156	0.1686	0.5348	0.5966	0.3519	0.3008	0.1924	0.4053	0.2575	0.2161	0.1718	0.6056	0.2818	0.3653	0.083	0.8814	0.1027	0.9272	0.4343	0.4592	0.0734	0.166	0.6708	0.2174	0.1858	0.4886	0.1434	0.1437	0.8464	0.3345	0.3025	0.2498	0.348	0.5015	0.2901	0.3146	0.4267	0.2366	0.2222	0.3172	0.3891	0.7822
SMAD9-IT1	0.1708	0.2645	0.1808	0.4111	0.3667	0.1191	0.4064	0.037	0.3005	0.0679	0.2757	0.061	0	0	0.0359	0.0297	0.1797	0.1242	0.2159	0	0.155	0.4437	0.9646	0.2135	0.585	0.2815	0.1219	0.1308	0.327	0.0498	0.2192	0.1994	0.5805	0	0.0478	0.0973	0.1284	0.0968	0.2797	0.2412	0.3627	0	0.1817	0.2119	0.8435	0	0.2162	0.1136	0.19
AC012213.3	0.1108	0.049	0.0879	0.0667	0	0.0193	0.1172	0.024	0.0325	0.0441	0.0715	0.0395	0.0225	0.0506	0	0.0579	0	0.0403	0.07	0.0707	0	0.064	0	0	0.1035	0.1826	0	0	0.1414	0.0646	0.1066	0.1293	0	0	0	0	0	0	0.1296	0.1043	0.0294	0.5454	0.33	0.1718	0	0	0.0842	0.1473	0.1848
AC009041.3	0.3373	0.7165	0.5355	0.406	0.4345	0.5878	0.9632	0.4381	0.1978	0.5097	0.0871	0.289	0.302	0.3699	0.6232	0.4699	0.4259	0.3189	0.5685	0.2153	0.5388	0.5063	0.5334	0.3936	0.5462	0.7412	0.5457	0.2755	0.4879	0.3935	0.6061	0.6693	0.2293	0.5184	0.5286	0.1794	0.372	0.4968	0.2525	0.4129	0.6805	1.4439	1.5216	1.339	0.6663	0.2919	0.3416	1.2559	0.7503
AC019080.1	0.126	0.0797	0.1429	0.1481	0.1108	0.1109	0.1904	0.0831	0.1302	0.1169	0.2209	0.09	0.0733	0.0823	0.058	0.0836	0.0789	0.048	0.1214	0.0575	0.1482	0.1698	0.1356	0.1351	0.0972	0.2011	0.0742	0.2053	0.1073	0.0875	0.1271	0.1086	0.1311	0.13	0.1041	0.057	0.0963	0.102	0.1179	0.1413	0.153	0.4548	0.1379	0.3053	0.1186	0.039	0.1824	0.1237	0.1836
AC004148.1	1.3102	0.855	1.0342	0.294	1.2873	0.596	0.963	0.5672	0.6121	0.5652	1.0037	0.444	0.5693	0.5176	0.345	0.6265	0.7128	0.4442	0.6457	0.1701	0.7337	0.7821	2.057	0.4257	1.2172	1.1956	0.6974	0.6688	0.8693	0.9198	0.9834	0.6222	0.9058	0.6206	0.4723	0.4809	0.59	0.7675	0.4053	1.3383	1.1556	1.1789	0.8412	1.6393	1.1333	1.1773	1.4171	0.8269	1.7413
AC100821.2	0	0.1731	0.0518	0.1177	0.084	0	0	0	0.1147	0.0778	0.0632	0.1397	0.0796	0.0447	0	0	0.0515	0	0	0	0	0.1129	0.221	0	0.1218	0.2149	0	0.0499	0.1665	0	0	0	0.095	0.0683	0	0.0372	0	0.0554	0.0458	0	0.1039	1.2562	0.0833	0.0607	0	0	0	0	0.1088
AL512506.1	0	0.0424	0.2029	0	0.1646	0	0.3042	0	0.1124	0.0381	0.0619	0	0.195	0.0876	0	0.0334	0	0	0.0808	0.0612	0.0696	0.1107	0.379	0.0799	0.1791	0.1053	0	0.0979	0.0408	0.0559	0.2461	0.1119	0.0465	0.067	0	0.0728	0.0481	0.1086	0	0	0.0509	0.3693	0.4895	0.1784	0	0	0.3884	0.1275	0.4264
AL929236.1	0	0.0735	0.044	0.1	0.0357	0.029	0	0	0.0487	0	0	0	0	0	0	0	0	0.0604	0.035	0	0.0302	0	0.0939	0	0.1552	0.0913	0.0395	0	0	0.0485	0	0.0485	0.0807	0	0	0	0.0833	0	0.0778	0	0.0882	0.3201	0	0	0.1368	0	0.0842	0	0.1386
AL031667.3	0	0.0872	0.0695	0.0791	0.1129	0.0916	0.0347	0.1707	0.2697	0	0.1697	0.0235	0.0535	0.03	0.0276	0.1144	0.1037	0.0956	0.0831	0.0419	0.0477	0.0379	0.1856	0.1095	0.1228	0.0361	0.0938	0	0.0839	0.0383	0.2108	0.1151	0.0638	0.0918	0.0368	0.0998	0	0.0372	0.0615	0.0928	0.1047	0.0844	0.3635	0.2853	0.3245	0	0.3328	0	0.2558
AL031055.1	0.0682	0.3018	0.2527	0.1642	0.205	0.0475	0.2164	0.2067	0.08	0.1627	0.044	0.2191	0.3053	0.0935	0.0859	0.1188	0.1436	0.2481	0.1437	0.1741	0.1733	0.2757	0.2697	0.1705	0.2974	0.2998	0.2596	0.1393	0.1161	0.0796	0.1751	0.1592	0.265	0.1906	0.2291	0.1036	0.1368	0.1159	0.0638	0.1927	0.2897	0	0.4645	0.0846	0.1123	0.0738	0.6909	0.3174	0.2276
AL592043.1	0	0	0	0	0	0	0	0	0	0.0325	0	0.0292	0	0	0	0	0	0	0	0	0	0	0	0	0	0	0.0389	0	0	0	0	0	0	0	0	0	0	0	0	0	0	0	0.0696	0	0	0	0	0	1.274
AC000403.1	0.06	0.2231	0.1398	0.3034	0.1856	0.1716	0.7111	0.3794	0.1901	0.0716	0.093	0.1671	0.0977	0.0384	0.0706	0.2091	0.139	0.0961	0.5261	0.023	0.1177	0.3258	0.5696	0.3402	0.172	0.5342	0.0743	0.2513	0.4342	0.1051	0.5778	0.3153	0.2798	0.2768	0.5107	0.0867	0.0241	0.1496	0.4269	0.1978	0.5291	0	0.1073	0.7149	0.0988	0.026	0.0365	0.2874	0.0467
LINC01050	0	0	0	0	0	0	0	0	0	0	0	0.008	0	0	0	0	0	0.0081	0	0	0	0	0	0	0	0	0	0.0114	0.0095	0	0	0	0	0	0	0	0	0.0127	0.0105	0	0	0.1625	0.1236	0.1108	0.2574	0.0483	0.0339	0.2227	0
SP2-AS1	0.4081	0.2182	0.405	0.9312	0.4527	0.3082	0.3237	0.2724	0.2991	0.284	0.5819	0.2853	0.3252	0.2331	0.1357	0.3139	0.2416	0.1855	0.2364	0.3799	0.3457	0.4712	0.3265	0.7369	0.3177	0.5231	0.3317	0.6423	0.4631	0.4563	0.5784	0.4466	0.4129	0.3801	0.4664	0.1873	0.2557	0.3083	0.3421	0.3603	0.3973	1.667	1.1362	1.3923	1.0078	0.1104	0.5942	0.5879	1.2861
LINC00628	0.0668	0.2069	0.0707	0.0603	0.129	0.1978	0.2295	0.0867	0	0.0929	0.1509	0.1669	0.163	0.1831	0.1262	0.1977	0.123	0.3157	0.2392	0.1918	0.1455	0.1542	0.0754	0.1948	0.1664	0.1101	0.1271	0	0.1989	0.1558	0.0643	0.0585	0.1297	0.07	0.0934	0.1142	0.067	0.1513	0.3437	0.11	0.1773	0.5003	0.3837	0.1864	0.1099	0.1445	0.1184	0.4218	0.5385
MIR181A2HG	0.065	0.0863	0.1376	0.2739	0.0837	0.068	0.3094	0.1407	0.2287	0.0517	0.2099	0.0696	0.1587	0.0891	0.0819	0.1132	0	0.0473	0.0548	0.249	0.1888	0.1126	0.1102	0.3793	0.081	0.1786	0.0309	0.1327	0.1106	0.1517	0.1252	0.2277	0.221	0.2725	0.2547	0.0741	0.1304	0.1473	0.1825	0.1837	0.069	0.6958	0.8577	0.4436	0.2141	0.9144	1.2512	0.1729	0
AC005280.1	0.3004	0.3013	0.2862	0.1687	0.301	0.2443	0.4237	0.2081	0.2114	0.2071	0.2069	0.1358	0.2445	0.0824	0.1093	0.1744	0.2108	0.1821	0.2532	0.4858	0.2763	0.0925	0.2375	0.1502	0.0998	0.165	0.2382	0.0716	0.1789	0.1402	0.3213	0.1636	0.496	0.2378	0.3699	0.3804	0.3313	0.2156	0.0469	0.198	0.2765	0.6687	0.0852	0.1491	0.0659	0.065	0.2029	0.1598	0.0557
AL355574.1	0.6668	0.5675	0.4887	0.4631	0.3744	0.4827	0.5968	0.4886	0.6016	0.3264	0.563	0.4029	0.2296	0.2579	0.4093	0.3395	0.3509	0.2798	0.4755	0.4257	0.7077	0.9774	0.4056	0.7268	0.3514	0.62	0.3661	0.8118	0.8512	0.4788	0.5926	0.6288	0.5231	0.5017	0.3732	0.1559	0.4629	0.4359	0.5281	0.7487	0.4903	0.6368	1.0479	0.6046	0.4222	0.111	0.9093	0.5116	1.084
AC096741.1	0	0.0299	0	0	0	0	0	0	0.0396	0	0.0436	0	0	0	0	0	0.0356	0.0246	0	0	0.0245	0	0.0382	0	0.0421	0.0742	0.0321	0	0	0.0788	0	0	0.0328	0	0	0.0513	0	0	0	0	0	2.6899	0	0	0	0	0	0	0
AC091181.2	0	0	0.0224	0.0764	0.0727	0	0.0671	0.055	0.0993	0.0337	0	0.0151	0.1205	0.0387	0	0.0147	0	0	0.0535	0.108	0	0.2199	0.1195	0	0	0.0232	0.0201	0.0648	0.018	0	0.0272	0.0247	0.0616	0.0296	0	0.0161	0	0.024	0	0.0598	0.0674	0	0.072	0.21	0.0697	0	0.0429	0.0563	0.1177
AP000866.1	0.2716	0.1603	0.1307	0.2502	0.2138	0.1463	0.4331	0.1835	0.222	0.1244	0.1568	0.2042	0.2663	0.1542	0.0743	0.1233	0.1386	0.1242	0.1231	0.1025	0.1509	0.2566	0.2069	0.247	0.2102	0.2171	0.186	0.2185	0.2627	0.0936	0.3909	0.1129	0.1839	0.414	0.1797	0.247	0.1465	0.1026	0.1464	0.1725	0.1267	0.2819	0.4624	0.2681	0.1829	0.0312	0.3147	0.0493	0.8331
AC017076.1	0.0745	0.033	0.0788	0	0.032	0.026	0.0394	0.0322	0.131	0	0	0.0266	0.0303	0	0.0938	0.0259	0.1175	0	0.0314	0	0	0	0.0421	0.0621	0.0464	0	0.0709	0.038	0	0.0434	0.0478	0.0435	0.0362	0	0	0	0.0747	0	0.0348	0.0701	0.1186	0	0.507	0	0	0	0.0754	0.198	0.1242
LINC01126	0.0784	0.1389	0.2076	0.0787	0.1909	0.0729	0.318	0.0906	0.046	0.0208	0.1013	0.0653	0.0426	0.0478	0.0439	0.1184	0.1789	0.0571	0.1542	0.1168	0.1234	0.2264	0.2806	0.1525	0.1466	0.158	0.0746	0.2403	0.1335	0.1373	0.1175	0.1526	0.0889	0.1461	0.0878	0.0894	0.0918	0.1629	0.0612	0.2708	0.1666	0.1007	0.1669	0.3406	0.1291	0	0.0927	0.1391	0.3054
AL606834.2	1.128	0.6528	0.9643	0.47	1.006	0.8468	0.7342	0.864	0.4071	0.6211	0.7283	0.8054	0.3884	0.4362	0.3644	0.8764	1.0501	0.4102	0.4022	0.2769	0.5355	0.7014	0.9802	0.2893	1.243	0.572	0.8257	0.3986	0.6276	0.7087	0.7239	0.8103	1.0112	0.5456	0.7771	0.3296	0.7395	0.6391	0.3248	0.8988	0.5068	0.4829	0.7755	0.3229	0.5714	0.0939	0.3516	0.2308	0.386
AC009054.1	0	0	0	0	0	0	0	0	0	0	0	0	0	0	0	0	0	0	0	0	0	0	0.1139	0	0	0	0	0	0	0.1176	0	0.1177	0.0489	0	0	0	0	0	0	0	0	0.2157	0	0	0	0	0.051	0	0
AL353135.2	0.2202	0.065	0.1813	0.6037	0.1156	0.0853	0.2329	0.1377	0.2152	0.0389	0.1106	0.0873	0.0797	0.0559	0.0411	0.1619	0.0901	0.0534	0.1753	0.2655	0.0444	0.3108	0.1244	0.2243	0.1676	0.121	0.0699	0.2123	0.406	0.2427	0.2983	0.2142	0.202	0.3077	0.2328	0.0837	0.0613	0.0832	0.2175	0.265	0.052	0.4399	0.1874	0.258	0	0.0265	0.0248	0.0651	0.3946
AC107027.3	0.5824	0.7403	0.6755	0.6861	0.6864	0.6911	0.8192	0.5418	0.7848	0.6209	0.8001	0.5707	0.701	0.6003	0.3122	0.7294	0.5738	0.356	0.7676	0.4746	0.8053	0.7226	0.8399	0.7333	1.1192	0.9599	0.7724	1.0374	1.0018	0.5061	0.7555	0.9403	0.7763	0.6233	0.4647	0.6544	0.5094	0.4774	0.6958	0.8168	0.5659	2.9708	1.5928	1.4759	1.2241	0.1341	0.9665	1.376	1.2818
AC114956.2	0.1632	0.0903	0.1152	0.1146	0.1343	0.0996	0.2014	0.0471	0.0479	0.0595	0.0527	0.0777	0.1052	0.1119	0.08	0.1279	0.136	0.0396	0.1089	0.1736	0.0889	0.1571	0.1767	0.1247	0.0678	0.1121	0.0518	0.0625	0.0868	0.0714	0.0611	0.1508	0.0925	0.1235	0.1142	0.0827	0.075	0.0848	0.0509	0.1345	0.1589	0.4717	0.1158	0.1181	0.0672	0	0.1378	0.1176	0.2723
AL391422.4	0.187	0.3035	0.4372	0.469	0.4217	0.2988	0.3462	0.3374	0.4845	0.279	0.5938	0.3339	0.2728	0.1781	0.2356	0.2769	0.4347	0.2664	0.2365	0.2487	0.2433	1.134	0.2993	0.6756	0.5146	0.3682	0.2893	0.7161	0.4908	0.2637	0.6002	0.3912	0.6737	0.2069	0.3054	0.7817	0.2813	0.3797	0.4012	0.4257	0.24	0.1668	0.8094	0.8026	0.6159	0.1686	0.3868	0.5389	0.5028
AC007541.1	0.3809	0.1685	0.2791	1.4282	0.4655	0.1532	0.4493	0.4947	1.237	0.0932	0.8512	0.2301	0.2265	0.0669	0.3076	0.1735	0.2312	0.2451	0.1481	0.4114	0.1702	1.1672	0.3806	1.7825	0.0912	0.2897	0.2649	1.9741	0.6482	0.1709	0.7145	1.2996	0.4126	0.2251	1.0659	0.4007	0.1762	0.3652	0.5072	0.5104	0.2333	0.0125	0.2244	0.1999	0.3376	0.0951	0.1781	0.2727	0.0489
AC107959.1	0.1907	0.2261	0.3425	0.4632	0.351	0.1377	0.3134	0.3037	0.5233	0.2303	0.7609	0.2456	0.1802	0.249	0.2002	0.2657	0.3047	0.1462	0.1952	0.0696	0.1929	1.054	0.2732	0.5564	0.297	0.2694	0.2399	0.9736	0.5159	0.1391	0.3235	0.668	0.2613	0.2189	0.3851	0.2717	0.1093	0.3705	0.1944	0.5003	0.2315	0.1371	0.0957	0.1141	0.1906	0.0221	0.0966	0.1766	0.1212
HEXA-AS1	0.4986	0.548	0.349	0.1549	0.3867	0.2915	0.2552	0.3203	0.3207	0.3965	0.1973	0.2756	0.3011	0.2425	0.3377	0.3473	0.2877	0.3042	0.3659	0.308	0.362	0.2136	0.2998	0.2681	0.1803	0.1944	0.2372	0.0246	0.2943	0.3472	0.1858	0.122	0.2577	0.2584	0.225	0.2077	0.387	0.1731	0.2709	0.2347	0.2818	0.1308	0.1506	0.0399	0.2118	0.1566	0.3258	0.0855	0.1342
AC078795.1	0.0959	0.0848	0.029	0.0412	0.0941	0.0668	0.1014	0.0474	0.0482	0.0327	0.0884	0.0342	0.0613	0.0375	0.0345	0.0334	0.0504	0.0299	0.0404	0.0262	0.0298	0.0632	0.1779	0.0913	0.1023	0.1354	0.0261	0.0419	0.0583	0.1198	0.0703	0.0959	0.0997	0.0383	0.0153	0.0676	0.0481	0.031	0.0192	0.0967	0.08	0.979	0.0525	0.1614	0.2254	0.0148	0.0832	0.0637	0.1142
AL133230.1	0.0375	0.0457	0.0596	0.0452	0.0201	0.0262	0.0595	0.0244	0.0275	0.0149	0.0485	0.0201	0.0305	0.0257	0.0158	0.0327	0.0494	0.0136	0.0119	0.012	0.0341	0.0433	0.1537	0.0547	0.0877	0.0928	0.0134	0.0192	0.2755	0.0876	0.0181	0.0383	0.1048	0.0197	0.021	0.0071	0.0141	0.0478	0.022	0.0839	0.0797	0.6386	0.0319	0.0757	0	0.0203	0.1188	0.0499	0.1617
AC090527.3	0.1571	0.0348	0.0831	0	0.1012	0.0274	0.1661	0.034	0.0461	0.0312	0	0.028	0.0639	0.0359	0.066	0.0274	0.0413	0.0286	0.0662	0	0.0285	0.0453	0.0444	0	0.1467	0.0863	0.0747	0.0401	0.0668	0.0458	0	0	0.0763	0.0549	0	0.0895	0.0394	0.1335	0.0367	0.074	0.1251	0.2017	0.1003	0	0	0	0.0398	0.0522	0.0873
MIS18A-AS1	0.1119	0.1238	0.1777	0.2021	0.1202	0.0585	0.2072	0.0485	0.0328	0.0668	0.0723	0.04	0.0455	0.0256	0.0705	0.0195	0.0589	0.0204	0.0472	0.1786	0.0813	0.2585	0.158	0.2332	0.1046	0.246	0.0266	0.1714	0.1191	0.0326	0.0718	0.0327	0.1359	0.0391	0.2819	0.085	0.0842	0.0951	0	0.1317	0.208	0.1198	0.1667	0.1736	0.2764	0	0.1134	0.1861	0.1556
HCG18	0.93	1.0619	1.0425	0.8476	0.9098	0.827	1.3774	0.7936	0.9605	0.7601	0.7155	0.7538	0.6238	0.541	0.6325	0.8417	0.7745	0.585	0.8445	1.0159	0.9412	1.0598	1.2202	0.9704	1.2878	1.2699	0.8258	1.0193	1.1841	0.8801	1.0606	1.3521	1.2719	0.8629	0.8799	0.8819	0.7024	0.9625	0.8064	1.2815	1.1795	2.6658	1.416	1.7429	0.9203	0.5625	2.2401	1.0631	1.6697
AC000061.1	0.8012	0.1013	0.0606	0	0.1966	0.1995	0.3632	0.0496	0	0.1366	0.1478	0.1226	0.2329	0.1569	0.0481	0.0399	0.0602	0.2081	0.0482	0	0.2493	0	0.2586	0.1908	0.3565	0.5659	0.3268	0.0584	0.0974	0.2671	0.1469	0.1336	0.6114	0.1599	0.1922	0.0435	0	0.1297	0.1607	0.2156	0.2431	4.3121	0.5359	0.923	0.1884	0	0.5797	0.4566	0.6365
AL035693.1	0.0533	0	0	0	0	0	0	0	0	0	0.0344	0.019	0	0	0	0	0	0	0	0	0	0	0.0301	0	0.0664	0.0293	0	0	0	0.0621	0	0	0.0517	0	0	0	0	0	0	0.0251	0	4.2868	0	0	0.1754	0	0	0	0.0296
AC022960.1	0.2473	0	0.0655	0.1489	0.1062	0.0431	0	0	0.0725	0.0492	0.1597	0.0442	0	0	0.1039	0.0431	0	0.045	0.0521	0.1579	0.0449	0	0.1397	0	0.077	0.2718	0.1177	0.1894	0.0526	0.0721	0.2381	0.2166	0.1201	0	0.0692	0.047	0.062	0.2102	0	0.3494	0.1313	1.0589	0	0	0	0	0.0626	0	0.0688
RPL37A-DT	0.0695	0.1845	0.1348	0.1255	0.1094	0.113	0.2083	0.1203	0.163	0.0461	0.1196	0.0827	0.1414	0.0635	0.0875	0.0726	0.0731	0.0337	0.0878	0.0739	0.0925	0.2006	0.1439	0.1351	0.1587	0.1273	0.0331	0.0828	0.0788	0.0541	0.1189	0.1082	0.1462	0.0647	0.1426	0.1144	0.0464	0.1312	0.0542	0.1527	0.0984	0.1983	0.3253	0.1581	0.1907	0	0.1994	0.1694	0.3092
AL391095.1	0.0157	0.0277	0.0415	0.066	0.1279	0.0273	0.0663	0.0679	0.2298	0.0561	0.0101	0.0448	0.0191	0.0358	0.0197	0.0873	0.1155	0.0855	0.1717	0.03	0.0398	0.0362	0.0354	0.0784	0.449	0.1119	0.0298	0.016	0.1334	0.0366	0.0302	0.0457	0.0533	0.0657	0.0702	0.0179	0.0236	0.2309	0.088	0.0443	0.0583	0.3422	0.3402	0.3597	0.0516	0.0509	0.1111	0.0104	0.1395
GAS5-AS1	2.5907	1.6145	1.511	0.7637	1.6346	1.5664	0.8388	1.3734	1.5813	1.619	2.0824	1.4723	1.4415	1.1114	0.8881	2.0256	1.4745	1.2307	1.6041	1.1812	1.9771	0.8853	1.7022	1.0135	2.3052	1.4232	1.3334	0.7017	0.9449	1.6965	1.4251	1.1727	1.6945	1.2928	2.1011	1.2052	1.7493	1.4678	1.0143	1.6678	1.7967	1.5391	1.3051	1.5415	1.3927	0.2288	0.7498	0.5625	1.0291
EBLN3P	4.9674	4.7216	5.3426	5.473	5.203	3.9246	7.0742	3.5907	4.645	3.672	4.611	3.7576	4.3801	3.301	2.5528	4.3845	3.3908	2.9971	3.9287	5.0585	5.0901	4.7959	6.4616	4.858	3.8144	5.0297	4.1691	3.6121	4.9569	3.8432	8.1712	3.7589	4.7207	5.7428	6.1668	3.6762	3.9338	4.6549	3.1823	4.6467	5.4342	12.8032	7.8683	8.7532	8.4885	1.1894	7.7656	4.1429	5.7371
AL360093.1	0.0764	0.0169	0.0405	0.046	0	0.0133	0.0606	0	0.0224	0.0152	0	0	0	0	0	0	0.0402	0	0	0	0.0278	0	0.0432	0	0.0476	0	0	0	0.0163	0	0.0245	0.0446	0.0557	0	0	0	0.0192	0.0217	0	0.036	0.0203	0.2127	0.0325	0	0	0	0.0387	0	0.0213
TRIM52-AS1	5.3668	5.6479	5.3001	7.557	6.2408	4.4394	6.9667	7.0036	5.647	3.2882	4.0455	2.8877	4.2844	3.4148	2.9869	5.858	3.8103	1.9892	2.8133	7.5398	4.9876	2.9949	4.3801	6.6988	2.9589	4.2744	4.6187	5.7677	6.4028	2.9362	6.0645	6.7297	4.4017	9.203	11.2539	3.951	6.1275	6.6194	4.1333	5.7791	5.0449	1.594	3.8907	4.5398	3.8047	1.8892	4.1357	4.8831	3.1702
AC109322.1	0.4086	0.4972	0.5586	0.4918	0.6287	0.3086	0.5042	0.4717	0.3594	0.2437	0.3957	0.5105	0.2771	0.249	0.4003	0.3558	0.7346	0.3467	0.5882	0.8041	0.5315	0.5504	0.7885	0.3122	0.4029	0.5424	0.1782	0.2955	0.4346	0.5363	0.4152	0.318	0.496	0.4282	0.7814	0.2975	0.3926	0.5594	0.462	0.5771	0.5605	0.2041	1.2318	0.2535	2.074	2.3945	1.1209	0.7697	0.6627
SAP30L-AS1	0.1331	0.1399	0.1057	0.1202	0.1086	0.0823	0.1513	0.049	0.0839	0.0781	0.0752	0.0891	0.0664	0.0608	0.0643	0.0707	0.0735	0.0714	0.0785	0.0489	0.1075	0.1575	0.1391	0.0943	0.0912	0.1645	0.0649	0.0866	0.1147	0.1204	0.0876	0.1534	0.147	0.0651	0.054	0.0898	0.0817	0.0848	0.0452	0.1629	0.1095	0.4516	0.1586	0.1569	0.1424	0.0504	0.155	0.104	0.2295
AC103746.1	0.1899	0.2522	0.1407	0.0686	0.212	0.2383	0.1607	0.1973	0.2228	0.2266	0.1472	0.1899	0.3401	0.3125	0.1755	0.172	0.2598	0.1382	0.2721	0.097	0.2206	0.2851	0.1287	0.2216	0.4022	0.1878	0.3073	0.2133	0.1778	0.1551	0.1706	0.2439	0.2213	0.0531	0.2339	0.1299	0.2095	0.2152	0.1955	0.1252	0.3631	0.2114	0.0485	0.0943	0.2501	0.0822	0.1154	0.3283	0.0634
RERE-AS1	0.2192	0.2749	0.232	0.3738	0.2039	0.191	0.3285	0.2056	0.2357	0.1889	0.2595	0.2217	0.1041	0.1169	0.1227	0.2036	0.0384	0.1594	0.1539	0.0933	0.1592	0.4852	0.3714	0.1218	0.182	0.3613	0.1043	0.1865	0.1088	0.1918	0.3048	0.3625	0.1774	0.3063	0.3272	0.3331	0.1831	0.3519	0.0684	0.2752	0.194	0.4849	0.0777	0.0907	0.0601	0	0.037	0.1458	0.0813
GK-AS1	0.3967	0.2633	0.2099	0.1194	0.2271	0.1383	0.1399	0.0572	0.1551	0.0789	0.2561	0.2124	0.0538	0.3021	0.111	0.1151	0.1391	0.3366	0.0836	0.3376	0.144	0.2672	0.4854	0.1102	0.7412	0.5448	0.0944	0.0675	0.1969	0.6557	0.1697	0.1158	0.3852	0.2771	0.074	0.6781	0.3314	0.3371	0.2165	0.2179	0.1404	1.3019	0.2814	0.164	0.1088	0.2861	0.2679	0.4396	1.9853
AC023825.2	0	0.0283	0.1017	0.0385	0	0.067	0	0	0	0.0255	0.1654	0.0686	0	0.0293	0	0.0446	0	0	0	0	0.0233	0.037	0	0.0534	0.0798	0.0704	0.0305	0	0.0273	0.1121	0.0411	0.0748	0.0933	0	0	0.0243	0.0321	0.0726	0.03	0.1809	0.034	0.6306	0.0545	0.0397	0	0.2079	0	0.1277	0.1068
AL391427.1	0.0893	0	0	0	0	0.0622	0	0.0773	0.0524	0.1065	0.0577	0	0.0727	0	0	0	0	0	0	0.228	0.0324	0.0516	0.0504	0	0.0556	0	0.0425	0.0912	0.038	0.0521	0	0.0521	0.2601	0	0	0.0678	0.0448	0.1012	0	0.0841	0.0474	0.344	0.19	0.1108	0.441	0	0	0	0.5959
CLDN10-AS1	0.0481	0	0	0	0	0	0	0	0	0.0191	0	0	0.0391	0	0	0	0	0	0	0	0	0	0	0	0	0	0	0	0.0205	0	0	0	0.0467	0	0	0.0183	0	0	0.0225	0	0	0.2059	0.1228	0.179	0	0.052	2.5328	0.032	0.1337
AC009501.2	0	0	0	0	0.0158	0	0	0	0	0.0146	0	0	0	0	0	0	0	0	0	0	0.0133	0	0	0	0.0229	0	0	0	0.0156	0	0.0472	0	0.0178	0	0	0	0.0184	0	0	0	0	0.9912	0.0313	0	0.0605	0	0	0	0
LINC01473	0.2766	0.142	0.0878	0.0466	0.133	0.0501	0.1112	0.0718	0.0324	0.0528	0.0786	0.079	0.1306	0.0961	0.1069	0.0925	0.1455	0.1207	0.1072	0.1342	0.0924	0.0575	0.1562	0.1107	0.1861	0.1094	0.0632	0.0508	0.1789	0.1614	0.1562	0.1162	0.1182	0.0773	0.1115	0.1429	0.122	0.0878	0.0673	0.2084	0.1057	1.9514	0.3579	0.35	0.0729	0.0479	0.7228	0.1398	0.3199
AC009032.1	0	0	0.0528	0	0.0858	0.174	0.1056	0.0865	0.0586	0.0397	0	0.2495	0.0813	0	0.0839	0.0696	0.0525	0.0363	0.0842	0.0637	0.0363	0.0577	0.1128	0	0.1244	0.384	0.0475	0.051	0	0.1165	0.0641	0.1748	0.097	0	0.1677	0.0379	0	0.1131	0	0.141	0	5.0015	0.085	0.0619	0	0	0.0506	0	0.1111
AL442067.1	0.386	0.2562	0.1021	0.1161	0.0829	0.0673	0	0	0.2264	0	0	0.1378	0.0785	0.1764	0	0.1344	0.2031	0	0.1626	0.2464	0	0	0.218	0.6434	0	0.106	0.2755	0	0.3285	0	0.1239	0.2253	0	0	0	0	0	0.328	0	0	0.205	0.3305	0.4107	0.2394	0	0	0.9774	1.7965	0.8586
ZNF346-IT1	0.1733	0.0256	0.1834	0.2086	0.124	0.1611	0.2139	0.1501	0.1016	0.0689	0.0746	0.1237	0.047	0.0528	0.097	0.0805	0.2128	0.1051	0.0487	0	0.1258	0.1668	0.261	0	0.2878	0.2856	0.1374	0.2359	0.0983	0.0674	0.2595	0.2697	0.3647	0.0404	0.194	0.1097	0.0579	0.0655	0.027	0.2448	0.3374	0.2968	0.0738	0.3584	0.0951	0	0.3218	0.1152	0.257
LINC00562	0.0697	0.0308	0.0922	0.0315	0.0748	0.0304	0.0553	0.0453	0.0715	0.0139	0.045	0.0622	0.0425	0.0876	0.0659	0.0364	0.0183	0.0444	0.2129	0.0445	0.0443	0.0101	0.1279	0.0726	0.1302	0.1149	0.0497	0.0801	0.0519	0.0407	0.0335	0.0712	0.0592	0.1217	0.078	0.1059	0.0437	0.0987	0.0571	0.1231	0.074	0.0298	0.2818	0.2378	0.0287	0	0.1677	0.0116	0.4845
AC009404.1	0.1791	0.2378	0.2369	0.1862	0.2377	0.1561	0.2368	0.2537	0.3007	0.1165	0.2733	0.1802	0.1855	0.0967	0.1094	0.1191	0.3341	0.1717	0.2264	0.1819	0.2394	0.3478	0.6253	0.3257	0.3955	0.5814	0.1782	0.5153	0.2632	0.2944	0.1776	0.2613	0.253	0.1706	0.2187	0.201	0.151	0.1706	0.1524	0.7819	0.2291	1.1604	0.5335	0.3636	0.6701	0.2202	0.7751	0.5845	1.1498
AL391834.2	1.1035	0.8372	1.5852	1.1859	2.1323	1.0715	1.459	2.3546	1.8027	1.4106	1.7304	1.4914	1.4755	1.1527	1.0592	1.1805	1.2857	1.0894	1.5278	0.7547	1.3736	1.4108	1.4692	1.511	1.5219	1.2991	1.3877	1.5693	1.7105	1.0577	2.0234	2.4384	1.531	1.3216	1.5	2.0363	1.2645	1.2504	0.9589	1.1134	1.2975	1.3498	1.8116	3.276	2.5953	0.5117	1.996	0.9958	2.7616
AL390195.2	0.1702	0.2636	0.2477	0.3969	0.2192	0.0964	0.3713	0.2579	0.6238	0.33	0.3022	0.1747	0.1991	0.0778	0.1965	0.3038	0.1231	0.1857	0.2689	0.0951	0.2549	0.1474	0.5647	0.266	0.265	0.4091	0.1518	0.6516	0.5069	0.3972	0.2731	0.3974	0.4029	0.1783	0.2262	0.1697	0.1173	0.1326	0.2887	0.4307	0.1807	1.3206	0.4256	0.8314	0.4203	0.023	0.4633	0.7073	0.3431
AC093675.2	0.0527	0	0	0	0.0113	0	0	0	0	0	0	0	0	0	0	0.0092	0	0	0	0	0	0.0152	0.0149	0	0.0329	0	0	0	0.0785	0.0154	0	0.0462	0.064	0.0184	0	0.01	0	0	0	0	0.014	0.8128	0.0112	0	0	0	0	0	0.0147
AL021408.1	0.1154	0.1787	0.1221	0.2778	0.1734	0.3016	0.2441	0.2997	0.4736	0.2294	0.1862	0.206	0.1409	0.1318	0.0485	0.1808	0.0911	0.1259	0.2188	0.3314	0.1466	0.5996	0.2281	0.7693	0.2875	0.2852	0.0275	0.5006	0.6873	0	0.1851	0.3031	0.3362	0.1612	0.1292	0.1096	0.1446	0.1961	0.135	0.1901	0.1225	0	0.2455	0.3937	0.2849	0	0.7305	0.0384	0.2567
AC023157.2	2.0405	2.098	1.1345	1.042	1.3187	0.8837	1.9621	1.4367	2.3328	0.6967	1.1977	0.6623	1.1156	1.0455	1.4368	1.0409	1.3557	1.2219	1.7631	2.1182	1.115	1.2972	1.7812	1.1682	1.8487	0.736	0.8042	0.968	1.1226	2.1404	1.0847	1.4196	0.9108	1.3392	1.1537	1.4722	1.0746	1.0743	1.5914	0.8152	2.8784	0.7147	0.8158	1.1252	0.509	0.1338	0.4384	0.3289	1.2838
RUSC1-AS1	0.7834	0.4388	0.9717	0.2799	0.7095	0.448	0.7703	0.2862	0.3517	0.4576	0.9326	0.3409	0.4085	0.4307	0.2621	0.3922	0.5668	0.463	0.6396	0.1406	0.4444	1.0954	1.7975	0.255	0.9301	0.975	0.2446	0.4936	1.2135	0.5784	0.487	0.4858	1.593	0.4618	0.2603	0.3116	0.3866	0.5617	0.3036	1.193	1.0009	3.7362	1.0575	1.5945	1.4912	0.5165	1.8288	0.9604	2.0353
AC004893.2	0.0143	0.0444	0.0076	0.0259	0.0554	0.045	0.0228	0.0124	0.0168	0.0114	0.0185	0.0205	0.035	0.0131	0.012	0.055	0.0226	0.0209	0.0181	0	0.0417	0.0248	0.0486	0.012	0.0268	0.0473	0.0205	0.0293	0.0488	0.0502	0.046	0.0251	0.0279	0.0301	0	0.0273	0.0144	0.0163	0.0269	0.0338	0.0457	0.2395	0.0672	0.0267	0.0236	0.0155	0.0291	0.0382	0.0798
LINC02156	0.0153	0.0068	0.0081	0.0923	0	0	0.0325	0.0066	0.045	0.0122	0	0.0055	0.0062	0	0.0129	0.016	0	0.0167	0.0065	0.0098	0.0111	0.0266	0.0087	0	0	0.0169	0	0.0157	0.0065	0.0537	0.0394	0.0269	0	0.0214	0.0344	0	0.0077	0.0261	0.0072	0.0144	0	0.2365	0.1241	0.0381	0.1263	0.0664	0.1476	0.1326	0.5205
AP000350.6	0.5879	0.517	0.2303	0.1195	0.5213	0.1677	0.7066	0.2479	0.1388	0.164	0.143	0.1499	0.2019	0	0.0641	0.1409	0.3455	0.1083	0	0.1413	0.2633	0	0.4873	0.0954	0.6277	0.8724	0	0.1052	0.471	0.3251	0.3871	0.4813	0.4189	0.1173	0.2008	0.1131	0.1684	0.3936	0.2608	0.3954	0.0041	0	0.2177	0.431	0.0126	0.0248	0.0503	0.0812	0.2972
AC022784.6	0.077	0	0	0	0	0.0268	0	0	0.1354	0.0306	0	0	0.0313	0	0	0.0536	0.0405	0	0	0	0	0.0445	0.0435	0	0	0.0423	0	0	0	0	0	0	0.1122	0	0.1293	0.0292	0.0386	0	0.036	0.1087	0	0.033	0.0328	0.4298	0	0	0.195	0.2048	0.1284
AP002907.1	0.3912	0.2531	0.3026	0.0906	0.168	0.1154	0.1751	0.0521	0.1941	0.0718	0.272	0.0537	0.2449	0.0413	0.0506	0.1048	0.0792	0.1095	0.0761	0.0768	0.2076	0.139	0.272	0.1254	0.1312	0.3472	0.1146	0.2458	0.2689	0.2107	0.2704	0.123	0.3361	0.0841	0.1516	0.1143	0.1358	0.1535	0.0986	0.4109	0.1918	0.3092	0.2562	0.2427	0.4955	0	0.2591	0.1001	0.7699
AC107884.1	0.167	0.1563	0.217	0.1097	0.1353	0.09	0.3353	0.1545	0.0668	0.1102	0.0735	0.1193	0.0912	0.0798	0.1196	0.1917	0.0999	0.0787	0.1536	0.046	0.1737	0.057	0.4546	0.0728	0.1017	0.2837	0.0939	0.0252	0.0937	0.1462	0.2071	0.0909	0.2397	0.1406	0.0765	0.0822	0.1599	0.1463	0.1101	0.1627	0.2762	0.0878	0.0759	0.1578	0.1563	0.0288	0.2442	0.0783	0.1351
FIRRE	0.0071	0.0047	0.0075	0.0107	0.003	0.0062	0.0056	0	0.0042	0.0056	0.0069	0.0114	0.0014	0.0081	0	0.0111	0.0056	0.0064	0.0045	0.0045	0.0064	0.0204	0.01	0.0177	0.0088	0.0136	0.0118	0.0054	0.0045	0.0103	0.0114	0.0083	0.0103	0.0074	0.0099	0.004	0.0035	0.008	0.0066	0.015	0.0132	1.7898	0.1688	0.0264	0.4313	0.2222	0.0412	0.0918	1.9904
AC012020.1	0.0461	0.0281	0.0641	0.0486	0.0446	0.0261	0.0549	0.0075	0.071	0.0275	0.0186	0.0494	0.0211	0.029	0.0073	0.0321	0.0455	0.0273	0.0146	0.011	0.0419	0.04	0.0586	0.0048	0.0359	0.0824	0.0274	0.0294	0.0417	0.0505	0.0555	0.0337	0.098	0.0242	0.0258	0.0329	0.026	0.0654	0.0081	0.0733	0.0429	0.1383	0.0712	0.0573	0.1804	0.0499	0.0292	0.0652	0.0802
AC100814.1	1.727	0.642	0.6946	0.6236	1.0085	0.5779	0.7672	0.4785	1.5799	0.4396	0.8029	0.5179	0.8152	0.5998	0.8123	0.7218	0.7997	0.5527	1.2517	0.485	1.0534	0.8775	0.4292	1.3242	0.9466	1.1385	1.0519	0.3879	0.3233	1.2493	0.798	0.7661	0.738	0.5309	0.8506	0.7611	0.4502	0.4305	0.7435	1.5612	0.917	1.5674	4.0574	2.0141	3.0706	0.0747	1.1196	1.332	2.766
AC040934.1	0.1678	0.0743	0	0.1515	0.1081	0.0877	0.1331	0.0363	0	0.0334	0.1083	0.0599	0.0683	0.0383	0	0.0877	0.0441	0.061	0.1061	0	0.0305	0	0.0948	0	0.209	0.0461	0.0798	0.1713	0.0714	0.0489	0.1615	0	0.1222	0	0.1878	0.0956	0.0841	0.0475	0	0.079	0.1336	0.431	0.2499	0.1041	0.1381	0.1815	0.2974	0	0.2799
UBA6-AS1	0.2893	0.3019	0.2995	0.4674	0.266	0.3069	0.3126	0.2137	0.3614	0.2638	0.3674	0.2223	0.2904	0.1868	0.1624	0.2486	0.2746	0.2413	0.2623	0.3612	0.2717	0.3431	0.3445	0.3721	0.2233	0.3144	0.2902	0.3836	0.2341	0.2275	0.5872	0.3083	0.2031	0.3624	0.3836	0.3775	0.2285	0.2832	0.2766	0.2813	0.2371	0.5694	0.4443	0.1638	0.352	0.1667	0.5557	0.207	0.4861
AL513327.1	0.5681	0.2704	0.2553	0.1484	0.3268	0.1681	0.2381	0.116	0.264	0.1492	0.2768	0.1913	0.1919	0.2008	0.0855	0.112	0.1297	0.117	0.1581	0.0958	0.1829	0.2166	0.7568	0.1965	0.6009	0.4299	0.1071	0.2353	0.3466	0.2689	0.1789	0.3253	0.3748	0.1498	0.108	0.1181	0.1182	0.0972	0.1555	0.3886	0.2732	0.8076	0.1962	0.379	0.3529	0.2783	0.2226	0.2993	0.3636
AC068189.1	0.3794	1.4872	0.3156	0.9134	0.0465	0.4345	0.43	0.7978	0.0954	0.6898	0.28	0.6579	0.3309	1.1642	0.4097	0.4531	0.9982	0.9857	0.2741	1.1071	0.8265	0.1252	0.8572	0.0452	0.1013	0.1191	0.3353	0.0277	0	1.5178	0.2783	0.4113	0.3422	0.3029	0.2427	0.0206	1.2228	1.0134	0.5326	0.1276	0.5181	0	0.0461	0.0672	0.2677	0.0586	0.0549	0	0.4521
AC104370.1	0.012	0.0053	0	0	0.0103	0	0	0	0.0141	0	0	0	0.0098	0.0055	0.0051	0	0	0	0	0	0	0	0	0	0.0075	0.0066	0	0	0	0	0	0	0	0	0	0.0046	0	0	0.0056	0.017	0	0.2525	0.041	0.0373	0.0198	0	0.0244	0.008	0.1004
AL592148.3	0.3904	0.1656	0.1808	0.2154	0.3003	0.3061	0.1376	0.1127	0.9061	0.2264	0.3046	0.3542	0.278	0.2973	0.2459	0.2209	0.2311	0.1479	0.2673	0.0104	0.2244	0.2442	0.4318	0.2847	0.4154	0.411	0.3096	0.9133	0.2699	0.2562	0.1775	0.3987	0.3949	0.1591	0.1366	0.3213	0.1549	0.1198	0.2359	0.2833	0.1123	0.1323	0.6299	0.7365	0.3481	0.2112	0.4119	0.4975	0.4613
AL596202.1	0.3902	0.3886	0.3467	0.2265	0.2095	0.3595	0.4054	0.2715	0.3923	0.2605	0.3779	0.2786	0.363	0.2548	0.2224	0.2427	0.308	0.2737	0.2995	0.1868	0.3947	0.3702	0.5668	0.1742	0.2344	0.3828	0.3183	0.3202	0.3321	0.1789	0.3041	0.244	0.4399	0.2726	0.3042	0.1959	0.3214	0.2685	0.163	0.2953	0.4144	0.3222	0.4449	0.3977	0.4589	0.1357	0.4517	0.2039	0.4185
GAS8-AS1	0.0433	0.0766	0.0458	0.0261	0.0744	0.0151	0.0229	0	0.0508	0.0344	0.0559	0.0773	0	0.0198	0	0.0452	0.0456	0.0157	0.1095	0.0276	0.1258	0.075	0.2445	0.0361	0.0539	0.1427	0.0206	0.0442	0.0921	0.101	0.0278	0.0253	0.0631	0.0302	0	0.0493	0.0217	0.0736	0.0405	0.0815	0.092	0.6117	0.0737	0.1611	0.1426	0.0468	0.2412	0.0576	0.4093
HCG14	0	0.1383	0.0552	0	0.1342	0	0.0551	0.1353	0.1222	0.0414	0.0673	0.0744	0.0424	0	0.0875	0.0726	0.1097	0.0758	0.0439	0.133	0.0378	0.0602	0.1766	0.1737	0.0649	0.229	0.0496	0	0.1774	0	0.535	0.0608	0.253	0	0.2916	0	0	0.1181	0	0.0491	0.1107	0.2231	0.6653	0.1293	0.1716	0	0.1583	0.3464	0.1159
AC048344.4	0.1633	0.1084	0	0.2457	0.1052	0.0285	0.2159	0.1061	0.0958	0.0974	0	0.0292	0	0.0746	0	0	0.0859	0.0891	0.2065	0.2606	0.0296	0.0472	0.1384	0.0681	0.2543	0.0897	0.0777	0.0417	0.0695	0	0.1048	0	0.0397	0.0571	0.1371	0	0	0.0463	0	0.0384	0.0867	1.0139	0.2433	0.2533	0.1344	0.0884	0.6204	0.3258	0.4542
LINC01705	0	0	0	0	0	0	0	0	0	0	0.0147	0	0	0	0	0.0079	0	0	0	0	0	0.0262	0	0	0	0	0	0	0	0	0	0	0	0	0	0	0	0	0.0212	0	0	0.3012	1.2173	0.0422	0.0374	0.4912	0.1035	0.8301	0.0126
AL445222.1	0.1371	0.2123	0.2902	0.2062	0.1177	0.2389	0.4712	0.178	0.2813	0.0545	0.2655	0.1713	0.1952	0.1566	0	0.1432	0.3245	0.0997	0.1155	0.2625	0.1742	0.3561	0.0387	0.1714	0.1707	0.3012	0.0978	0.2099	0.175	0.04	0.088	0.28	0.2329	0.0479	0.0767	0.3385	0.1718	0.1941	0.0962	0.5163	0.2911	0.2347	0.9042	0.4251	0.1128	0	0.3124	0.1367	0.6479
AC002128.2	0.1393	0.2774	0.1474	0.1257	0.3887	0.2913	0.3315	0.0301	0.2042	0.1662	0.4047	0.2238	0.2267	0.1909	0.1755	0.2425	0.1466	0.1773	0.088	0.1334	0.5562	0.3619	1.0227	0.058	0.4337	0.4591	0.1657	0.0355	0.5926	0.5688	0.3575	0.2032	0.4058	0.1946	0.078	0.3704	0.2095	0.1973	0.1629	0.7541	0.9614	2.5043	0.0593	0.2592	0.1146	0.226	0.529	0.3704	0.7358
AC074032.1	0.6935	0.5286	0.6321	0.5797	0.6121	0.5909	0.6724	0.6005	1.0394	0.6129	1.0946	0.564	0.6428	0.2817	0.5339	0.5099	0.4257	0.4064	0.4384	1.0575	0.5176	0.4227	0.7399	0.6101	0.6239	0.6138	0.605	0.413	0.7541	0.6968	0.7913	0.4723	0.58	0.5653	0.7764	0.9954	0.6181	0.8513	0.5409	0.4898	0.9411	1.4845	0.7707	0.5736	0.6343	0.3752	0.4878	0.8198	0.7928
AC018410.1	0	0.0312	0.0373	0	0.0303	0.1475	0.2612	0.0305	0.0414	0.0842	0.1367	0.0504	0.0287	0.129	0.0593	0.0983	0.1114	0.0513	0.1784	0.045	0.1793	0.0815	0.1992	0.0588	0.0879	0.2713	0.1343	0.108	0.1201	0.247	0.1358	0.1235	0.2741	0.1479	0.079	0.0536	0	0.0799	0.2311	0.2657	0.0749	1.1477	0.1501	0.0438	0.3485	0.1527	0.1787	0.2346	0.1177
LINC01082	0.3439	0.4131	0.325	0.5766	0.3692	0.4624	0.4027	0.2127	0.2593	0.3712	0.3489	0.3683	0.4798	0.2021	0.2579	0.5561	0.2844	0.2144	0.5796	0.4547	0.4013	0.4113	0.5827	0.4914	0.1071	0.4993	0.2104	0.3511	0.6376	0.1576	0.3626	0.5735	0.1074	0.6006	0.6325	0.308	0.2463	0.2505	0.2874	0.2313	0.5217	0	0.0105	0.1219	0.4853	0	0.0373	0.0653	0.1093
AC110769.2	0.0834	0.0861	0.1177	0.0502	0.0716	0.0291	0.1911	0.0602	0.0163	0.0553	0.0898	0.0099	0.0113	0.0508	0	0.0775	0.0585	0.0708	0.0937	0.1597	0.0606	0.0803	0.157	0.0695	0.0693	0.1222	0.0265	0.0426	0.071	0.1298	0.0357	0.0162	0.0405	0.0388	0.0156	0.0528	0.0557	0.063	0.026	0.1178	0.0886	0.4047	0.0947	0.1897	0.0458	0	0.1267	0.0185	0.1237
AC112722.1	0.1466	0.0324	0.0388	0.0441	0.1889	0.1533	0.1551	0.0952	0.043	0.0583	0.142	0.1047	0	0.1005	0	0	0.1157	0	0.0309	0.1404	0.1065	0.127	0.1656	0.1222	0.1827	0	0.0349	0.1123	0.0936	0.0855	0.0471	0.0856	0.0356	0.1024	0	0	0.147	0	0	0.1726	0.1557	0.8788	0.2496	0	0.2414	0	0.2228	0.0975	0.2446
AC023510.2	0.4615	0.3064	0.4274	0.1389	0.1982	0.181	1.3119	0.025	0.1353	0.3212	0.5215	0.0618	0.2348	0.1055	0.0242	0.2009	0.1821	0.2518	0.1702	0.1841	0.2304	0.0666	0.2933	0.3366	0.6827	0.1585	0.1922	0.0294	0.0982	0.3702	0.1481	0	0.7844	0.1612	0.0323	0.0219	0.0868	0.2942	0.162	0.6791	0.3063	0.1482	0	0.0358	0	0.0624	0.0292	0.1151	0.0642
AC079148.1	0.4204	0.2093	0.1669	0.0316	0.3385	0.2198	0.3613	0.1592	0.2773	0.1881	0.4411	0.2251	0.278	0.1201	0.1545	0.3111	0.0277	0.2102	0.1771	0.1006	0.1335	0.3337	0.3265	0.219	0.3928	0.3176	0.4251	0.1878	0.1118	0.1226	0.2361	0.2147	0.3062	0.2937	0.1176	0.1597	0.0527	0.1489	0.1721	0.2969	0.2232	0.2475	0.2684	0.3912	0	0	0.2661	0.1747	0.5845
AL033397.1	0	0	0	0.0259	0.0139	0.0038	0.0285	0.0093	0.0126	0	0.0139	0.0077	0.0044	0	0.0045	0	0	0.0039	0.0045	0.0069	0.0039	0	0.0304	0.009	0.0067	0.0059	0.0051	0	0.0046	0.0314	0.0415	0.0063	0.0052	0.0151	0.0121	0.0041	0.0054	0.0122	0.005	0	0	0	0	0.0267	0	0	0.0109	0	0.03
AC020763.1	0	0.0346	0.0413	0	0.0671	0	0.0413	0	0	0.0311	0	0	0	0.0357	0.0328	0	0	0	0	0	0.0284	0.1353	0	0	0	0	0	0.0399	0.0665	0.0456	0	0	0	0.0546	0	0	0	0	0	0.0735	0	0.7356	0.133	0.1938	0	0	0.0396	0.1558	0.0869
TPT1-AS1	0.6293	0.6188	0.6316	0.4038	0.6271	0.3984	0.5589	0.4215	0.564	0.4132	0.4734	0.3836	0.4325	0.2794	0.3977	0.487	0.3686	0.3941	0.399	0.2975	0.6035	0.5587	0.8132	0.4849	0.5343	0.6817	0.4591	0.6168	0.5267	0.6321	0.6858	0.5233	0.6328	0.4438	0.4868	0.6552	0.5164	0.4289	0.2722	0.7072	0.6983	0.6075	0.8326	1.1085	0.7037	0.3597	0.5713	0.2704	1.7466
HCFC1-AS1	0	0	0.2603	0.074	0.0528	0.0429	0.1301	0.1065	0.3605	0.0978	0.2382	0.1317	0.05	0.0562	0.0516	0	0.1941	0	0.1554	0.0785	0.0446	0.497	0.0695	0.5124	0	0	0.0585	0.5022	0.1046	0.0717	0.0789	0.1435	0	0.0859	0.1376	0.1401	0	0.209	0.1151	0.1158	0.0653	0.0526	0.0523	0.0763	0	0	0	0.1635	0
AC073270.2	0.1081	0.1117	0.0572	0.2169	0.0929	0.0628	0.1525	0.0624	0.0634	0.2293	0.0465	0.0643	0.1173	0.0329	0.0151	0.0628	0.0379	0.0787	0.0759	0.3681	0.1309	0.3122	0.1018	0.0901	0.0449	0.099	0.0343	0.1288	0.1074	0.021	0.0925	0.0631	0.07	0.1511	0.0605	0.0548	0.0361	0.0817	0.0169	0.1018	0.0383	0	0.0307	0.2683	0.2967	0.078	0.073	0.024	0.1804
AC243773.2	0	0	0	0	0	0.0586	0	0	0.1972	0	0.1085	0	0	0	0	0	0	0	0	0	0	0	0	0	0.1047	0	0	0	0	0	0	0.0981	0	0	0.1882	0.1277	0	0.0952	0	0	0.0893	0	0.1431	0	0	0	0.0851	0.1118	0.0935
AC012313.5	0.2907	0.4843	0.4072	0.4013	0.859	0.3397	0.5335	0.2591	0.7721	0.3808	0.5851	0.2869	0.501	0.2657	0.2585	0.3692	0.3959	0.1617	0.5548	0.2947	0.4842	0.6417	0.7243	0.3848	0.3727	0.5072	0.2685	0.6023	0.3711	0.3092	0.7242	0.6288	0.6808	0.3584	0.402	0.2274	0.3343	0.4262	0.312	0.3059	0.6083	0.6002	0.0946	0.2864	0.1126	0.111	0.0953	0.0682	0.6086
AL590714.1	0.2271	0.5025	0.5409	0.2734	0.8289	0.5937	0.2402	0.6391	0.3995	0.6774	0.3666	0.5676	0.6007	0.2076	0.3815	0.5141	0.7768	0.4543	0.957	0.3624	0.7833	0.1967	0.3848	0.1893	0.4244	0.3743	0.1081	0.2898	0.7248	0.265	0.3644	0.1988	0.386	0.238	0.5085	0.3883	0.4554	0.4503	0.4782	0.2139	0.4221	0.7292	0.58	0.2818	2.9911	0.3686	0.6326	0.151	0.5683
AL365436.2	0.0818	0.1086	0.0866	0.0492	0.1405	0.1711	0.0865	0.0354	0	0.0325	0.1585	0.2045	0.1998	0.0748	0	0.114	0.0861	0.1488	0.2413	0	0.2673	0	0.0924	0.0682	0.051	0.0899	0.0389	0	0.0348	0.1909	0	0.191	0.2781	0.2286	0.0458	0.1554	0.041	0.0927	0	0.1541	0.3041	2.557	0.1045	0.2538	0.1347	0.177	0.3729	0	0.273
ARHGEF35-AS1	0.3079	0.2585	0.139	0.1526	0.1575	0.1784	0.1269	0.1372	0.231	0.0468	0.2573	0.2861	0.1787	0.1966	0.2757	0.1577	0.0977	0.4068	0.2881	0.1214	0.0888	0.0837	0.2737	0.0868	0.2651	0.2388	0.153	0.0902	0.2428	0.1823	0.1976	0.1639	0.2265	0.2689	0.0862	0.3836	0.3292	0.1796	0.142	0.1983	0.1034	0.3024	0.3276	0.4073	0.1789	0.0049	0.2041	0.0843	0.2569
AL049539.1	0.1875	0.083	0	0	0	0.1307	0	0.0812	0	0	0.1211	0.0669	0.0763	0.0428	0.0394	0.1306	0	0.0341	0	0	0	0.0541	0.053	0	0.1168	0.0515	0	0	0.1197	0.1094	0	0	0.1366	0	0.0525	0.1425	0	0	0	0.2207	0.0498	1.3648	0.1596	0.1745	0	0	0.0475	0.5611	0.365
ZNF337-AS1	0.1724	0.1399	0.2243	0.1513	0.1912	0.1302	0.3153	0.0995	0.118	0.14	0.1948	0.1051	0.1052	0.0788	0.1237	0.1226	0.1134	0.0705	0.2028	0.1788	0.1591	0.2737	0.4423	0.2096	0.2461	0.3512	0.1231	0.3557	0.2873	0.1844	0.1706	0.2222	0.1988	0.1556	0.197	0.1392	0.1585	0.1506	0.0941	0.186	0.2479	0.572	0.7399	0.4055	0.4849	0.0544	0.4475	0.2388	0.5393
MNX1-AS1	0.5374	1.7015	1.5316	0.7464	1.0474	0.8502	1.0932	1.6466	0.7031	0.6741	0.8008	0.8413	1.0094	0.5479	0.4514	1.1807	0.9354	0.6315	1.7943	1.2139	1.2007	0.5251	1.798	0.4824	0.515	1.5444	1.259	0.1688	1.0731	0.5306	2.5736	0.7963	1.0239	3.2637	3.0082	0.801	2.0725	1.1945	0.6384	0.9732	1.0976	1.646	7.3021	1.667	2.7905	2.2812	5.9046	4.7281	4.7592
AC099792.1	0.01	0	0	0.0181	0.0258	0.0175	0.0159	0.0043	0.0176	0.008	0.0194	0.0036	0.0163	0	0	0.0035	0.0053	0.0036	0.0127	0.0128	0.0145	0.0231	0.0509	0.0417	0.0249	0.0385	0.0143	0.0153	0.017	0.0058	0.0193	0.0175	0.034	0.021	0.0224	0.0038	0.005	0	0.0281	0.0047	0.0213	0	0.0682	0.0745	0.4121	0.0108	0.5883	0.0133	0.1726
AC007608.1	0	0.0077	0.0185	0.0105	0.0599	0.0182	0.0277	0.0453	0.0307	0.0139	0.0675	0.0187	0.0497	0.0239	0	0.0546	0.0183	0.0254	0.022	0.0334	0.0696	0.0101	0.0394	0.0581	0.0651	0.0958	0.0498	0.0178	0.0223	0.0203	0.0559	0.061	0.0339	0.0731	0	0.0397	0.0175	0.0198	0.0326	0.041	0.0926	0.0746	0.0223	0.0865	0.0861	0.132	0.4591	0	0.252
AC093157.2	0.449	0.2271	0.2376	0.3088	0.1928	0.0894	0.3053	0.2221	0.4137	0.3061	0.1656	0.2748	0.3132	0.3224	0.2424	0.2011	0.1012	0.2799	0.3784	0.4913	0.1164	0.2963	0.2898	0.3207	0.3196	0.4228	0.2136	0.1637	0.191	0.2619	0.2881	0.2621	0.3737	0.2689	0.2872	0.6579	0.1608	0.4724	0.6903	0.453	0.2043	1.2356	0.273	0.3183	0.6336	0	0.3573	0.1279	0.6064
AL158212.3	1.3408	1.4115	1.903	0.7336	2.0456	1.6109	1.7566	2.058	2.2218	1.0947	1.6002	1.3091	1.1202	1.0769	0.9725	1.0542	1.4912	0.9827	1.8319	0.5317	1.5673	1.6128	2.2489	1.6339	0.7971	1.7633	1.5321	2.7741	1.3009	1.1378	1.2516	1.998	1.2578	1.3696	1.0973	1.5127	1.1864	1.3351	1.1882	1.4778	2.2706	1.1697	0.8733	3.2828	1.8394	0.3517	0.6893	0.7632	1.141
ADAMTSL4-AS1	0.1124	0.1791	0.0595	0.0271	0.0869	0.047	0.0951	0.0487	0.0264	0.0358	0.0726	0.0241	0.0366	0.0617	0.1133	0.047	0.0947	0.0327	0.0853	0.0431	0.0327	0.0389	0.1778	0.0562	0.3781	0.0741	0.0321	0.023	0.1244	0.2492	0.0289	0.0656	0.0764	0.0943	0.0252	0.1196	0.0564	0.1019	0.0105	0.2117	0.585	0.6257	0.0096	0.0279	0.1111	0	0.0114	0.0748	0.05
AC103591.4	0.3836	0.2865	0.4568	0.1732	0.35	0.2758	0.279	0.3633	0.6187	0.3623	0.3251	0.3766	0.4098	0.3287	0.3927	0.4593	0.3028	0.2006	0.3132	0.3367	0.3308	0.3046	0.325	0.3997	0.1941	0.4742	0.3765	0.3182	0.2959	0.6155	0.3847	0.4198	0.5938	0.2513	0.3623	0.1549	0.3606	0.2445	0.2917	0.3725	0.2928	0.6056	0.1122	0.2975	0.3947	0	0.2186	0.1116	0.2133
AC005070.3	0.2928	0.108	0.2066	0.1175	0.3283	0.1417	0.2495	0.2465	0.496	0.2199	0.3256	0.2497	0.1456	0.1933	0.1776	0.1643	0.214	0.1301	0.1165	0.0415	0.2126	0.2817	0.4318	0.4202	0.4052	0.3842	0.2786	0.822	0.263	0.3416	0.2714	0.4747	0.3791	0.2273	0.173	0.2534	0.1223	0.1659	0.0685	0.4135	0.2505	1.6642	0.1246	0.3128	0.241	0.0176	0.1977	0.0541	0.1719
NCBP2-AS1	0.1532	0.2372	0.4053	0.0461	0.2302	0.1602	0.324	0.0995	0	0.1523	0.3461	0.082	0.2805	0.035	0.0965	0.1067	0.2418	0.2228	0.1613	0	0.3336	0.1326	0.7785	0.1915	0.5724	0.5048	0.2915	0.1173	0.2607	0.2681	0.4423	0.1788	0.409	0.214	0.2143	0.3491	0.1152	0.2603	0.0358	0.4327	0.4473	0.7868	0.3911	0.5225	0	0.0829	0.4654	0.2037	0.6388
AC064856.1	0	0	0	0	0	0	0	0	0	0	0	0	0	0	0	0	0	0	0	0	0	0	0	0	0	0	0	0	0	0	0	0	0	0	0	0	0	0	0	0	0	0.1423	0.1061	0.0258	0	0	0	0	0.0231
GUSBP11	0.1829	0.2281	0.3198	0.0934	0.219	0.1681	0.3518	0.12	0.1528	0.1257	0.2648	0.1445	0.1737	0.1343	0.0908	0.1467	0.1925	0.1492	0.1635	0.1203	0.2656	0.3104	0.6387	0.1201	0.29	0.3593	0.1345	0.2632	0.2288	0.2425	0.3166	0.2556	0.3553	0.1317	0.1148	0.2232	0.2529	0.2198	0.1271	0.3706	0.5887	0.6336	0.2713	0.3301	0.4472	0.3958	0.2021	0.1069	0.4439
PIK3IP1-DT	0.2768	0.1531	0.3296	0.2082	0.1486	0.1206	0.4025	0.1797	0.1623	0.1926	0.3127	0.1235	0.0282	0.2213	0.0581	0.3615	0.0728	0.1007	0.1166	0.0442	0.1758	0.1198	0.2345	0.2307	0.3017	0.3041	0.0658	0.1413	0.265	0.3229	0.3552	0.1212	0.336	0.2417	0.1162	0.2629	0.0694	0.2352	0.1943	0.4561	0.4409	0.4147	1.0896	0.1288	0.2278	0.2246	0.4906	0.184	1.2698
ZRANB2-AS1	0.1335	0.1576	0.2355	0.0268	0.2293	0.2172	0.0471	0.0963	0.1305	0.0708	0.3448	0.1589	0.0906	0.0407	0.0374	0.0465	0.0468	0.0971	0.2438	0.2273	0.1939	0.0514	0.729	0.1113	0.1663	0.2445	0.1059	0.0454	0.0379	0.4414	0.1428	0.1299	0.2161	0.2798	0.0498	0.1184	0.1116	0.1261	0.0417	0.1676	0.2127	0.6859	0.1326	0.1104	0.1465	0	0.0225	0	0.0248
MIR100HG	0.1607	0.0645	0.1288	2.036	0.2393	0.1094	0.1255	0.2426	1.0263	0.1954	0.9224	0.2606	0.11	0.0686	0.1823	0.1402	0.1352	0.1317	0.119	0.6664	0.1183	1.046	0.1442	0.9929	0.2882	0.4357	0.193	1.4708	0.567	0.1621	0.3259	0.6699	0.3399	0.1763	0.8837	0.3732	0.0859	0.0792	0.2938	0.4873	0.126	0.0823	0.2135	0.3112	0.1583	0.0455	0.1126	0.2397	0.0334
AL359513.1	0.3863	0.6155	0.7361	0.6975	0.4977	0.3232	0.3678	0.4683	0.6344	0.3995	0.2993	0.3862	0.4402	0.459	0.1947	0.4306	0.5285	0.1124	0.293	1.233	0.3366	0.4015	0.6546	0.3864	0.385	0.2547	0.2574	0.2367	0.3945	0.0902	0.6942	0.3157	0.3377	0.9716	1.4704	0.3523	0.1549	0.9631	0.4339	0.4365	0.2462	0.5623	3.3872	0.719	0.636	1.254	0.6261	0.3596	1.8906
AP003059.1	0	0.2204	0.3163	0.4197	0.1711	0.1389	0.1054	0.3019	0.1168	0.2377	0.3859	0.1067	0.2027	0.1821	0.1255	0.0694	0.2097	0.1087	0.1679	0.1272	0.3255	0.1726	0.0563	0.4152	0	0.2189	0.237	0.8137	0.2543	0.1162	0.2557	0.7559	0.2903	0.2784	0.223	0.1135	0.2497	0.0564	0.1865	0.2814	0.0529	0.853	0.2544	0.0618	0	0.1078	0.3027	0.1987	0.3324
NDUFV2-AS1	0.8716	0.7315	0.5408	0.3617	0.7356	0.6809	0.6199	0.5725	0.4406	0.6693	0.8732	0.4506	0.5504	0.412	0.4291	0.7537	0.7116	0.5902	0.5319	0.4604	0.6328	0.59	1.1203	0.5761	0.73	0.8586	0.4576	0.6904	0.5755	0.9468	0.6751	0.421	0.8465	0.5879	0.9252	0.7422	0.5123	0.6811	0.3656	0.7217	0.6064	0.5918	0.55	0.5034	0.3463	0.6829	0.548	0.5196	0.5683
LINC00513	0.0903	0.4154	0.2293	0.6301	0.3333	0.1636	1.8235	0.5393	0.3282	0.1723	0.1282	0.0838	0.1028	0.0907	0.1819	0.044	0.1235	0.3677	0.7835	0.2189	0.1573	0.6775	1.3765	0.0903	0.2923	1.2397	0.1117	0.0092	1.0216	0.0948	1.9348	0.569	0.5523	1.8287	0.9902	0.096	0.0814	0.2761	0.5829	0.2125	0.6806	3.4314	1.3062	2.6092	0.4755	1.6016	3.1177	0.8402	0.5321
LINC01914	0.1191	0.0351	0.084	0.0478	0.0341	0.0692	0.042	0.0344	0.0698	0.0632	0.0256	0.1134	0.0323	0.0181	0.0167	0.0415	0.0418	0.0289	0	0.076	0.0432	0.0458	0.0224	0.0993	0.1236	0.0654	0.0378	0.0405	0.0507	0.0695	0	0.0232	0.0964	0.0555	0.0222	0	0.0995	0.09	0.0929	0.0935	0.0422	0	0.1183	0.197	0	0.0859	0.0201	0.3696	0.0221
AC005261.1	5.3164	4.2225	3.8675	0.9793	4.1621	3.2447	3.0843	3.0543	4.8129	3.0307	3.5762	2.7929	3.6525	2.291	2.3599	3.5977	3.191	2.6578	3.1005	1.1161	2.9649	3.8924	4.1731	3.5971	5.3007	3.8313	3.179	2.8687	3.3761	3.0014	2.3871	2.5604	3.6173	2.4714	1.7142	2.6457	2.1534	2.7086	1.9722	4.6113	2.8927	9.1083	7.455	5.2291	9.468	0.9733	7.7758	4.8791	8.0941
AC004130.2	2.0654	2.1257	1.7795	0.8094	2.3719	1.3896	1.829	2.1002	1.5211	1.1652	1.4266	1.9377	1.7983	1.0755	1.0085	1.8569	1.4406	0.5765	1.2953	3.2806	1.7613	0.9429	1.7363	1.9216	2.0942	0.4486	2.3084	0.6866	0.3679	0.7846	2.8051	0.6729	1.7027	2.6845	1.2098	2.4088	1.7819	1.3879	0.4046	1.6283	1.4283	0.1645	8.1568	2.2645	5.0609	0.7795	2.2137	1.8843	5.5026
AP001893.1	0	0.1578	0.3775	0.2146	0.5615	0.0414	0.4401	0.2059	0	0.1418	0.2303	0	0.3387	0.1087	0.0998	0.0414	0.0626	0.0432	0.1002	0.2277	0.0432	0.2746	0.5372	0.2973	0.5183	0.5225	0.1697	0.1821	0.1518	0.2774	0.1526	0.1388	0.2887	0	0.1331	0.1355	0	0.2694	0.1113	0.3359	0.3788	0.6108	0.4048	0.295	0.3914	0.3859	0.3011	0.3952	0.6612
AL592301.1	0.0498	0.0441	0.0791	0.03	0.0428	0.0521	0.1054	0.0216	0	0.099	0.193	0.0178	0.0405	0.1366	0	0.0347	0.0262	0.0543	0.042	0.0318	0.0723	0.115	0.1125	0.1245	0.031	0.0821	0.0237	0.0254	0	0.0581	0	0.1744	0.1451	0.0348	0.0558	0.0378	0.025	0.0564	0.0699	0.1173	0.1587	0.8956	0.1908	0.0618	0.246	1.0779	0.328	0.265	0.0831
AF131215.5	1.0654	1.3555	2.4081	0.6145	1.6964	0.7891	3.052	1.1435	1.1714	0.4766	1.1895	0.4992	0.8219	0.852	0.5406	1.1673	1.3431	0.896	1.3935	0.6659	0.8703	1.4481	2.0309	1.4799	1.2027	1.9266	1.035	1.1557	1.5111	0.7769	2.7777	1.3992	1.1101	1.5041	1.7889	1.1721	0.5897	1.7479	1.0074	1.369	1.8857	0.5511	0.3495	0.2341	0.4019	0.048	4.6426	0.5018	1.8762
AC021683.6	0.1391	0.0968	0.242	0.1436	0.35	0.0208	0.6518	0.2324	0.1515	0.1107	0.1925	0.1065	0.0243	0.0273	0.0584	0.0692	0	0.0578	0.0921	0.0127	0.0072	0.1951	0.5614	0.0166	0.0124	0.4914	0.2081	0.3856	0.2538	0.0348	0.6761	0.2785	0.0676	0.2639	0.178	0.0453	0.01	0.045	0.0372	0.0936	0.5067	0.034	0.1438	0.0617	0.0655	0	0	0	0.6965
AC091182.1	0.0447	0.1265	0.1655	0.1667	0.3798	0.1557	0.5103	0.1083	0.2358	0.0995	0.2884	0.0638	0.1891	0.0531	0.2364	0.0902	0.2774	0.1885	0.2259	0.1255	0.1427	0.0774	0.5702	0.2085	0.2782	0.3583	0.1445	0.1414	0.3954	0.172	0.2408	0.4224	0.4295	0.1685	0.27	0.1561	0.0582	0.0861	0.0962	0.2019	0.4791	0.1147	0.0837	0.1108	0.0735	0.0677	0.0452	0.1307	0.0397
MIRLET7A1HG	1.103	0.5976	0.6744	0.2289	0.7921	0.3646	0.704	0.3417	0.6692	0.3895	0.5648	0.3225	0.4411	0.3085	0.2715	0.414	0.4003	0.3666	0.4047	0.1517	0.466	0.5161	1.2782	0.4042	0.5153	0.6373	0.3574	0.3883	0.5705	0.6158	0.5309	0.3663	0.5402	0.4517	0.314	0.3396	0.4672	0.4579	0.396	0.6492	0.6311	1.5835	0.9511	0.5427	0.9549	0.1749	0.4142	0.5121	0.9148
AC018926.1	0.4947	0.2189	0.1571	0	0.2549	0.2759	0.157	0.1713	0.3481	0.3148	0.2555	0.2472	0.2818	0.0452	0.1662	0.2757	0.2603	0.2519	0.2918	0	0.4669	0.3427	0.2235	0.0825	0.2465	0.2718	0.1883	0.101	0.2947	0.2886	0.4445	0.1732	0.3363	0.4147	0.3323	0.1879	0.2976	0.3924	0.0463	0.2795	0.4728	0.6353	0.0842	0.0614	0.3258	0	0.1002	0.3947	0.11
AL512656.1	0	0	0.0568	0.0646	0	0.1122	0.1135	0.0929	0	0	0	0.0383	0	0	0.0451	0	0.1694	0.0781	0.0452	0	0	0.062	0.1212	0	0.3342	0.1769	0	0.0548	0.137	0.1252	0.0689	0	0.2085	0.075	0	0	0	0	0	0.2021	0.114	0.6892	0.0914	0.2663	0	0	0.2174	0.2854	0.1791
AL137779.2	0.2882	0.7652	0.4067	0.6938	0.4537	0.3014	0.6097	0.6238	0.5634	0.382	0.2481	0.3087	0.6255	0.3951	0.242	0.7361	0.3033	0.3843	0.3238	0.3066	0.5231	0.3883	0.3798	0.4804	0.2992	0.3694	0.7314	0.2942	0.2861	0.3363	0.8631	0.2804	0.7464	0.5369	0.5377	0.438	0.3853	0.5443	0.2248	0.4523	0.5101	1.0281	0.4089	0.4171	0.1582	0.2079	0.4865	1.2775	0.374
MZF1-AS1	0.2691	0.3226	0.4629	0.2969	0.3611	0.3244	0.4626	0.2573	0.3617	0.2943	0.3837	0.3203	0.219	0.3075	0.2496	0.3476	0.3953	0.2121	0.3402	0.3221	0.3786	0.4467	0.456	0.3458	0.3422	0.4374	0.2454	0.3263	0.4437	0.3271	0.331	0.3403	0.4302	0.4309	0.3954	0.3067	0.3485	0.4002	0.2781	0.5808	0.6907	0.5521	0.4248	0.2991	0.2031	0.4489	0.4089	0.4101	0.4864
SEPTIN7-DT	0.1675	0.1807	0.1939	0.6237	0.2472	0.0912	0.1938	0.1813	0.2824	0.1332	0.2433	0.1271	0.1193	0.0813	0.1275	0.1641	0.1432	0.1142	0.1544	0.2072	0.114	0.3929	0.2602	0.4973	0.1565	0.1725	0.1594	0.5451	0.3207	0.1649	0.262	0.33	0.1728	0.1536	0.3106	0.2068	0.1679	0.1661	0.1078	0.2021	0.2724	0.2151	0.2406	0.1104	0.1723	0.034	0.0636	0.0487	0.4308
USP3-AS1	0.0731	0.0604	0.08	0.0176	0.0461	0.0493	0.0619	0.019	0.0457	0.0349	0.0315	0.0522	0.0357	0.029	0.0225	0.0187	0.0487	0.039	0.0555	0.0249	0.0566	0.0591	0.1928	0.0447	0.1245	0.0857	0.065	0.0398	0.0498	0.0597	0.0344	0.0825	0.1018	0.0341	0.06	0.037	0.0342	0.0497	0.0228	0.1171	0.044	0.7702	0.0457	0.0242	0.0562	0.0264	0.0469	0.0292	0.0841
AC009318.4	0.5313	0.2351	0.0469	0	0.1141	0.1852	0	0.0383	0.0519	0.1409	0.0572	0.0632	0.036	0	0	0.0925	0.0932	0.161	0.1866	0.1696	0.1607	0.0511	0.2501	0.1476	0.3309	0.2432	0.2107	0.0904	0.0754	0.2066	0.2273	0.0517	0.086	0.1856	0.0991	0.3364	0.0444	0.1505	0	0.2919	0.047	1.668	0.1884	0	0	0.0958	0.3139	0	0.0492
PABPC4-AS1	0.1223	0.1759	0.0971	0.0368	0.2231	0.0533	0.097	0.0265	0.1075	0.0365	0.0789	0.0327	0.1368	0.0559	0.0257	0.0426	0.0804	0.0334	0.103	0.0195	0.0777	0.1588	0.4143	0.0255	0.2094	0.2351	0.0727	0.0312	0.2471	0.2318	0.0981	0.0714	0.2672	0.0427	0.0684	0.1161	0.1226	0.2251	0.0715	0.1583	0.1785	0.4056	0.1171	0.0758	0.1006	0.0331	0.1393	0.1219	0.085
AL590101.1	0.3574	0.1582	0.227	0.043	0.0614	0.0997	0.3403	0.0928	0.3354	0.0284	0.1385	0.051	0.1455	0.098	0.0901	0.1992	0.3009	0.156	0	0.0913	0.0779	0.2064	0.4038	0.0596	0.0445	0.1571	0.068	0.1095	0.0608	0.1668	0.0459	0.1669	0.3819	0.1998	0.2001	0.1901	0.1792	0.1215	0.1338	0.2693	0.1139	0.153	0.1521	0.4435	0	0.0773	0.4707	0.1426	0.3181
AC078820.1	0.058	0	0	0	0	0	0	0	0	0	0	0.0414	0.0236	0	0	0	0	0	0.0489	0.037	0	0.0335	0	0	0	0	0	0	0.0247	0.0338	0	0	0.0563	0	0	0	0	0	0.0271	0.0273	0.0308	0.7201	0.0741	0.072	0	0.0628	0.1469	0.1928	0.0323
VAC14-AS1	0.0094	0.0042	0.0075	0.0057	0.0101	0.0049	0.0174	0.0061	0.0248	0.0019	0.0152	0.0017	0.0057	0.0022	0.0099	0.0049	0.0173	0.0086	0.0119	0.009	0.012	0.0217	0.008	0	0.0147	0.0078	0.0022	0.0048	0.014	0.0192	0.0091	0.0137	0.0137	0.0066	0.0026	0.0054	0.0071	0.0133	0.0132	0.0177	0.005	0.2639	0.0481	0.0496	0.031	0.0306	0.174	0.0563	0.1047
LINC00630	0.0638	0.0581	0.0894	0.174	0.0467	0.0366	0.1152	0.0553	0.0815	0.0433	0.0436	0.0509	0.0565	0.0446	0.0268	0.0288	0.0573	0.0478	0.0696	0.1198	0.0995	0.1062	0.106	0.1001	0.1239	0.1134	0.0643	0.0882	0.0767	0.0635	0.1108	0.1205	0.0784	0.0839	0.0798	0.0385	0.0565	0.051	0.058	0.0831	0.1037	0.8164	0.1071	0.1653	0.0742	0.0203	0.1996	0.0549	0.2484
AC068620.2	0.1537	0.1701	0.1627	0	0.099	0.0268	0.0813	0.1996	0.1352	0.0917	0.2481	0.0823	0.1251	0.0351	0.0323	0	0.0809	0	0.1295	0.0981	0.0558	0.1331	0.2604	0.0641	0.0479	0.0844	0.0731	0.2354	0.1635	0.269	0.148	0.1346	0.2239	0	0	0.0584	0.0385	0.0871	0	0.1447	0.3265	0.6251	0.2944	0.1907	0	0	0.1557	0.1533	0.5983
AC128687.3	0.657	0.3635	0.4347	0	0.4232	0.3435	0.7819	0.2845	0.578	0.1307	0.7424	0.1759	0.0668	0.3003	0.138	0.4005	0.6915	0.3585	0.4845	0	0.5367	0.1897	0.7422	0	1.2277	0.361	0.1563	0.0839	0.2796	0.1917	0.4217	0.2876	0.7179	0.5738	0.1839	0.2496	0.7411	0.6514	0	1.0054	0.9594	0.5626	0.3496	0.4076	0	0	0.1664	0.3277	0.5481
HIF1A-AS3	0.3486	0.1954	0.1476	0.042	0.2894	0.1863	0.2089	0.0905	0.2044	0.1941	0.165	0.083	0.1418	0.1062	0.322	0.1133	0.0734	0.1859	0.0685	0.1038	0.4218	0.1073	0.4331	0.0968	0.0434	0.1149	0.2211	0.083	0.1582	0.3796	0.1491	0.1492	0.158	0.2273	0.078	0.0353	0.3262	0.0263	0.0652	0.1969	0.3949	3.6908	0.1978	0.5622	0.3443	0.0503	0.2825	0.1082	0.2326
LINC00578	0.2795	0.1478	0.0938	2.3591	0.2986	0.1022	0.1406	0.5549	1.3153	0.2033	1.1092	0.4089	0.197	0.1246	0.3922	0.1401	0.0753	0.0868	0.2557	0.6658	0.2153	1.1415	0.1502	2.8296	0.225	0.8614	0.2595	3.7306	0.8905	0.1233	0.77	1.9975	0.3046	0.2619	0.6983	0.3212	0.0889	0.1197	0.4402	0.6548	0.3547	0.3181	0.3743	0.6343	0.1908	0.0959	0.5075	0.621	0.072
AC092645.2	0.1277	0.146	0.1351	0.0384	0.1051	0.1335	0.2701	0.0461	0.1622	0.0973	0.1649	0.0722	0.1039	0.0438	0.0447	0.0852	0.0616	0.0619	0.0762	0.1562	0.1159	0.129	0.3485	0.0443	0.1392	0.2513	0.0962	0.0543	0.1358	0.1179	0.1912	0.0869	0.1757	0.0966	0.0476	0.0606	0.1067	0.0844	0.0846	0.2304	0.1977	1.3209	0.0951	0.1914	0.2277	0.0115	0.1994	0.1132	0.2899
GORAB-AS1	0.1448	0.1484	0.125	0.1789	0.1178	0.085	0.3628	0.2277	0.1475	0.1121	0.0541	0.2558	0.1427	0.1045	0.192	0.1832	0.0842	0.28	0.4143	0.2286	0.2186	0.0704	0.3185	0.127	0.1709	0.113	0.2865	0.0272	0.107	0.1467	0.2935	0.1023	0.1221	0.4047	0.2645	0.0232	0.2292	0.1727	0.164	0.1686	0.5261	0.261	0.1395	0.0615	0	0.0247	0.0695	0.1166	0.0551
AC046134.2	0.1325	0.1578	0.1303	0.207	0.1951	0.1177	0.1752	0.1394	0.1777	0.1079	0.0835	0.1082	0.1515	0.0447	0.1073	0.1132	0.1229	0.0781	0.1051	0.1229	0.1719	0.2551	0.1782	0.1815	0.1278	0.1855	0.2072	0.2062	0.1853	0.1362	0.2349	0.1603	0.2207	0.2359	0.2243	0.1691	0.1424	0.152	0.0886	0.104	0.1525	0.2405	0.3277	0.231	0.2494	0.0819	0.2557	0.0713	0.2457
AL139287.1	3.7908	3.454	2.7144	1.5433	3.3991	2.0597	4.5993	1.1585	2.3538	2.1727	5.1112	1.7514	2.3594	1.5285	1.6855	2.563	1.9947	2.2708	2.6779	1.281	2.8335	4.3775	6.2344	2.0444	4.375	6.1252	1.7508	3.7565	4.5544	2.2116	3.8639	4.3602	4.6562	2.9599	2.309	3.1345	2.5152	2.5899	2.9737	4.4621	4.7362	3.723	4.0335	3.389	3.4875	0.9651	5.1951	4.0032	8.3086
AC091906.1	0	0	0.0583	0	0.0473	0	0.0582	0.0477	0	0.0438	0	0	0	0.0503	0	0.0767	0.0579	0	0.0464	0.0703	0.04	0.0636	0	0	0.1371	0.1209	0.0524	0	0	0	0.0706	0	0	0	0.0616	0.0418	0	0.1247	0.103	0.1555	0.0584	0	0.0468	0	0	0	0	0	0.0612
TDRKH-AS1	0.2263	0.2003	0.1797	0.3632	0.1782	0.1841	0.2793	0.2449	0.1548	0.315	0.1705	0.1616	0.2609	0.1034	0.1584	0.2365	0.3176	0.1783	0.2066	0.3852	0.1643	0.3267	0.2556	0.1886	0.141	0.2694	0.2154	0.1155	0.0802	0.066	0.4357	0.2642	0.2015	0.448	0.3378	0.1576	0.1324	0.1496	0.1235	0.1776	0.2604	0.0484	0.8027	0.5382	0.4347	0.2857	0.7641	0.0752	0.6712
AC105429.1	0.0323	0.0286	0.0342	0.0065	0.037	0.03	0.0398	0.0279	0.0315	0.077	0.0556	0.0422	0.0306	0.0246	0.0136	0.0487	0.0566	0.043	0	0	0.0351	0.0186	0.1154	0	0.0804	0.0768	0.0256	0.022	0.0412	0.0565	0.0069	0.0314	0.1254	0.0225	0.0241	0.0654	0.0162	0.0427	0.005	0.0861	0.0571	0.3408	0.1145	0.1735	0.301	0.256	0.1307	0.236	0.2094
RDH10-AS1	0.0679	0.0301	0.024	0.0136	0.0097	0.0237	0.018	0.0196	0.0066	0.0495	0.0512	0.0081	0.0092	0.0155	0	0.0079	0	0.0124	0.0048	0.0072	0.0164	0.0261	0.064	0	0.0705	0.0809	0.0216	0.0289	0.0723	0.0528	0.0073	0.0397	0.088	0.0316	0.0317	0.0387	0.0057	0.0257	0.0053	0.064	0.018	0.4023	0.0241	0.0281	0	0.0123	0.0344	0.0602	0.0819
AC079336.5	0.3392	0.4269	0.5834	0.0447	0.5098	0.3288	0.4036	0.3075	0.1616	0.3246	0.3354	0.2763	0.2675	0.2664	0.276	0.3101	0.3235	0.3585	0.3037	0.0474	0.3541	0.1652	0.6766	0.1414	0.5216	0.7279	0.2825	0.0703	0.2706	0.4947	0.1837	0.1176	0.4427	0.2148	0.1305	0.1933	0.4039	0.2763	0.0992	0.4392	0.5009	0.0908	0.1173	0.2104	0.3316	0.0803	0.0966	0.3383	0.3006
TRG-AS1	0.2263	0.3185	0.3931	0.2445	0.2293	0.178	0.4634	0.2638	0.3471	0.2654	0.2436	0.2403	0.3401	0.2891	0.4484	0.5013	0.8459	0.1625	0.5526	0.3445	0.3434	0.201	0.6162	0.2757	0.1735	0.3794	0.2264	0.0622	0.0593	0.1964	0.4097	0.1186	0.2536	0.6811	0.5717	0.2249	0.3142	0.7431	0.4481	0.2295	0.1572	0.4149	0.0617	0.1548	0.1338	0.0691	0.0265	0.2392	0.0258
AL590483.4	0.0152	0.0067	0	0	0.0065	0.0053	0.0161	0	0	0	0.0196	0.0109	0	0	0.0064	0.0106	0.016	0	0.032	0	0.011	0	0.0343	0	0.0189	0.0251	0	0.0078	0.0194	0	0.0195	0.0266	0.0074	0.0106	0.0085	0	0.0152	0	0.0142	0	0.0484	0.026	0.2006	0.1509	0.2002	0	0.3311	0.0404	0.5749
AC009093.2	0.0346	0.0306	0.0549	0.0104	0.0743	0.0362	0.0549	0.03	0.1014	0.0413	0.0335	0.0062	0.0634	0.0158	0.0508	0.0361	0	0.0252	0.0364	0	0.0691	0.0799	0.1172	0.0433	0.0323	0.133	0.0165	0.1148	0.0515	0.0807	0.0666	0.0606	0.0252	0.0121	0.0387	0.046	0.0173	0.0392	0.0405	0.0326	0.0184	0.0074	0.1914	0.161	0	0.0187	0.1227	0.069	0.0481
AL162741.1	0	0.0611	0.0585	0.0831	0.0237	0.0289	0.0438	0.0478	0.0324	0.033	0.0892	0.0394	0.0225	0	0.0812	0.0289	0.0436	0.0904	0.0349	0.0705	0.0501	0.0478	0.1248	0.023	0.1376	0.0455	0	0.0423	0.0588	0.0161	0.0355	0.0645	0.1207	0.1158	0.0618	0.0735	0.0415	0.0626	0.0646	0.104	0.1907	0.0591	0.047	0.0514	0.0455	0.0598	0.042	0.0735	0.1536
Z94721.1	0.2236	0.3463	0.1183	0.0673	0.384	0.3117	0.3547	0.2904	0.2622	0.0889	0.4331	0.0399	0.3184	0.2043	0.1878	0.3115	0.1765	0.0407	0.2355	0.0714	0.2841	0.1936	0.1894	0.0932	0.6266	0.4299	0.2128	0.1141	0.333	0.2609	0.1435	0.1305	0.4885	0.5467	0.1251	0.3822	0.2242	0.0633	0.0523	0.2632	0.4748	0.9571	0.5233	0.6934	0.3681	0.4838	0.1698	0.1487	1.4298
AC108058.1	0.6928	0.3066	0.1833	0.1191	0.4887	0.1092	0.2355	0.2142	0.1354	0.1181	0.2024	0.1767	0.1007	0.1357	0.1039	0.1781	0.1649	0.216	0.5074	0.0421	0.1677	0.1238	0.4938	0.1237	1.0377	0.2991	0.0706	0.1179	0.5756	0.9431	0.1165	0.2214	0.2323	0.1037	0	0.1567	0.1819	0.1028	0.2624	0.4116	0.9284	2.0409	0.1194	0.2763	0.2173	0.1606	0.376	0.5923	0.3853
AP002840.2	0.6052	0.6249	0.7474	0.7285	0.6064	0.375	0.9602	0.4658	1.1436	0.2942	0.8249	0.2401	0.5473	0.4609	0.4801	0.3982	0.6015	0.2935	0.5384	0.6009	0.6836	0.7377	0.3798	0.5044	1.2146	0.9974	0.576	0.7552	0.8012	0.4315	1.1652	0.7065	0.4572	0.6577	0.5646	0.9453	0.472	0.6096	0.6922	0.7915	0.4999	0.2015	0.9731	1.3349	1.3285	0.291	1.2601	0.8942	1.2715
LINC01772	0.1061	0.0998	0.2036	0.1197	0.1367	0.0601	0.2245	0.1091	0.14	0.0686	0.137	0.0852	0.0432	0.0849	0.0724	0.1247	0.0628	0.0627	0.095	0.0847	0.0578	0.2221	0.1873	0.2321	0.0909	0.2113	0.0631	0.2979	0.1242	0.1161	0.2383	0.2245	0.219	0.0927	0.1113	0.1058	0.0798	0.1052	0.0807	0.1436	0.1127	0.2214	0.1919	0.1399	0.262	0.1291	0.1075	0.1323	0.2286
DHDDS-AS1	0.273	0.1812	0.1626	0.0411	0.1905	0.0714	0.2527	0.0296	0.1601	0.095	0.1543	0.1218	0.125	0.0624	0.043	0.0951	0.1257	0.0993	0.1582	0.0218	0.1487	0.1576	0.4048	0.1707	0.3401	0.1312	0.0325	0.1045	0.2178	0.3783	0.1752	0.1394	0.1657	0.1431	0.0764	0.0389	0.0855	0.1354	0.0958	0.2571	0.1993	0.263	0.1162	0.1482	0.1124	0.0369	0.1037	0.1135	0.0759
AC024560.4	0.592	0.1572	0.47	0.0891	0.2669	0.1754	0.7044	0.1794	0.3298	0.1295	0.344	0.1057	0.0964	0.2705	0.0249	0.0825	0.218	0.2584	0.2744	0.2267	0.2794	0.1367	0.6687	0.074	0.1475	0.1626	0.2676	0.0453	0.2519	0.4317	0.2659	0.19	0.5606	0.3309	0.1822	0.09	0.371	0.1509	0.0831	0.7944	0.2986	0.5322	0.9322	0.9181	0	0.2562	0.4647	0.3346	0.856
AC007637.1	1.2769	1.1721	1.727	1.0531	1.5637	1.088	1.8259	1.0033	0.832	0.6395	0.855	1.2157	1.5974	0.7564	1.0327	0.9554	0.9456	0.7052	1.0961	0.5434	1.4079	1.2561	1.4424	1.4584	1.0604	1.5849	1.2377	1.521	1.5093	1.0209	1.5176	1.325	1.6765	0.7269	1.1647	0.9343	1.0432	1.1789	0.3319	1.1802	1.9085	1.0528	0.3824	0.6748	0.3114	0	0.8623	0.2516	0.8153
AC023424.2	0.0083	0.011	0.0044	0.005	0.0071	0.0144	0.0088	0	0.0146	0	0.0107	0.0089	0.0067	0.0076	0.007	0.0087	0.0044	0.009	0	0	0.015	0.0048	0.0281	0	0.0309	0.0136	0	0.0042	0.0176	0.0242	0.0106	0.029	0.008	0.0116	0.0093	0.0094	0.0125	0.0141	0	0.0273	0.0176	1.5596	0	0.0051	0	0	0.0126	0	0.046
AC096536.1	0	0.1666	0.0664	0.2265	0.2155	0.3499	0.2654	0	0	0.1497	0.4051	0.1792	0.2042	0.2867	0.0527	0.0437	0.132	0.1369	0.1586	0.1602	0.3644	0.2173	0.3543	0.3137	0.3908	0.5514	0.0597	0.0641	0.0534	0.8052	0.161	0.3662	0.4874	0.0877	0.1405	0.2383	0.2516	0.3554	0.0587	0.0591	0.1999	1.2354	0.0534	0.0778	0	0	0.0635	0.0834	0.3489
SOX9-AS1	0.0978	0.101	0.0992	0.0311	0.1073	0.0748	0.0603	0.0588	0.0558	0.054	0.0666	0.0504	0.0807	0.0248	0.0205	0.0691	0.0357	0.0237	0.032	0.0815	0.069	0.0706	0.1381	0.0453	0.0541	0.0925	0.1034	0.0236	0.0381	0.0507	0.1952	0.0428	0.1319	0.074	0.0943	0.0351	0.094	0.0585	0.0305	0.0755	0.0793	0.0721	0.0705	0.1887	0.1699	0.144	0.1128	0.0704	0.0891
AL050320.1	0	0	0	0	0.0829	0	0	0	0	0.0384	0	0.0344	0.0393	0	0	0	0	0	0	0	0	0	0.0545	0	0.1202	0	0.0459	0	0.0821	0	0	0	0.0469	0	0	0	0	0	0	0	0.0512	0.8262	0.0821	0.0599	0	0	0.0977	0.0642	0
PSMD6-AS2	0.1928	0.1551	0.2504	0.1266	0.2709	0.116	0.3985	0.0683	0.113	0.1533	0.2602	0.1501	0.1141	0.1922	0.1177	0.1038	0.1567	0.0637	0.192	0.1454	0.1845	0.2934	0.4355	0.2629	0.1746	0.722	0.0667	0.3936	0.261	0.46	0.1912	0.2864	0.2723	0.1224	0.1569	0.1864	0.1406	0.2085	0.1066	0.2888	0.2233	1.3953	0.082	0.1739	0.1731	0	0.1331	0.1515	0.1657
CRYZL2P-SEC16B	0.0329	0.0243	0.0174	0.0066	0.0448	0.0153	0.0377	0.019	0.0161	0.0218	0.0106	0.0157	0.0335	0.0201	0.0138	0.0115	0.0144	0.01	0.0231	0.0035	0.0259	0.0317	0.0775	0.0137	0.0308	0.0302	0.0078	0.0112	0.035	0.064	0.007	0.0192	0.0933	0.0268	0.0184	0.0459	0.011	0.0155	0	0.0517	0.0291	0.3055	0.0187	0.0579	0.0542	0.0356	0.0695	0.0182	0.0885
AC083843.2	0.8879	0.6153	0.3898	0.3438	0.8393	0.463	0.6952	0.286	0.4198	0.3339	0.4933	0.3882	0.4761	0.5001	0.3815	0.3428	0.3513	0.5357	0.5278	0.246	0.5072	0.453	1.9165	0.4646	0.9302	1.123	0.3504	0.404	1.0338	0.9476	0.5389	0.4379	0.9191	0.7597	0.366	0.4419	0.4037	0.3938	0.4154	0.8037	0.6432	1.7414	0.6591	0.555	0.8272	0.1191	0.5194	0.4347	0.4823
AL136115.1	0.1665	0.0368	0	0	0.0715	0	0.044	0.036	0.0488	0	0.0537	0.0297	0.0339	0	0	0	0	0	0.0702	0	0.0604	0.0481	0.1411	0.0694	0.0518	0.2744	0.0396	0.0425	0.0708	0.2428	0.0534	0.2429	0.0808	0	0	0.0316	0	0.0472	0	0.0784	0.0442	3.1717	0.1063	0.1033	0	0.0901	0	0.0553	0.1852
AC005632.3	0.052	0.092	0.2201	0.1251	0.3348	0.1812	0.2474	0.1125	0.3353	0.248	0.0671	0.3155	0.1692	0.2375	0.2183	0.181	0.2735	0	0.1971	0.1659	0.151	0.2101	0.0881	0.0866	0.2266	0.1428	0.2226	0.0531	0.1548	0.0606	0.1668	0.0303	0.1262	0.2905	0.32	0.1975	0.2345	0.589	0.3405	0.1713	0.2208	2.1584	0.0885	0.1935	0	0.1125	0.2632	0.311	0.1445
AL355385.1	0.3157	0.0931	0.2784	0.0633	0	0.11	0.2226	0	0.0617	0.0418	0.0679	0.0376	0.0856	0.0481	0.0884	0.0733	0.1107	0.0383	0.0443	0.0672	0.0382	0	0.1783	0.1754	0.2622	0.0578	0.1001	0	0.0448	0.2456	0.0675	0.0614	0.0511	0	0	0.08	0.1055	0.1192	0.1969	0.2477	0.1117	0.2703	0.2687	0.0653	0.8662	0.1138	0.3731	0	0.3511
AC026368.1	0.1247	0.1104	0.1651	0	0.1071	0.1087	0.033	0.027	0.0366	0.0248	0.0403	0.0445	0	0	0.0262	0.0652	0.0985	0.0454	0.1314	0.0398	0.1359	0.1801	0.0705	0.052	0.2331	0.1028	0.0297	0	0.0531	0.1092	0.1201	0.1456	0.1212	0	0.0698	0.0237	0.0625	0.0707	0.0292	0.1468	0.1656	1.6555	0.4513	0.1548	1.6429	0	0.6634	0.2488	0.5203
AC120042.2	0	0	0	0	0.0554	0.0225	0.0682	0	0	0.0257	0.1666	0	0.0263	0.059	0.0271	0	0	0.0469	0	0	0.0469	0	0.0729	0	0	0.0709	0.0614	0	0	0	0	0	0.0313	0	0	0	0.097	0.0366	0	0	0	0.5525	0	0	0	0	0	0	0.4306
AC110813.1	0.3117	0.0172	0.0103	0.8677	0.2426	0.0407	0.0515	0.4217	1.2682	0.093	0.6919	0.2713	0.0079	0.0356	0.45	0.0204	0.0103	0.1063	0.0575	0.1492	0.0283	2.396	0.033	1.299	0.0121	0.4923	0.1391	4.1274	1.1026	0.0568	0.15	1.9446	0.0378	0.0408	0.4253	0.4219	0.0098	0.0331	0.1823	0.5045	0.0828	0.6339	0.0083	0.0846	0	0.0211	0.0395	0.013	0.0108
SREBF2-AS1	0.0864	0.102	0.1372	0.0173	0.1113	0.1104	0.0761	0.0873	0.0169	0.1718	0.0558	0.1799	0.0879	0.0461	0.1088	0.1555	0.1364	0.1257	0.1638	0.0735	0.1045	0.0416	0.1626	0.06	0.0807	0.0475	0.0685	0.0368	0.1042	0.1428	0.0554	0.1093	0.1818	0.0201	0.0242	0.0164	0.1588	0.1387	0.0472	0.0475	0.0994	0.6472	0.0306	0.0982	0.0237	0.0623	0.0292	0.0479	0.032
AC007938.3	0.2763	0.214	0.1462	0.0831	0.089	0.1204	0.1827	0.1495	0.3241	0.3571	0.3568	0.148	0.1687	0.0631	0.087	0.0722	0.1454	0.0754	0.2038	0.0882	0.2257	0.1595	0.3902	0.1152	0.3872	0.1139	0.1315	0.0705	0.3233	0.1612	0.0443	0.2016	0.4361	0.0965	0.0773	0.1837	0.1039	0.2348	0.1293	0.1626	0.1467	0.5323	0.588	0.5571	0.4549	0.1495	0.2099	0.0459	0.8068
AP000866.6	0.2044	0.133	0.0891	0.0868	0.1601	0.0503	0.2035	0.0364	0.1058	0.0478	0.1941	0.073	0.0979	0.033	0.0151	0.067	0.1076	0.1093	0.1115	0.0537	0.1048	0.0903	0.2581	0.1102	0.2996	0.218	0.0458	0.1289	0.2098	0.2385	0.108	0.1755	0.2161	0.084	0.0673	0.064	0.0663	0.0613	0.0844	0.3001	0.1788	0.9318	0.3224	0.2984	0.1782	0.026	0.2071	0.1279	0.2742
AC010761.1	0.7181	0.572	0.7601	0.4034	0.8017	0.267	0.9114	0.3938	0.4773	0.495	0.6491	0.3931	0.5844	0.525	0.2613	0.3835	0.5542	0.2089	0.7867	0.7945	0.6083	0.4975	1.7034	0.399	1.1629	1.052	0.3189	0.3666	0.3259	0.3631	0.3072	0.3074	0.9764	0.5686	0.4287	0.291	0.36	0.9222	0.3584	1.0143	0.8643	1.5166	0.5909	0.8909	1.4974	0.7769	0.8486	1.1141	1.1182
AL732509.1	0.1718	0.1919	0.2295	0.1526	0.3689	0.2224	0.2683	0.2763	0.2591	0.2278	0.1955	0.1928	0.1798	0.1084	0.134	0.2679	0.1636	0.1577	0.1655	0.1201	0.398	0.2693	0.3281	0.2523	0.2344	0.1798	0.2453	0.2297	0.1636	0.1957	0.21	0.2245	0.2543	0.2344	0.1878	0.2735	0.3363	0.0834	0.1149	0.1811	0.3389	0.0771	0.195	0.2132	0.1751	0.0531	0.2984	0.0544	0.2457
AP001442.1	0	0.0112	0.0133	0	0.027	0.0044	0	0.0109	0	0.015	0.0163	0.0225	0.0051	0	0.0053	0	0	0	0.0212	0	0.0137	0	0.0142	0	0.0471	0.0484	0.006	0	0.0322	0	0.0081	0.0588	0.0612	0.0088	0	0	0.0126	0.0071	0.0059	0.0475	0.0067	1.2405	0.0268	0.0234	0	0	0.0191	0	0.028
AP000786.1	0	0.3606	0.1176	0.4458	0.2545	0.0516	1.1361	0.2245	0.0434	0.1767	0.2391	0.0264	0.211	0.1354	0.1244	0.2322	0.039	0.2155	0.0936	0.0473	0.1345	0.4277	0.9204	0.0617	0.0461	0.529	0.0705	0.1891	0.1891	0.4321	0	0.0865	0	0.207	0.0415	0.0563	0.2228	0.0839	0.1733	0.558	0.354	1.1416	0.599	0.4595	0	0.0801	0.1876	0.1478	0.2472
NCK1-DT	0.4145	0.3275	0.3799	0.3519	0.2987	0.2244	0.3562	0.1794	0.2474	0.2384	0.1768	0.2457	0.2831	0.1488	0.2362	0.2397	0.2921	0.2019	0.2339	0.3827	0.3144	0.235	0.418	0.2529	0.1936	0.2277	0.2853	0.1851	0.2047	0.1554	0.4987	0.2333	0.2875	0.4705	0.3314	0.1462	0.2634	0.4193	0.2528	0.3206	0.3026	0.5006	0.5796	0.5739	0.4752	0.0801	0.2699	0.438	0.354
AC005332.6	6.2028	4.6621	5.4272	4.0434	6.0861	5.0636	5.2363	5.3835	5.9618	5.0859	5.8791	5.5703	5.2583	4.0061	4.1887	5.07	4.6904	5.0585	4.5073	2.906	5.0442	5.9123	5.4508	5.7838	5.3318	6.0302	4.8865	5.8591	4.8649	3.0428	5.437	6.1403	5.1013	3.9217	5.1872	5.4408	4.5277	4.925	4.5846	5.6884	5.14	1.7535	5.1985	6.1967	7.859	3.8259	3.4102	3.7031	5.6455
AC025031.3	0.1169	0	0	0	0	0.0408	0	0	0.0686	0	0.0755	0	0.0476	0	0	0	0	0.0425	0	0	0	0	0	0	0.1457	0.0642	0	0	0	0	0	0.0683	0	0.0817	0	0	0.0586	0	0	0.0551	0	1.1015	0.0498	0	0	0	0.0592	0	0
AL354861.3	0.1537	0.1264	0.3255	0.0859	0.2311	0.2029	0.3717	0.1807	0.1803	0.1965	0.2269	0.1411	0.1966	0.1405	0.0876	0.2371	0.1387	0.1358	0.2638	0.0771	0.2073	0.1141	0.3411	0.1281	0.0752	0.2172	0.162	0.1682	0.2009	0.1153	0.5004	0.141	0.1973	0.2839	0.3012	0.0876	0.2037	0.1929	0.1079	0.2895	0.3149	0.0658	0.1262	0.2589	0.0904	0.1663	0.4116	0.0584	0.2504
LINC02884	0.5082	0.6261	0.7123	0.6819	0.9642	0.6774	0.8172	0.6333	0.4792	0.6008	0.7006	0.6105	0.6679	0.7563	0.5652	0.7199	1.3406	0.4621	0.6106	0.903	0.6258	1.0388	0.9852	1.0302	0.8854	0.5697	0.781	0.624	0.751	0.3766	1.2076	0.6293	0.8103	0.7388	0.7649	0.3079	0.1997	0.6342	0.7937	1.3903	0.6053	0.3851	0.1315	0.1576	0.2261	0.0372	0.0696	0.7397	0.0573
SYNJ2-IT1	0	0	0	0	0	0	0	0	0	0	0	0	0	0	0	0.025	0.0378	0	0	0	0	0	0.0406	0	0.1343	0.0789	0	0	0.0611	0	0	0	0	0	0	0.0546	0	0	0	0.0338	0	0.3076	0	0	0	0	0	0	0.04
AC026470.2	0	0.0435	0.104	0.0591	0.0844	0	0.1039	0.0851	0	0.1563	0	0	0.04	0	0.0825	0	0.1551	0.1787	0.0414	0	0	0	0.222	0	0.1836	0	0	0.1003	0.2927	0.1146	0.0631	0.1721	0.1431	0.0686	0	0	0.0493	0.2227	0	0.1388	0.1565	3.281	0.0418	0.1829	0.4853	0	0.0498	0.0653	0.1639
AC073896.2	0.0787	0.1444	0.1191	0.0203	0.0628	0.0353	0.1606	0.073	0.0726	0.0671	0.1162	0.0723	0.087	0.0411	0.0472	0.0666	0.0947	0.0409	0.0995	0.0574	0.0776	0.0974	0.216	0.0656	0.0841	0.1483	0.0856	0.0689	0.1005	0.0525	0.0794	0.0788	0.1092	0.055	0.0693	0.0684	0.1241	0.0637	0.079	0.1377	0.1433	0.2071	0.091	0.1047	0.2222	0.0852	0.1595	0.0524	0.2252
Z68871.1	0.076	0.1681	0.2814	0.3886	0.1631	0.2251	0.4219	0.1316	0.0446	0.1057	0.1717	0.122	0.1546	0.0521	0.0638	0.1191	0.1999	0.1105	0.096	0.1455	0.3034	0.5483	0.3433	0.3166	0.142	0.2921	0.2169	0.2327	0.3071	0.2881	0.4144	0.3326	0.4611	0.0531	0.2551	0.1587	0.0952	0.1722	0.3199	0.2862	0.6454	2.8783	0.388	0.9897	1.1882	0.2055	0.808	0.1263	1.1196
AC018653.3	0.1095	0.2908	0.3671	0.4394	0.3135	0.2163	0.5792	0.2845	0.2141	0.1452	0.2593	0.2737	0.1931	0.2002	0.1686	0.3687	0.2689	0.2522	0.2615	0.1631	0.3048	0.5058	0.7422	0.213	0.7048	0.6417	0.3126	0.205	0.3883	0.4472	0.4451	0.2344	0.709	0.357	0.2656	0.208	0.366	0.517	0.3245	0.7218	0.9304	0.9845	0.2641	0.4076	0.601	0.5134	0.7765	0.4854	1.2383
AC009090.3	0	0.1011	0.0806	0.0458	0.1635	0.0797	0.1611	0.033	0.0893	0.0909	0.0984	0.0816	0.124	0.0348	0	0.0265	0	0.0277	0	0.1459	0.0277	0	0.4733	0	0.1423	0.0837	0.1087	0.1555	0.2593	0.0444	0.1467	0.0889	0.2219	0.0532	0.1705	0.4341	0.0764	0.1295	0.0356	0.1793	0.0809	0.4565	0.0648	0.2363	0	0.0824	0.1929	0.1013	0.1694
AC123768.1	0	0.0781	0	0.1062	0.0505	0.0615	0.0933	0.0255	0	0.0234	0.0759	0	0.0239	0.0269	0.0247	0.0819	0.1237	0	0.0743	0.0375	0.0427	0.1358	0.0996	0	0.0732	0.1938	0.028	0.06	0.05	0	0.0755	0	0.0571	0.0411	0.0658	0.0893	0.0589	0.0333	0.0275	0.083	0.0937	0	0.2252	0.0365	0.2904	0	0.0893	0.1955	0.2289
CERNA2	0.8038	2.3376	0.7779	0.926	0.996	1.2247	0.5951	0.4375	0.6734	0.7672	0.949	0.8445	0.9626	2.4453	0.6076	0.6719	1.2447	0.6765	0.8322	1.0261	1.359	0.1724	0.428	0.6891	2.7893	0.5173	0.5901	0.0821	0.4495	0.8843	0.3685	0.1206	3.8028	0.7701	0.3728	0.2268	2.1184	1.2491	1.4937	1.6219	0.4024	0.4326	0.4007	1.2394	2.6466	0.0497	0.314	0.0611	0.7152
AC097500.1	0.5502	0.3246	0.1294	0	0.1312	0.0639	0.291	0.1853	0.0358	0.1216	0.1974	0.0655	0.0995	0.0559	0.1027	0.0852	0.0643	0.1112	0.103	0.1171	0.2441	0.0706	0.1726	0	0.1523	0.3694	0.1164	0.0312	0.104	0.321	0.1962	0	0.5047	0.0854	0.0342	0.4181	0.2758	0.2424	0.0572	0.3742	0.1298	1.1777	0.1041	0.2275	0	0	0.6192	0.0406	0.408
AC034102.6	0	0.0589	0.0176	0.04	0.0428	0.0464	0.0176	0	0	0.0132	0.1288	0.0119	0.0406	0.0304	0.0279	0.0232	0.0175	0.0242	0.028	0	0.0483	0.0576	0.0939	0	0.1036	0.0365	0.0158	0.0679	0.1557	0.097	0.0427	0.0582	0.1777	0	0	0.0505	0.0667	0.0942	0.0311	0.0626	0.106	0.1851	0.0708	0.0413	0.0548	0	0.0842	0.0885	0.111
AC053513.2	0.4082	0.2323	0.5247	0.4913	0.3005	0.1829	0.5243	0.1767	0.2736	0.2087	0.5648	0.3747	0.1661	0.1599	0.1469	0.3047	0.2762	0.1909	0.2949	0.0744	0.2541	0.7071	0.7576	0.486	0.3269	0.6728	0.111	0.6847	0.4218	0.8846	0.5614	0.7829	0.8779	0.2852	0.2938	0.1772	0.2339	0.1652	0.0819	1.0983	0.2787	1.8724	0.1241	0.3979	0	0.0631	0.2363	0.1551	0.3243
AC015853.1	0.0727	0.0643	0.0385	0	0	0.0253	0	0	0	0	0.0939	0	0.0296	0	0.0305	0.0253	0	0	0	0	0.0264	0	0.0411	0	0.0453	0	0	0.0742	0.1547	0	0	0	0	0	0	0	0.0364	0.0412	0	0.0342	0	0.4046	0.0309	0.0451	0	0.6292	0.0368	0	0.1213
AC078852.2	0.0817	0	0.0432	0	0	0.0285	0	0	0	0	0	0	0	0.0746	0.0343	0	0.043	0	0.0344	0.0521	0.0296	0.0472	0.0923	0.0681	0	0.0897	0.0777	0	0.0695	0.0953	0	0	0	0	0	0	0	0	0.0382	0.0769	0.0867	0.0699	0.0695	0.1013	0	0.1767	0.0827	0	0.1362
AC004466.3	0	0.0349	0.0417	0.0949	0.0338	0.0549	0.1667	0.0341	0.0462	0	0.1018	0	0.0321	0	0	0.0549	0.1244	0.0287	0.0332	0	0.0286	0	0.089	0	0.1473	0.1299	0.0375	0.1609	0.1677	0	0.1518	0	0.0383	0.1101	0	0.0299	0.079	0.0447	0.0738	0.0371	0	0.2025	0.0335	0.1467	0	0.4264	0.0798	0.1048	0.2192
AC024940.5	0.2724	0.0402	0.0481	0	0.117	0.1266	0.096	0.0393	0	0	0.1172	0.0648	0	0.083	0.0763	0	0	0	0.0765	0.1159	0.0659	0	0.0513	0	0.0566	0	0	0	0.1159	0	0	0	0.0882	0	0	0.069	0	0	0	0.0427	0.0482	1.4771	0.0386	0	0.5979	0	0	0	0.3535
AL391121.1	0.5104	0.6918	1.2326	0.4992	0.8493	0.7117	0.9955	1.1326	0.4303	0.5329	1.0505	0.9226	0.7011	0.3645	0.6565	0.9667	1.2758	0.5453	1.183	0.224	0.7181	1.0131	1.0091	0.7179	1.1922	1.0165	0.6376	1.2377	0.5158	0.5211	1.3104	0.8193	1.6576	0.7801	1.0357	1.8423	1.0236	0.8134	0.3583	0.8412	0.8978	0.1776	0.4888	0.6927	1.8908	0.8629	1.0503	0.7212	0.6564
AC020915.1	0.7825	0.2078	0.1242	0.1413	0.4032	0.2727	0.2897	0.1694	0.1836	0.1867	0.3031	0.1676	0.2229	0.1073	0.0986	0.1908	0.1647	0.1708	0.1319	0.0499	0.3125	0.3163	0.3978	0.0652	0.195	0.8168	0.3723	0.3994	0.3995	0.3196	0.4017	0.1827	0.532	0.0547	0.2628	0.0892	0.0785	0.133	0.1465	0.2947	0.4155	1.2395	0.1332	0.2912	0.9018	0.1693	0.5152	0.2081	0.4352
AC022001.2	0	0	0	0	0.0319	0	0.0785	0	0	0.0295	0	0.0265	0.0302	0	0	0	0	0	0.0313	0	0	0	0	0	0.0924	0	0	0	0	0.0866	0	0.0433	0.0721	0.0518	0	0.0282	0.0372	0	0	0	0.0394	0.3494	0	0	0	0	0	0	0
AC139019.1	0.0894	0.1074	0.1352	0.1076	0.181	0.0891	0.1149	0.0664	0.1348	0.0457	0.0165	0.041	0.1092	0.035	0.1019	0.089	0.0605	0.0465	0.0969	0.0734	0.0603	0.1623	0.1082	0.2023	0.1114	0.0632	0.1033	0.1891	0.087	0.0596	0.1066	0.0746	0.1303	0.1071	0.0858	0.131	0.0704	0.1158	0.1016	0.0842	0.0814	0.175	0.1631	0.1347	0.3155	0.0553	0.2264	0.068	0.0924
AC073046.3	0.0668	0.1479	0.2122	0	0.0861	0.1631	0.3534	0.0868	0.0784	0.1595	0.1726	0.0716	0.136	0.1527	0.1123	0.0931	0.0352	0.0243	0.0845	0	0.2184	0.0386	0.4529	0.1114	0.1665	0.5507	0.0636	0.0341	0.1422	0.1949	0.3002	0.078	0.1623	0.1867	0.1496	0.1016	0.134	0.1136	0.1564	0.3461	0.2129	0.4864	0.1991	0.2487	0.11	0.1446	0.1354	0.0889	0.3345
MAL2-AS1	0.0215	0.0476	0.0228	0.0259	0.0646	0.0225	0.1024	0.0093	0.0631	0.0599	0.0555	0.023	0.07	0.0098	0.0181	0.0375	0.034	0.0469	0.0272	0.0137	0.0625	0.0124	0.1336	0.0179	0.1206	0.0945	0	0.011	0.1007	0.3764	0.0414	0.113	0.0731	0.0902	0	0.0163	0.0539	0.0487	0.0201	0.1013	0.1599	0.7734	0.0915	0.1468	0.0354	0	0.0327	0.0572	0.2273
AC079160.1	0	0.0383	0.0458	0.0052	0.0595	0.1147	0.0412	0.0075	0.0102	0.0275	0.0335	0.0525	0.0388	0.0158	0.0327	0.0151	0.0273	0.0063	0.0073	0.1382	0.0691	0	0.0636	0.0072	0.0431	0.0048	0.0494	0	0.0258	0.0152	0.0167	0.0152	0.042	0.0484	0.0145	0.0066	0.0347	0.1177	0.0365	0.0815	0.0092	0.4374	0.0774	0.0913	0.0143	0.0468	0.1798	0	0.0915
AC096992.2	0.8434	0.509	0.8386	0.3076	0.6804	0.4899	0.6758	0.2987	0.6444	0.4878	0.561	0.3193	0.3848	0.2803	0.279	0.4362	0.6589	0.4183	0.3446	0.4404	0.5938	0.5017	0.9238	0.5964	0.589	0.5054	0.6688	0.4175	0.4024	0.5069	0.5248	0.4923	0.546	0.6249	0.5293	0.3884	0.474	0.7819	0.2153	0.6016	0.6107	1.1707	1.5663	1.0939	1.0098	0.1659	0.7766	0.6287	1.2507
AC021321.2	0.1091	0.0644	0.077	0	0.0937	0.0634	0.0385	0.063	0.1493	0.0434	0	0.039	0.0148	0.0499	0.0458	0.0253	0	0.0265	0.0766	0	0.0792	0.063	0.1027	0	0.0906	0.04	0.1385	0.0186	0.0464	0.0424	0.07	0	0.1413	0.1017	0.0407	0.3179	0.0365	0.0618	0.0511	0.1199	0.0193	0.623	0.0465	0.0226	0.0599	0	0.0369	0.0726	0.0202
AL117344.2	0.1122	0.0745	0.1425	0.0405	0.0771	0.0743	0.1899	0.0826	0.0197	0.058	0.029	0.0601	0.0502	0.0308	0.066	0.0352	0.0591	0.049	0.052	0.0215	0.0489	0.0842	0.1458	0.0561	0.0559	0.1356	0.032	0.0516	0.0573	0.0786	0.1008	0.0393	0.1308	0.047	0.0503	0.0341	0.0619	0.0763	0.0105	0.0898	0.0596	0.1393	0.1385	0.0905	0.0739	0	0.0966	0.0522	0.1498
AC012494.1	0	0	0	0	0	0	0.0183	0	0	0.0137	0	0	0	0	0	0	0	0	0	0	0.0125	0	0	0	0	0	0	0	0	0	0	0	0	0	0	0	0	0	0	0	0	0	0.1764	0.1071	0.0569	0.0374	0	0	0.3073
AC107958.3	0	0	0	0	0	0	0	0	0	0	0	0	0	0	0	0	0	0	0	0	0	0	0	0	0	0	0	0	0	0	0	0	0	0	0	0	0	0	0	0	0	0	0	0	0	0	0	0	0
HMGA2-AS1	0.0214	0.0158	0.0151	0.0258	0.0184	0.0099	0	0.0062	0.0167	0.0085	0.0046	0.0153	0.0174	0.0065	0.003	0.0099	0.015	0.0052	0.012	0	0.0155	0.0535	0.0322	0.0357	0.0444	0.0274	0.0034	0.0328	0.0364	0.025	0.0183	0.0416	0.0173	0.005	0	0.0217	0.0036	0	0.0033	0.047	0.0152	0.7116	0.3492	0.0575	0.0352	0.0077	0.1409	0.0664	0.0238
AC092755.2	0.1071	0.1421	0.0567	0	0.046	0.0373	0.0566	0	0.1256	0.1277	0	0.1147	0.1307	0.0489	0	0.1119	0.1127	0.0779	0.0451	0.0683	0.1943	0.0618	0.0605	0	0.0667	0.2353	0.0509	0	0.0456	0.0625	0	0.0625	0	0	0	0.0407	0	0.1213	0.1503	0.0504	0.0568	0.2292	0.0911	0	1.2337	0	0.0542	0.0712	0.1191
AC006504.1	0.0587	0.0779	0.087	0.0071	0.0353	0.0327	0.3228	0.0864	0.2065	0.1634	0.2198	0.1006	0.0382	0.0107	0.0296	0.1268	0.0494	0.0512	0.0396	0.03	0.3282	0.1152	0.0796	0.0391	0.0658	0.0774	0.0614	0.0479	0.035	0.0753	0.0301	0.0891	0.0912	0.1312	0.0197	0.0268	0.0412	0.0333	0.0494	0.1492	0.187	0.4322	0.1349	0.1821	0.116	0.0508	0.2081	0.039	0.1371
AC010536.2	0.1273	0	0.3369	0.0766	0.7654	0	0.202	0.0551	0	0.3038	0	0.0909	0.2591	0.1164	0.0535	0.0443	0.134	0	0.3756	0	0.2774	0.3676	0.6473	0.2122	0.7138	1.1892	0.2423	0	0.1625	0.52	0.0817	0	0.6801	0.1779	0	0.0484	0	0.505	0	1.2589	1.0818	3.2706	0	0	1.8866	0.4133	0.3869	0	0
TP53TG1	1.4881	1.4728	1.288	1.1603	1.5644	1.3849	0.6552	1.1933	1.2681	1.6413	0.8567	1.2352	1.2947	0.9882	1.2898	1.1617	1.1957	1.1091	1.0317	2.0307	1.1257	0.6984	1.1593	1.1242	0.8812	0.6725	1.1825	0.827	0.8578	0.9366	0.8844	0.5819	0.8543	1.3622	1.0504	1.3173	1.5802	1.5533	0.9364	1.0561	1.2066	0.8034	1.092	1.0777	1.1947	0.2697	0.9579	0.3558	1.3453
AL109615.4	0.5112	0.4882	0.5363	0.2321	0.4082	0.2813	0.4079	0.3222	0.3892	0.271	0.6948	0.2785	0.2847	0.2008	0.1582	0.2936	0.2737	0.2185	0.2418	0.0801	0.4493	0.2848	0.6534	0.3289	0.4748	0.7538	0.3414	0.6546	0.2404	0.3087	0.5525	0.424	0.601	0.4636	0.3212	0.2896	0.2293	0.3709	0.1595	0.532	0.4095	0.2495	0.542	0.7566	0.7234	0.2911	0.2407	0.161	1.5361
AC016727.1	1.1434	0.9408	0.7659	0.7096	0.7288	0.5542	0.8409	0.7966	1.2048	0.6394	1.0497	0.8929	0.8361	0.6939	1.1778	0.8151	0.799	0.7927	0.6248	1.0149	1.1026	0.9283	1.0999	0.5807	0.612	0.6772	0.8331	0.5016	0.6157	0.6983	0.7911	0.6778	0.9196	1.1233	1.0299	0.9434	1.3076	0.6883	0.4765	0.5131	0.7115	0.5277	0.3726	0.3436	0.5	0.2513	0.8053	0.2732	0.3775
AC016394.1	0.2241	0.2381	0.3084	0.3777	0.2695	0.125	0.1897	0.0388	0.2103	0.1426	0.2605	0.144	0.1459	0.2049	0.0753	0.0625	0.1179	0.1467	0.1133	0.1145	0.2116	0.2071	0.3038	0.1495	0.1396	0.197	0.1493	0.0915	0.3243	0.2615	0.2877	0.0785	0.3483	0.1253	0.1255	0.0852	0.0449	0.0762	0.2098	0.3799	0.1904	1.996	0.3816	0.3059	0.4428	0.0485	0.3179	0.1788	0.1994
AC018690.1	0.4812	0.4564	0.8369	0.331	0.738	0.3115	0.3999	0.4465	0.5241	0.7929	0.3107	0.3191	0.3077	0.5655	0.2887	0.4071	0.5788	0.225	0.4925	0.2633	0.5242	0.4763	1.1261	0.4011	1.2418	0.8309	0.7197	0.2457	0.7898	0.7621	0.7501	0.4414	1.0349	0.5764	0.077	0.6791	0.2757	0.7011	0.6434	0.874	0.8761	2.0014	1.1412	1.45	0.2264	0.2975	1.0446	0.5485	1.4528
LINC00997	1.0409	0.655	1.2051	0.6363	0.9009	0.8447	0.886	1.3379	1.612	1.0026	1.0817	0.8071	0.7413	0.6541	0.7377	0.7025	0.6419	0.6685	1.0143	0.218	0.9212	1.1363	0.7625	1.1658	1.4588	1.0365	1.0603	1.2454	0.789	0.5883	1.2004	1.6519	1.5402	0.8863	0.6191	1.0999	0.7175	0.6543	0.822	1.4703	1.0277	0.0348	2.0491	1.4731	1.0979	0.2816	1.0709	0.6597	2.3156
AC125494.2	0.3275	0.2319	0.1733	0.0394	0.2813	0.274	0.3464	0.1702	0.2689	0.2084	0.3807	0.1637	0.1333	0.0299	0.11	0.1825	0.1723	0.2144	0.1104	0.0836	0.214	0.1135	0.481	0.2184	0.4488	0.4678	0.3429	0.1003	0.2509	0.3057	0.1261	0.1912	0.2227	0.0915	0.1467	0.3235	0.1314	0.2969	0.1839	0.4935	0.1043	0.1683	0.3903	0.3657	0.6471	0	0.6303	0.3484	0.2186
CCDC18-AS1	0.8013	0.9638	1.1164	0.6306	1.1116	0.4965	1.3909	0.3795	0.7551	0.5992	0.8711	0.4474	0.5964	0.2629	0.371	0.6393	0.4901	0.4085	0.4935	0.4328	0.9051	1.467	1.3771	0.8962	0.6271	1.0798	0.6029	0.5769	0.8626	0.7551	1.3054	0.6836	1.0576	0.6172	0.5443	0.6193	0.7862	0.9584	0.3365	1.1705	1.7565	2.2723	1.1251	1.5762	1.5898	0.3631	0.9851	0.9517	0.8722
AP4B1-AS1	0.1241	0.2307	0.2627	0.1643	0.1918	0.1471	0.2363	0.0322	0.1164	0.1579	0.1282	0.1241	0.1616	0.1134	0.0417	0.0864	0.1828	0.0812	0.1569	0.0792	0.1622	0.172	0.5187	0.1448	0.4019	0.2591	0.1653	0.0633	0.1479	0.3041	0.223	0.0724	0.241	0.1561	0.0834	0.0849	0.0995	0.1828	0.0929	0.4674	0.1977	0.85	0.2007	0.4003	0.4086	0.1343	0.1257	0.033	0.7591
UBE2Q1-AS1	0.0996	0.2204	0.2109	0	0.3422	0.0694	0.2634	0.0431	0.0584	0.2773	0.1286	0.0711	0.0405	0.0911	0.1673	0.0347	0.1573	0.0725	0.1679	0	0.0723	0.1726	0.619	0.1661	0.1241	0.1642	0	0.1017	0.1696	0.2906	0	0.1744	0.0484	0.0696	0.2788	0.0757	0.0499	0.3951	0.0466	0.3752	0.1058	0.3412	0.2544	0.309	0.164	0	0.4036	0.1325	0.7756
ITPK1-AS1	0.0092	0.0081	0.0097	0	0.0157	0.0096	0	0	0	0.0073	0	0.0163	0.0186	0.0209	0.0038	0.0032	0.0048	0.0067	0	0	0.0033	0.0211	0.0052	0	0.0171	0.0101	0	0	0.0039	0.0267	0.0059	0.0107	0.0044	0	0	0.0139	0.0046	0	0.0086	0.0172	0.0049	0.6388	0	0.0057	0.0151	0.0198	0	0.0122	0
RNF216-IT1	0.1277	0.0565	0	0	0.0548	0.0445	0.0675	0.2211	0.0749	0	0.3298	0.1368	0	0.0584	0.0536	0	0.1344	0.0464	0	0.163	0	0.5161	0.1443	0.2129	0	0.3508	0.0608	0.6519	0.0543	0	0.082	0.5218	0	0	0.2859	0.2911	0.128	0.0724	0	0.0601	0.0678	0.2187	0	0	0	0	0.0647	0	0
MIR4453HG	1.0329	1.0729	0.8503	0.9065	0.924	0.565	1.4339	0.59	1.0264	0.6161	0.9263	0.5121	0.7356	0.531	0.4518	0.5646	0.7247	0.5687	0.9067	1.2362	0.6875	0.7372	1.5719	0.9206	0.9114	0.9142	0.587	0.4833	0.9217	0.6695	0.7549	0.7117	0.8568	0.9321	0.8833	0.5178	0.4603	0.8534	0.678	1.0874	1.1198	1.13	0.9464	1.3349	0.9447	0.2483	1.6493	0.6772	2.4014
FSIP2-AS1	0.0361	0.032	0.0191	0.0109	0	0.0252	0.0287	0.0313	0.0106	0.0287	0.0117	0.0581	0.0662	0.0165	0	0.0063	0.038	0.0131	0.0305	0.0577	0.0197	0.0104	0.0612	0.0151	0.09	0.0397	0	0.0277	0.0538	0.1686	0.0348	0.0527	0.0439	0.0631	0.0303	0.0137	0.0362	0.0102	0.0085	0.0255	0.0576	0.1934	0.0384	0.1681	0.0892	0	0.4392	0	0.1005
SLC12A9-AS1	0.1166	0.8258	0.8642	1.1231	0.5509	0.5285	0.9252	0.6059	0.8208	0.5566	0.5271	0.458	0.6645	0.9594	0.1469	0.6093	0.491	0.509	0.9338	1.7123	0.6775	0.3367	0.527	0.3888	0.5812	0.6407	0.666	0.2977	0.794	0.4083	0.8234	0.2723	0.7363	1.3852	1.1098	0.3102	0.6432	0.7929	1.0369	0.659	0.9289	0.4494	3.1769	1.5917	1.3441	3.0286	1.9493	2.9469	2.5944
PKP4-AS1	0.0586	0.0195	0.0233	0.0088	0.0126	0.0102	0.0387	0.0032	0.0215	0.0146	0.0095	0.0183	0.0209	0.0067	0.0092	0.0051	0.0116	0.024	0.0123	0.0094	0.008	0.0465	0.0621	0.0244	0.0502	0.0523	0.007	0.0112	0.0405	0.0085	0.0094	0.0171	0.0569	0.0205	0	0.0195	0.0147	0.0083	0.0206	0.0207	0.0078	0.2384	0.0374	0.05	0.0121	0.0159	0.0779	0.0585	0.0407
AC138207.9	0.0741	0.1639	0.3136	0.2229	0.2545	0.2324	0.2742	0.2886	0.1738	0.2946	0.4783	0.2644	0.1507	0.2031	0.0622	0.0774	0.3118	0.1347	0.0936	0.2364	0.4572	0.556	0.5021	0.0617	0.0923	0.1628	0.0705	0.2647	0.0315	0.1729	0.5705	0.0865	0.2158	0.3622	0.2902	0.0844	0.5941	0.4616	0.0693	0.0698	0.1967	0.3488	0.0631	0.1379	0.4878	0	0.075	0.0985	0.1236
PPP1R35-AS1	0	0.1886	0.2255	0.171	0.122	0.1485	0	0.123	0.1666	0.2259	0.1834	0.0507	0.0578	0.2596	0.2386	0.0989	0.1495	0.0517	0.2993	0	0.2063	0.082	0.1604	0	0.1769	0.1561	0	0	0.1813	0.0829	0.1823	0.1658	0.2069	0	0.0795	0.1079	0.0712	0	0.0665	0.1337	0.9805	0.7297	0.4232	0.4405	0	0	0.0719	0.1889	0.5529
AC074117.1	1.0721	1.2616	1.1282	0.6225	1.0128	0.8265	1.5676	0.8846	0.7915	0.9932	0.9447	0.6755	0.8264	0.5706	0.6992	0.6765	0.7765	0.6744	1.1055	0.9662	1.2547	1.0778	1.2539	0.7674	1.3199	1.379	0.7682	0.5216	1.1861	1.0449	0.8338	0.9424	1.4884	1.0398	0.9178	0.7188	0.8536	0.879	0.5076	1.2234	1.7414	0.648	2.3138	2.1596	1.0798	0.7642	3.3219	0.7548	3.5845
AC002091.2	0.1071	0.9002	0.3966	0.2577	0.9194	0.6344	0.8493	0.1854	0.4395	0.1703	0.7604	0.1529	0.3485	0.1957	0.2248	0.6339	0.507	0.2726	0.5413	0.615	0.5441	0.6799	0.3023	0.4461	0.3334	0.2941	0.3566	0.0547	0.41	0.3123	0.8932	0.0625	0.4159	0.2244	0.4794	0.2034	0.5904	0.4852	0.4508	0.3024	0.4548	0.2292	0.1823	0.1328	0	0	0	0.0712	0.2381
LINC00863	0.2351	0.7049	0.2609	0.3743	0.4657	0.8222	0.8424	0.6173	0.2491	0.4102	0.4555	0.4495	0.3951	0.4125	0.4332	0.3646	0.4989	0.5931	0.5369	0.4261	0.6196	0.5299	0.6383	0.4678	0.4913	0.4417	0.5558	0.5731	0.4744	0.6107	0.5744	0.4427	0.2394	1.0757	0.5179	0.4034	0.4867	0.434	0.3727	0.5035	0.5034	0.3929	0.3809	0.3482	0.2248	0.0821	0.4879	0.3127	0.3375
AC009682.1	0	0	0	0	0	0	0	0	0	0	0	0	0	0	0	0.0098	0	0.0102	0	0	0	0	0	0	0	0	0	0	0	0.0164	0	0	0	0	0	0	0	0	0	0	0	0.1443	0	0	0	0	0	0	0
AC097641.2	0.1855	0.1231	0.2454	0.1675	0.3186	0.1616	0.3924	0.2008	0.1632	0.1844	0.3593	0.0662	0.2642	0.2967	0.1168	0.1615	0.0488	0.3036	0.2736	0.1184	0.2357	0.2678	1.1001	0	0.2311	0.2038	0.2207	0.0473	0.1184	0.4329	0.1786	0.2166	0.5855	0.1296	0.1038	0.1057	0.2325	0.5255	0.0868	0.5677	0.3448	0.3177	0.1579	0.2301	0.3054	0	0.2819	0.185	0.2579
AL157400.4	0.129	0.0286	0.1024	0	0.0277	0.0675	0.1024	0.0279	0.0378	0.1026	0.0833	0.0461	0	0	0.0813	0.0899	0.0679	0	0.0272	0	0.0937	0.0373	0.1093	0	0.1206	0.0354	0.0921	0.0659	0.1098	0.0753	0	0.0753	0.188	0.0902	0	0.049	0	0	0	0.0304	0	0.3315	0.2197	0.2001	0	0	0.0327	0.0429	0.1076
MAPKAPK5-AS1	7.9931	5.7824	6.6321	7.5912	7.6239	5.2759	9.5785	5.6804	6.392	6.6792	5.8337	4.743	5.836	4.1853	4.6175	6.0502	5.555	4.9416	5.2862	12.8472	6.7646	4.5359	10.6633	5.6107	3.9026	5.1896	5.8128	3.6115	5.3438	5.2071	10.4003	4.4414	5.5259	9.7029	9.37	3.8389	6.7839	7.5036	6.2165	6.9136	7.4257	11.3457	9.4707	7.8586	8.8255	4.5392	6.1662	5.8526	9.5461
Z98884.2	0.7666	1.357	0.4637	0.4613	1.1285	0.5344	0.9266	0.237	0.3853	0.4791	0.7778	0.43	0.5793	0.5004	0.3219	0.7247	0.5762	0.6373	0.969	0.4194	0.4771	1.1381	1.8556	0.4564	0.8867	1.4439	0.4169	0.7826	0.9319	1.2777	0.7028	0.4474	1.1167	0.3825	0.3065	0.5825	0.4392	0.3723	0.2562	0.4125	1.163	0.7032	0.7923	1.0869	0.5409	0.1185	0.7765	0.6553	1.9488
LINC00654	1.3902	1.0537	1.5448	0.7084	1.8343	1.7359	2.1747	1.5127	1.2338	0.9892	0.9905	1.4946	1.1575	0.6596	1.4136	1.6028	0.9165	1.3599	0.8416	0.4216	1.1293	1.1071	2.4338	1.172	0.481	1.4718	0.8972	0.9408	0.8136	1.1995	1.5417	1.4892	1.6838	1.1796	1.0494	0.9369	1.7223	1.4304	1.2935	0.8251	1.8723	0.2394	0.1542	3.3173	0.6489	0.4034	2.4575	0.216	2.2334
AC092681.2	0.0848	0.0375	0.0299	0.0085	0.0243	0.0148	0.0299	0	0.0166	0.0112	0.0274	0.0404	0.0173	0.0194	0.0178	0.0098	0.0223	0.0206	0.0357	0.009	0.0154	0.0163	0.016	0.0118	0.0352	0.0466	0	0	0.012	0.033	0.0272	0.0165	0	0	0	0.0161	0.0142	0.024	0.0066	0.02	0.0075	0.2603	0.0241	0.0263	0	0	0.0358	0.047	0.0393
AC010834.3	0.5042	0.426	0.6549	0.3862	0.3346	0.3674	0.9453	0.2579	0.4569	0.3281	0.7102	0.4909	0.373	0.2304	0.1155	0.3831	0.5547	0.1834	0.3669	0.0878	0.599	0.4763	0.6472	0.6876	0.2569	0.8057	0.5234	0.7253	0.6241	0.5348	0.5883	0.7491	1.4467	0.4163	0.4361	0.1393	0.4595	0.4934	0.2359	0.82	0.4137	1.1969	0.6437	1.3363	1.8864	0.1488	1.3231	0.5181	2.0391
AC022558.3	0.1251	0.2768	0.0993	0	0.2149	0.0872	0.1654	0.0542	0.0734	0.1244	0.3635	0.067	0.1273	0	0.0525	0.0871	0.0658	0.0683	0.2372	0	0.0681	0.1084	0.212	0.1043	0.6624	0.4467	0.0298	0.0319	0.6122	0.1825	0.1204	0.3286	0.3038	0.0437	0.07	0.0951	0.0627	0.0709	0.0585	0.2062	0.1661	0.4285	0.0266	0.1164	0.8239	0	0.1901	0.1248	0.3479
AC079313.2	0.0932	0	0.0247	1.1493	0.18	0.0325	0.1232	0.2016	0.7102	0.0556	0.1203	0.1995	0.0758	0.0639	0.1956	0	0.1471	0.0678	0.0981	0.9811	0.0169	1.9094	0.1052	5.0854	0	1.3306	0.0443	7.3946	1.3477	0.0272	0.538	2.3652	0.0905	0	0.4953	0.177	0.0233	0.0264	0	0.5702	0.1237	0	0.0991	0.0867	0	0	0.0236	0.0619	0
GSEC	0.2196	0.0972	0.2447	0.6261	0.139	0.1088	0.2445	0.1802	0.3728	0.1747	0.4777	0.2105	0.127	0.0898	0.1019	0.1812	0.1764	0.1471	0.1754	0.1623	0.0965	0.7542	0.2024	0.5106	0.0864	0.254	0.154	0.537	0.2607	0.1281	0.3264	0.3036	0.2807	0.2342	0.5306	0.1142	0.1101	0.203	0.2055	0.2776	0.1228	0.1534	0.0984	0.3012	0.2474	0.0375	0.1698	1.8139	0.1414
AC087222.1	0	0.1512	0.0452	0.0514	0.2567	0.0595	0.271	0.1848	0	0.034	0.1103	0.1524	0.0695	0.078	0.0359	0.119	0.1797	0	0.1799	0	0.124	0.0986	0.4823	0.2135	0.1064	0.2815	0.0813	0.0872	0.218	0.3487	0.0548	0	0.4147	0.0597	0.0478	0.0973	0.0428	0.1935	0.1199	0.2814	0.0907	0.4021	0.1817	0.3178	0.5623	0.1848	0.2595	0.1703	1.2822
AL589843.1	0.1155	0.0568	0.1154	0.3089	0.1212	0.1073	0.1086	0.2222	0.2859	0.0459	0.2403	0.1374	0.1044	0.0352	0.0862	0.1251	0.0945	0.0933	0.0649	0.213	0.0792	0.3408	0.1667	0.246	0.1519	0.1339	0.1954	0.5109	0.2293	0.0749	0.3294	0.2921	0.162	0.1883	0.3447	0.1365	0.1094	0.0436	0.1021	0.2658	0.0818	0.5109	0.1038	0.3502	0.3169	0.0278	0.195	0.0683	0.1713
SMYD3-AS1	0.0458	0	0	0	0	0	0	0	0	0.0182	0.0296	0	0	0	0	0	0	0	0	0	0.0499	0	0	0	0	0	0	0	0.039	0.0267	0	0.0267	0.0222	0	0	0	0	0	0.0214	0	0	0.7056	0	0	0.0754	0	0	0	0
AC004069.1	0.2352	0.1735	0.1245	0.1415	0.1346	0.1913	0.2073	0.2376	0.0919	0	0.2531	0.084	0	0.0358	0.0988	0.0546	0	0.057	0.1321	0.1001	0.2846	0.181	0.2214	0.1307	0.0488	0.1292	0.1492	0.1201	0.1334	0.2287	0.2515	0.0458	0.2284	0.1643	0.1316	0.1489	0.0786	0.3109	0.2934	0.2215	0.0832	0.1678	0.1668	0.1459	0.2581	0	0.2382	0.1564	0.4795
AC108519.1	0.0853	0.1094	0.2775	0.0693	0.2728	0.0565	0.1826	0.0701	0.0825	0.1797	0.1954	0.0928	0.0399	0.0234	0.034	0.147	0.0538	0.0388	0.2335	0.0463	0.3034	0.1428	0.3877	0.0711	0.478	0.0539	0.0913	0.1328	0.2286	0.0995	0.1806	0.0547	0.1242	0.274	0.2768	0.1425	0.2116	0.1232	0.0299	0.0743	0.172	0.2993	0.0381	0.1931	0.1684	0.0231	0.2202	0.0624	0.2489
KTN1-AS1	0.1857	0.1995	0.2583	0.3065	0.2301	0.1812	0.1487	0.1447	0.2333	0.2131	0.1987	0.1799	0.218	0.1261	0.0668	0.1644	0.1396	0.1543	0.1676	0.3759	0.26	0.2083	0.1858	0.2741	0.2346	0.1282	0.2474	0.1273	0.1648	0.1455	0.3507	0.2075	0.2087	0.3113	0.2702	0.0564	0.2473	0.2705	0.1936	0.2223	0.1493	0.8471	0.2642	0.4344	0.3319	0.0976	0.3734	0.201	0.2065
AC004253.1	0.441	0.3903	0.4667	0.3185	0.6438	0.123	0.2798	0.1909	0.2069	0.3507	0.5694	0.2519	0.2153	0.2418	0.037	0.3686	0.3712	0.0641	0.3716	0.0563	0.3202	0.662	0.8468	0.0735	0.5493	0.5329	0.1259	0.3151	0.2627	0.2573	0.6226	0.3089	0.257	0.3081	0.3949	0.4021	0.2653	0.2998	0.2889	0.7059	0.3278	1.9255	0.2627	0.3282	0.5808	0.1908	0.3127	0.1759	0.0981
AP002449.1	0.5448	0.3215	0.0481	0.0546	0.1559	0.0316	0.1921	0.0786	0.3727	0.1083	0.2345	0.1297	0.1108	0.0415	0	0.0632	0.0478	0.066	0.0765	0.3477	0.1319	0.0524	0.1538	0.0757	0.7352	0.4489	0.1296	0.0463	0.0773	0.3708	0.1748	0.265	0.2645	0	0	0.069	0.1821	0.1029	0.1275	0.171	0	1.2438	0.2705	0.5069	0.1495	0	0.1839	0.0604	0.101
AP001372.2	1.9162	2.0933	1.672	1.7662	1.994	1.7029	1.7347	1.42	2.0652	1.476	1.449	1.5161	1.8546	0.852	1.0439	1.2506	1.2899	1.0736	1.5349	3.0854	2.0306	1.4851	1.9696	1.9424	1.2365	1.2993	1.9057	1.3659	1.7556	1.3697	2.1715	1.2192	1.5508	2.1106	2.2514	2.5185	1.4106	1.3888	1.0178	1.6337	1.4666	3.7248	3.2843	3.4697	4.2062	0.2802	2.6667	2.6056	2.3713
AC015922.2	10.7902	8.6723	10.7649	7.7628	10.5979	7.4788	9.5766	6.5507	8.0733	8.1877	9.2892	9.077	7.7727	6.4613	6.6145	7.4299	7.8966	6.1798	4.8081	8.6292	10.8067	10.3834	9.3869	10.9572	10.6605	8.8577	10.0327	14.3088	7.1244	9.7681	9.2331	10.4245	10.0579	8.0582	9.7188	4.8533	7.2124	5.4809	7.9507	9.5184	7.0466	0.531	3.1144	1.1541	3.8795	0.1342	0.9422	1.3195	2.2761
AC093732.1	0.0854	0	0	0.0514	0.11	0.0298	0.0452	0.037	0.0501	0	0	0.061	0	0	0	0.0297	0	0	0	0	0.031	0.0493	0	0	0	0.1407	0	0.0436	0.0363	0.0498	0	0.0997	0.1244	0.0597	0	0.0324	0	0.0484	0	0.0402	0.0453	0.1462	0.5088	0.5297	0	0.0924	0	0.5678	1.2347
AC021148.2	0.3599	0.2606	0.5021	0.1083	0.2669	0.2281	0.4239	0.2195	0.3933	0.2667	0.2852	0.2978	0.2663	0.2616	0.2267	0.2678	0.284	0.2856	0.255	0.261	0.3444	0.2172	0.5174	0.2727	0.2751	0.4224	0.1868	0.1503	0.2993	0.2958	0.3464	0.2769	0.4369	0.2743	0.2838	0.1802	0.3198	0.2132	0.1837	0.4236	0.3909	0.3431	0.3551	0.2131	0.377	0.3186	0.3314	0.4242	0.4094
AC006213.7	0.1979	0.1095	0.0262	0.2084	0.0637	0.1207	0.1831	0.0214	0.3481	0.0393	0.0958	0.1236	0.0805	0.0452	0.0623	0.0345	0	0	0.1042	0.0947	0.0898	0.2285	0.2235	0.0825	0.2465	0.0272	0.0706	0.1263	0.1052	0.202	0.254	0.231	0.1441	0.0691	0.1661	0.0188	0.0496	0.028	0.0694	0.163	0.1313	0	0.0421	0.4296	0	0	0	0	0.1376
OSBPL10-AS1	0.0187	0.0083	0	0	0	0	0	0.0081	0	0.0074	0	0	0.0076	0	0	0	0	0	0.0079	0	0.0068	0	0	0	0.0465	0	0	0	0.0159	0	0.012	0	0	0	0.0104	0.0071	0	0	0	0.0176	0.0198	0.4153	0	0	0.0307	0	0.0094	0.0124	0
C9orf147	0.0899	0.0955	0.1428	0.1082	0.0849	0.0627	0.1332	0.0934	0.0633	0.0715	0.0813	0.0835	0.0439	0.0575	0.0302	0.0752	0.0662	0.0327	0.0682	0.1033	0.0784	0.0623	0.0914	0.1349	0.0896	0.1284	0.0513	0.1194	0.1071	0.063	0.0693	0.063	0.0961	0.088	0.1913	0.0478	0.0811	0.1121	0.0421	0.1524	0.0095	0.2387	0.1837	0.1227	0.0592	0.214	0.1002	0.0957	0.1
SLC7A11-AS1	0	0.0155	0	0.0084	0.006	0.0024	0.0259	0.0121	0	0.0056	0.0045	0	0.0057	0	0.0029	0	0.0037	0.0025	0.0059	0.0045	0.0051	0.0202	0.0237	0	0.0348	0.0154	0	0	0.0357	0.0285	0.0045	0	0.0102	0.0049	0	0.0053	0	0	0.0131	0.0033	0.0223	0.2512	0.003	0.0173	0	0.0151	0.0177	0.1208	0.0738
LINC02561	0.1244	0	0	0	0.0801	0.0217	0	0.0269	0.1824	0	0.0803	0.0444	0.1012	0	0.0522	0.0217	0.0982	0.1357	0.0524	0.1191	0.0226	0.1077	0.1054	0	0	0.0683	0	0	0	0.254	0.0399	0.0726	0	0.0869	0	0.0709	0.0624	0	0	0.0293	0.066	0.1597	0.0794	0.0772	0	0.1346	0.0945	0.1241	0.0346
AC093227.3	0.1749	0.0619	0.0926	0.0632	0.1052	0.0488	0.074	0.0606	0.0205	0.0139	0.0678	0.0625	0.0285	0.032	0.0294	0.0609	0.0921	0.0382	0.0737	0.0447	0.1016	0.0808	0.1383	0.0875	0.0654	0.0769	0.0999	0.0714	0.0744	0.0817	0.1572	0.0817	0.1189	0.0733	0.0588	0.0266	0.0702	0.0198	0.0491	0.0988	0.0743	0.4344	0.134	0.1519	0.0576	0	0.1418	0.0698	0.0778
AC005332.7	0.0695	0.1231	0.0368	0.2511	0.1194	0.0485	0.5516	0	0.53	0.0553	0.2245	0.0496	0.1132	0.1271	0.1752	0.1211	0.1829	0.0506	0.0293	0.0888	0.101	0.1204	0.1571	0.2318	0.0866	0.3056	0.0662	0.1775	0.1183	0.2028	0.0892	0.1217	0.0338	0.1457	0.1167	0.0528	0.0697	0.2363	0.0976	0.0982	0.1846	0	0.0296	0.1294	0	0.0752	0.2465	0	0.116
AC012181.1	0.7388	0.436	0.4236	0.4076	0.4494	0.279	0.5861	0.2932	0.3611	0.3673	0.9541	0.2638	0.4761	0.2251	0.2327	0.2573	0.5508	0.2911	0.3892	0.393	0.4918	0.4621	1.8431	0.2566	0.5369	0.5412	0.2344	0.0943	0.1834	0.8621	0.3951	0.1437	0.4784	0.5162	0.3446	0.0702	0.4013	0.8372	0.3745	0.3189	0.425	1.107	0.131	0.4201	0.4054	0	0.3118	0.1228	0.2739
UCKL1-AS1	0.1075	0.1956	0.1581	0.0288	0.159	0.0708	0.2275	0.0621	0.0981	0.0903	0.0926	0.1365	0.0097	0.071	0.0502	0.0624	0.0817	0.0391	0.1611	0.0534	0.2082	0.138	0.3104	0.0498	0.3647	0.3479	0.0682	0.0915	0.2593	0.2091	0.092	0.1395	0.1799	0.0751	0.0468	0.3087	0.0898	0.176	0.0671	0.3263	0.3997	0.2455	0.1576	0.252	0.2951	0.2327	0.3086	0.0556	0.6844
AC008966.1	0.2612	0.387	0.3527	0.3048	0.3777	0.2453	0.3468	0.2631	0.3814	0.3371	0.3993	0.236	0.2864	0.1535	0.1993	0.2711	0.3591	0.1222	0.2853	0.4901	0.2439	0.3448	0.2831	0.3111	0.1428	0.2255	0.2512	0.2069	0.2836	0.1026	0.3969	0.2458	0.3651	0.4209	0.5312	0.1843	0.2673	0.3383	0.2146	0.3288	0.252	0.5866	0.5991	0.6945	0.3511	0.1558	0.586	0.3297	0.3706
AC026356.2	0.1677	0.0742	0.0888	0.0288	0.1029	0.0167	0.1394	0.0311	0.0562	0.0572	0.0928	0.0513	0.0195	0.0548	0.0403	0.0584	0.1135	0.0523	0.0505	0.0306	0.0696	0.0968	0.1218	0.0799	0.0896	0.1185	0.0456	0.1713	0.0918	0.028	0.0923	0.0839	0.128	0.067	0.0671	0.0273	0.024	0.0815	0.0673	0.1354	0.0636	0.2359	0.255	0.2527	0.1183	0.0259	0.2427	0.2549	0.4797
HLCS-IT1	0	0	0.0429	0	0	0	0	0.0351	0.0475	0.0322	0	0	0	0	0	0	0	0	0	0	0	0.0468	0.0916	0	0.2019	0	0	0	0.1035	0.0473	0.052	0.0946	0.1181	0	0	0	0	0.0459	0	0.0763	0	0.6939	0.069	0	0	0	0	0.1078	0.2254
AC010422.4	0.2422	0.1787	0.2564	0.0486	0.0347	0.0563	0.2562	0.0699	0.1421	0.1606	0.5213	0.173	0.0986	0.0369	0.0678	0.2531	0.0425	0.0294	0	0	0.1173	0.1865	0.1368	0	0.1509	0.7985	0.0768	0	0.0344	0.1884	0.3109	0.0471	0.2353	0.0564	0.0452	0.1227	0.2429	0.0457	0.0378	0.3802	0.0429	1.1753	0.0687	0.1002	0.3988	0	0.1636	0	0.3143
AL158207.2	0.1618	0	0	0	0.0695	0	0	0	0.0949	0	0	0.0578	0	0	0	0	0	0.0588	0	0	0.1175	0	0	0	0	0	0	0	0.0688	0	0	0	0	0	0	0.0615	0	0	0.0757	0.1524	0.1718	0.9697	0	0	0.2664	0	0	0	0
FAM222A-AS1	0	0.107	0.1066	0.1213	0.0346	0.0983	0.1279	0.0872	0.1182	0.0801	0.1821	0.0863	0.0328	0.0184	0	0.0421	0.106	0.0293	0.0849	0.2315	0.0585	0.1396	0.0683	0.0336	0.1757	0.0664	0.0959	0.1851	0.1543	0.0705	0	0.2117	0.0391	0	0.1579	0.0612	0.0404	0	0.1131	0.0569	0.0642	4.2438	1.3892	1.2249	1.4595	0.218	0.1225	1.3665	1.2774
AC118344.1	0.0589	0.1303	0.1246	0.0531	0.0632	0.0616	0.3581	0.0637	0.0863	0.0234	0.1711	0.021	0.0599	0.0135	0.0371	0.041	0.0465	0.0535	0.0868	0	0.0534	0.204	0.1164	0.0981	0.11	0.2749	0.042	0.2404	0.2255	0.1202	0.17	0.2749	0.2859	0.1234	0	0.0559	0.0295	0.1001	0.0413	0.1663	0.1563	0.3403	0.0626	0.1096	0.0485	0.1274	0.0596	0.0196	0.4256
AL133330.1	0.1834	0.1623	0.0971	0.184	0.1312	0.0426	0.1293	0.0265	0.0358	0.0972	0.0789	0.1528	0.0498	0.0559	0.1284	0.0426	0.0965	0.0222	0.1803	0	0.0666	0.1412	0.2762	0.1019	0.7996	0.5038	0.0582	0.1248	0.104	0.0713	0.1177	0.107	0.1781	0.0427	0	0.0465	0.1226	0.1385	0.2002	0.2015	0.1623	1.1515	0.3122	0.3413	0.4026	0	0.2477	0.3252	0.476
CD44-AS1	0.2933	0.0324	0.4656	0.1324	0.2204	0.0767	0.0775	0.127	0.215	0.0583	0.0473	0.0785	0.1492	0.1005	0	0.0511	0.1543	0.0267	0.2163	0.0936	0.1597	0.1693	0.3727	0.0611	0.959	0.4431	0.0698	0	0.156	0.2139	0.1412	0.1712	0.3204	0.1537	0.1231	0.0279	0.0735	0.1246	0.1372	0.5868	0.2336	1.5694	0.4057	0.8187	0.8449	0	0.4827	0.2925	0.8562
CARD8-AS1	1.8141	1.4896	2.1632	4.0121	1.3233	1.6075	2.6818	0.7002	2.3457	1.4168	1.6653	1.1315	1.2097	1.3684	1.0647	1.8727	1.9437	1.2083	0.9118	5.3854	1.2776	1.7037	2.3456	2.0585	2.0149	1.4529	1.5081	0.6472	1.0416	1.5429	2.581	1.0334	1.3373	2.1378	2.5691	0.9466	1.0409	2.7615	2.158	1.3996	1.1374	2.7229	1.0419	1.6813	0.9356	0.402	1.738	1.2789	1.3128
AC016831.1	0.052	0.0575	0.0482	0.0235	0.0168	0.0204	0.0481	0.0169	0.0381	0.0284	0.042	0.0325	0.0318	0.0297	0.0382	0.0181	0.0274	0.0118	0.0438	0.0208	0.0212	0.045	0.0992	0.0054	0.1215	0.0893	0.0062	0.0133	0.0581	0.0531	0.0334	0.0759	0.0537	0.0182	0.0109	0.0222	0.0326	0.0295	0.0304	0.0429	0.0414	3.009	0.1162	0.0807	0.0963	0.0633	0.0856	0.0476	0.0506
SPRY4-AS1	0.0149	0.0198	0.0237	0.027	0.0064	0.0156	0.0079	0.0259	0.0438	0	0.0193	0.016	0.0061	0.0068	0.0063	0.0416	0.0157	0.0109	0.0063	0	0.0054	0.0345	0.0169	0	0.0279	0.0082	0.0071	0.0229	0.0318	0	0.0479	0.0174	0.029	0.0104	0	0.017	0.0075	0.0169	0.0279	0.0351	0	0.7924	0.1334	0.1296	0.1475	0.0808	0.189	0.0496	0.083
AC091729.2	0	0	0	0	0.1224	0	0	0.0617	0	0	0.092	0.1018	0	0.0651	0.0598	0	0.075	0	0.06	0	0	0	0	0	0.0888	0.0783	0.0678	0	0	0	0.2744	0	0.1384	0	0	0	0.0714	0.0807	0.0667	0	0.0757	0	0.1213	0.0884	0	0	0	0	0.2378
CBR3-AS1	0.3144	0.2612	0.2893	0.2329	0.2513	0.1787	0.3889	0.201	0.173	0.1654	0.2155	0.1658	0.1693	0.1415	0.128	0.2291	0.1654	0.1777	0.2283	0.2069	0.2652	0.1676	0.3716	0.1169	0.3043	0.2551	0.1772	0.1062	0.2573	0.2004	0.3632	0.1722	0.3641	0.2298	0.2383	0.2536	0.2158	0.222	0.1154	0.3006	0.3262	0.2257	0.5353	0.2791	0.3424	0.089	0.3258	0.1672	0.4735
ZNF674-AS1	1.174	1.3064	0.7367	1.2214	1.1667	0.6489	1.1886	1.1037	2.1048	0.7737	0.9638	0.6407	0.7986	0.5212	0.5001	0.7185	0.7237	0.5246	1.1378	2.8263	0.8586	0.8715	2.0557	1.1742	2.6639	0.9398	0.5986	0.7021	1.1204	1.4188	0.958	1.3314	1.1891	1.1952	1.2392	0.5607	0.6054	0.7412	0.9182	1.0345	3.3396	1.9961	1.6061	1.1445	1.1873	0.3448	1.461	0.8587	3.6843
SMC5-AS1	0.3225	0.222	0.1422	0.1725	0.3847	0.2186	0.3127	0.3103	0.3152	0.2066	0.1388	0.1663	0.2625	0.1719	0.1505	0.181	0.2263	0.1955	0.2265	0.2745	0.2797	0.4138	0.3947	0.3584	0.212	0.1673	0.1705	0.1921	0.6709	0.1986	0.5059	0.2614	0.2958	0.363	0.351	0.1498	0.1347	0.2436	0.1509	0.329	0.2759	0.4449	0.0915	0.2667	0.3245	0.0388	0.0907	0.0834	0.1495
AL158212.5	0.2779	0.1998	0.2206	0.23	0.2088	0.1695	0.3858	0.2105	0.2037	0.0829	0.1794	0.1364	0.0848	0.1587	0.1021	0.1089	0.0366	0.1011	0.2635	0.1109	0.2144	0.3209	0.3335	0.2895	0.1514	0.2672	0.2645	0.6383	0.2808	0.2026	0.2229	0.4866	0.1687	0.2912	0.0972	0.1056	0.1393	0.1181	0.065	0.3598	0.3504	0.8922	0.0444	0.5387	0	0.0376	0.1231	0.1617	0.2704
AP000487.1	0.0979	0.1609	0.1036	0.1515	0.1621	0.0877	0.1775	0.0484	0.0656	0.1056	0.1444	0.0749	0.1024	0.0639	0.0411	0.0828	0.0736	0.061	0.1237	0.1339	0.1117	0.1292	0.1658	0.0583	0.1742	0.1767	0.0466	0.1285	0.113	0.0734	0.1615	0.0979	0.1562	0.0586	0.0704	0.1009	0.1122	0.0713	0.0916	0.1448	0.1114	0.401	0.2261	0.3122	0.1381	0.1059	0.1841	0.1302	0.2799
AC087857.1	0	0	0	0	0	0	0.0975	0	0	0	0	0	0	0	0	0	0	0	0	0	0	0	0	0	0	0	0.0439	0	0	0	0	0	0	0	0	0	0	0	0	0.0868	0.0489	0	0.0392	0	0	0	0.0467	0	0
AC008760.1	0.941	0.4998	0.7969	0.2643	0.5118	0.3936	0.7299	0.2716	0.4783	0.2744	0.4861	0.2912	0.4085	0.3154	0.3688	0.6118	0.4622	0.5248	0.3965	0.4005	0.7972	0.652	1.63	0.3137	0.9769	0.8961	0.2687	0.2242	1.0945	0.7686	0.6442	0.3296	1.4318	0.4821	0.5267	0.5482	0.975	0.6753	0.1468	1.2111	1.5657	0.3491	0.8811	0.7783	1.5492	0.4751	1.4616	0.292	1.9189
AL353801.1	0.5063	0.6274	0.8575	0.2438	0.9566	0.3177	1.0175	1.0083	0.8314	0.2416	0.1308	0.8676	0.3709	0.3239	0.3827	0.7759	0.4263	0.5156	1.1521	0.1293	1.0662	0.0585	1.8874	0.5908	0.4415	1.1126	0.8191	0.1551	0.1724	0.6498	0.26	0.2364	0.4917	0.9904	0.6802	0.0385	0.9138	0.8606	0.8529	0.6675	0.8065	0.1734	0.0431	0.0628	0	0	0.2051	0	0.0563
AC012317.1	0.5642	0.6063	1.3649	0.291	0.7959	0.5056	1.4492	0.1745	0.2836	0.4808	0.4683	0.2302	0.1968	0.1841	0.2031	0.1965	0.6785	0.4104	0.4415	0.463	0.7315	0.2792	2.185	0.0672	0.4016	0.6199	0.5752	0.0411	0.7544	0.7523	1.1896	0.2352	1.5654	0.563	0.5413	0.1837	0.606	0.5479	0.3017	1.2902	1.7546	4.3473	0.1029	0.35	0.1327	0.0872	0.1633	0.2679	0.4482
C1orf147	0.0411	0.0182	0.1413	0.0741	0.0882	0.0716	0.152	0.0178	0.0482	0.049	0.0795	0.0367	0.0334	0.0563	0	0.0286	0.0864	0.0597	0.0519	0	0.1044	0.0237	0.0928	0.0171	0.0384	0.1918	0.0098	0.0419	0.0524	0.1078	0.0659	0.0479	0.1795	0.1291	0.046	0.0234	0.0309	0.1629	0.0961	0.0967	0.1635	0.2461	0.0961	0.0637	0.0676	0.0666	0.156	0.041	0.1713
AL353708.3	0.2176	0.1733	0.0691	0.0262	0.1495	0.1517	0.1381	0.0188	0.0766	0.225	0.0843	0.1864	0.0531	0.0795	0.1279	0.0606	0.0229	0.1108	0.11	0.0556	0.079	0.0251	0.1475	0.0725	0.0271	0.0239	0.0414	0.1111	0.0926	0.0762	0.1955	0.0254	0.0845	0.152	0.1461	0.1157	0.0436	0.1233	0.1425	0.1639	0.1155	0.354	0.4445	0.081	0.5015	0	0.1763	0.0868	0.5808
AC107081.1	0.1073	0.0712	0.0852	0	0.0461	0.0187	0.0851	0.0232	0.0629	0	0.1039	0.0383	0.0437	0.0245	0	0	0	0	0.0226	0.0343	0.039	0.031	0.0909	0.0895	0.1671	0.1179	0	0.0822	0.137	0.0313	0	0.0313	0.0521	0.075	0	0.0408	0	0	0.0251	0.1263	0.114	0.7811	0.1142	0.2663	0.0883	0	0.2174	0.1784	0.1492
AP002784.1	0.1047	0.1177	0.0597	0.0727	0.0969	0.0674	0.0724	0.1256	0.1606	0.0577	0.1248	0.1035	0.0688	0.0663	0.0541	0.1094	0.106	0.0586	0.0747	0.072	0.0409	0.1488	0.132	0.1947	0.1957	0.1284	0.0958	0.1234	0.1166	0.0752	0.0569	0.0987	0.0939	0.0788	0.0857	0.1041	0.0606	0.0411	0.1206	0.0872	0.0684	0.1311	0.3395	0.1499	0.1592	0.0174	0.204	0.2036	0.2061
AC129510.1	0.1551	0.3432	0.4514	0.0933	0.3996	0.1892	0.4101	0.1007	0.3638	0.0925	0.2503	0.1661	0.1262	0.0354	0.0977	0.081	0.0816	0.0282	0.2941	0	0.1689	0.3582	0.438	0.1293	0.0483	0.426	0.369	0.2375	0.033	0.1357	0.2488	0.3621	0.5272	0.1625	0	0.383	0.1555	0.3075	0.0726	0.2921	0.3706	0.2656	0.165	0.2886	0.6383	0.0839	0.1178	0.2578	1.4662
LINC02257	0	0	0	0	0	0.015	0	0	0	0	0	0	0	0	0	0	0	0	0	0	0	0	0	0.0359	0	0	0	0	0.0183	0	0	0	0	0	0	0	0	0	0.0202	0	0	0.1108	0.2386	0.1873	0	0.1866	0.0437	0.1434	0
AL121655.1	0.6986	0.1855	0.6656	0.6727	0.36	0.7793	0.6651	0.5444	1.1472	0.4445	0.1804	0.1497	0.398	0.447	0.176	0.146	0.3676	0.4574	0.1178	0.3568	0.4566	0	0.3157	0.1165	0.1741	0.3838	0.3324	0.428	0.4756	0.6521	0.1793	0.1631	0.3393	0.5857	0.4693	0.6901	0.3502	0.2375	0.1961	0.921	0.6678	0	0.7136	0.5201	0.23	0.1512	0.2831	0.1858	0.3108
AP003559.1	0.0235	0.1144	0.1617	0.0424	0.2624	0.1065	0.3108	0.0407	0.0689	0.0561	0.0607	0.0671	0.0478	0.0859	0.0197	0.0819	0.0495	0.1453	0.1089	0.03	0.2901	0.1357	0.385	0.098	0.0439	0.1808	0.0783	0.012	0.18	0.1508	0.1207	0.0412	0.3196	0.1149	0.0789	0.0625	0.0589	0.0399	0.077	0.1107	0.337	0.1308	0.2101	0.3791	0.3483	0.2289	0.4047	0.1719	1.1503
AC005837.4	0	0.0666	0	0	0	0	0	0.0651	0	0	0.0972	0.0537	0	0	0	0	0	0	0	0.0961	0	0	0.085	0	0	0	0	0	0.1921	0	0	0	0	0	0	0.0572	0	0	0	0	0	0.0644	0.064	0	0	0	0	0.1001	0
AC022973.5	0.2347	0.0623	0.2235	0.0847	0.0202	0.0982	0.2234	0.061	0.1376	0.0187	0.0606	0.067	0.0955	0	0.0591	0.049	0.1729	0.0683	0.0791	0.0899	0	0.0813	0.1325	0.0391	0.2923	0.1289	0.0223	0.0479	0.1198	0.1643	0.0602	0.0548	0.2279	0.0328	0.0525	0.0357	0.0471	0.1064	0.0439	0.1105	0.0997	0.6229	0.1198	0.2329	0.6181	0	0.1426	0.0624	0.0783
RNF216P1	0.6016	1.0062	1.0173	0.8746	0.8455	0.4657	0.7851	0.6495	0.7469	0.7271	0.898	0.7615	0.6932	0.5642	0.6726	0.9062	0.6948	0.6593	0.5235	0.8429	0.9475	1.2045	1.0415	1.0485	0.8857	1.0645	0.7473	1.0051	0.8644	0.5379	1.1032	0.6522	0.7854	0.9389	0.8222	0.6976	0.6346	0.9429	0.9542	0.7578	0.6016	1.3748	2.4975	0.8434	1.0034	1.1159	0.9893	1.1845	1.573
AC104365.1	0	0.0284	0	0	0	0	0	0	0	0	0.0415	0	0	0	0	0	0	0	0.0271	0	0	0	0.0363	0	0	0.0706	0	0	0	0	0.0412	0.0375	0	0	0	0.0244	0	0	0	0.0302	0.0341	0.935	0.6288	0.7571	0	0.973	0.2277	0	2.6434
AC124283.3	0	0.0321	0.0383	0.0436	0.0622	0.0505	0.0383	0.0314	0.085	0.0288	0.0936	0.1035	0.059	0.0662	0.0304	0.0757	0.0381	0.0264	0.2137	0.0462	0.1052	0.1255	0.2046	0.0604	0.2708	0.0398	0	0.037	0.1233	0.2536	0.1395	0.1692	0.2463	0	0	0.1101	0.109	0.1231	0.1017	0.0682	0.1154	0.7444	0.0308	0.0899	0	0	0.0367	0	0.2418
STXBP5-AS1	0.1459	0.2201	0.1123	0.1776	0.2876	0.1375	0.3841	0.1809	0.2178	0.1398	0.1328	0.1089	0.1903	0.0727	0.149	0.0993	0.1187	0.2159	0.1663	0.218	0.2059	0.2566	0.4121	0.1244	0.1301	0.235	0.1594	0.0643	0.2808	0.1045	0.4703	0.1045	0.256	0.3382	0.4139	0.1789	0.1546	0.1447	0.1412	0.1124	0.2483	0.6403	0.12	0.1707	0.202	0.0036	0.0621	0.194	0.2932
UST-AS2	0	0.293	0.7008	0.1992	0.2843	0.3462	0.7003	0.2866	0.3883	0.2633	0	0	0.2694	0.1513	0.5561	1.153	0.1742	0.2408	0.279	0	0.6009	0	0.561	0.2759	0.2062	0.3637	0.6301	0	0.4226	0.3863	1.0623	0.3865	0.1608	0	0.7412	0.2515	0.166	0.5627	0.3098	0.1559	0.7031	0	0	0.4107	0	0	0	0.8805	0
LINC01655	0	0	0	0	0	0	0	0	0	0	0	0	0	0	0	0	0	0	0	0	0	0	0	0.0438	0	0	0	0	0	0.0307	0	0	0	0	0	0	0	0	0	0	0	0.135	0.1566	0.0326	0	0	0.0532	0.0699	0
AL162424.1	0.7789	0.5171	0.6184	2.1096	0.4181	1.0182	0.5149	0.6745	2.1698	0.9293	1.3831	0.9733	1.268	0.267	0.4907	0.6104	0.7173	0.3541	0.4103	1.8645	0.6363	1.799	0.7699	1.6231	1.6981	0.9628	0.6486	3.877	2.1544	0.4544	0.4999	3.069	1.4185	0.136	1.199	0.5179	0.4881	0.4413	0.4556	1.5587	0.4136	0	0.1658	0.2416	0	0	0.3945	0.1295	0.1083
AC018552.3	0.0774	0	0	0	0	0	0	0	0	0.0616	0	0	0.063	0	0	0	0	0.0282	0	0	0.0281	0.0447	0	0	0.0964	0.1276	0	0	0	0	0	0	0.0376	0	0	0	0.0388	0	0.0362	0	0.0411	0.5633	0	0.144	0	0.1675	0	0.0515	0.0861
AC245884.10	0	0	0.1352	0	0.0548	0	0.0675	0	0.0749	0.0508	0.0825	0.1824	0	0.0584	0	0	0	0	0	0	0.0464	0.2212	0	0.1064	0	0.2105	0	0	0	0.149	0	0.0745	0	0.0892	0.143	0.0485	0	0	0.0598	0.0601	0.0678	0.0547	0.1087	0.0792	0	0	0.1294	0	0
MCM3AP-AS1	0.292	0.266	0.3341	0.124	0.2968	0.205	0.3202	0.1561	0.1435	0.222	0.1469	0.1732	0.2254	0.1648	0.0938	0.2168	0.1853	0.1281	0.2153	0.148	0.2432	0.2702	0.4414	0.1682	0.2567	0.3538	0.1798	0.1512	0.2923	0.1904	0.2563	0.2356	0.3691	0.303	0.1851	0.1452	0.1916	0.253	0.1668	0.2588	0.2918	0.8217	0.5227	0.6393	0.3181	0.1719	0.4415	0.3397	0.5253
MIRLET7BHG	0.2179	0.1563	0.2505	0.1537	0.1807	0.1545	0.2066	0.1236	0.2159	0.1464	0.2959	0.1824	0.1468	0.1339	0.1041	0.1753	0.2174	0.0792	0.1425	0.1727	0.2619	0.321	0.2843	0.1691	0.1357	0.2064	0.1823	0.1803	0.1023	0.1359	0.1591	0.4166	0.2007	0.2047	0.1977	0.177	0.1507	0.166	0.1477	0.2158	0.2154	0.6562	0.2462	0.1305	0.1855	0.8617	0.2626	0.3897	0.1462
RNASEH2B-AS1	0.031	0.0137	0.0375	0.0133	0.0171	0.0046	0.0234	0.0115	0.026	0.007	0.02	0.019	0.0252	0.0182	0.0019	0.0293	0.014	0.0097	0.0373	0.0254	0.0289	0.0307	0.05	0.0184	0.0386	0.0486	0.0232	0.0045	0.0301	0.0052	0.0085	0.0052	0.0258	0.0155	0.0421	0.0151	0.02	0.0426	0.0269	0.0563	0.0282	0.1763	0.0509	0.0879	0.1166	0	0.1076	0.0294	0.0812
AP000695.2	0	0.0323	0.0193	0.044	0.0471	0.0255	0	0.0158	0.0214	0.0291	0.0708	0.0391	0.0149	0.0167	0	0	0	0	0.0154	0	0.0265	0.0633	0.0619	0.0304	0.0683	0.0602	0.0174	0	0.0622	0	0.0234	0.0426	0.1064	0.0766	0	0.0278	0	0.0207	0.0171	0.0688	0.0194	0.2815	0.2799	0.2266	0.2406	0.1186	0.0925	0.2186	0.061
ZNRF3-AS1	0	0.0088	0.0105	0.0119	0.017	0	0.0105	0.0258	0.0116	0.0079	0	0.0071	0.0242	0.0091	0	0.0069	0.0209	0.0144	0.0084	0.0253	0.0216	0.0344	0	0.0661	0.0371	0.0218	0.0094	0.0202	0.0253	0	0	0.0116	0.0289	0.0416	0	0	0.0099	0	0.0278	0.028	0.0105	0.0764	0.0422	0.0123	0	0.0429	0.0603	0	0.0221
AC211433.1	0	0.0196	0	0	0.019	0.0103	0.0312	0.0064	0.0173	0.0176	0.0285	0.0158	0.006	0.0067	0	0.0051	0.0155	0.0054	0.0124	0.0094	0.0321	0.017	0.0083	0.0246	0.0367	0.0405	0.014	0.0226	0.0188	0.0344	0.0189	0.0258	0.0715	0.0103	0	0.0224	0.0074	0.025	0	0.104	0.0235	1.2106	0.0125	0.0365	0.0242	0	0.0373	0.0098	0.0328
CNOT10-AS1	0	0	0	0	0	0	0	0	0	0	0	0	0	0	0	0	0.0486	0	0	0	0.0335	0	0	0	0	0	0	0	0	0	0	0	0	0	0	0	0	0	0	0	0	1.1466	0	0	0	0	0	0	0
AL357874.2	0	0	0.1006	0.0381	0	0.0442	0.2346	0	0.0372	0.0252	0.0818	0.0226	0	0	0	0	0.0334	0.0461	0	0.0405	0.069	0	0.0716	0	0	0.0696	0.0302	0.0647	0	0	0.0407	0.111	0.0616	0.0443	0	0.0241	0	0	0.0297	0.0597	0.101	0.1085	0.1079	0.0393	0.1043	0	0.0321	0	0.141
HECW2-AS1	0.4553	0.1896	0.6803	0.6608	0.368	0.336	0.5382	0.2319	0.6125	0.4899	1.1931	0.4589	0.3596	0.2448	0.8097	0.569	2.0011	0.448	0.7222	1.453	0.2722	0.0928	0.9983	0.2902	0.1001	0.5738	0.3186	0.0684	0.1595	0.2656	0.4469	0.2345	0.1561	0.711	1.0193	0.468	0.3893	0.6828	0.5263	0.2774	0.2986	0.7567	0.3192	0.1994	0.1764	0.029	0.0407	0.1603	0.0596
SNHG9	1.2497	4.148	2.8523	4.4657	2.9849	2.7497	2.3959	3.5505	2.0154	2.7956	1.2608	2.3423	2.7335	1.2493	2.8208	2.5572	3.8222	1.3636	3.4887	5.1352	1.8432	4.0137	3.4411	1.8228	1.3135	2.5317	1.8211	1.555	4.6861	1.8683	4.0101	3.1457	2.4654	4.038	3.8035	2.1365	3.6024	3.3631	4.3127	2.6478	4.3548	2.3407	9.441	1.4536	8.8726	6.2536	4.1932	1.4542	5.4296
AL034422.1	0	0.0707	0.0676	0.0385	0.0549	0.0223	0.0676	0.0692	0.0187	0.0127	0.0206	0.057	0.052	0.0876	0.0268	0.0668	0.0336	0.0232	0.0673	0.0612	0.0232	0.0369	0.0361	0.0266	0.0398	0.0351	0.0152	0.0163	0.0272	0.0746	0.0615	0.0186	0.1241	0.1116	0.0715	0.0607	0.0481	0.0905	0.0598	0.0602	0.0848	0.1231	0.1768	0.0595	0	0.0346	0.1942	0.2337	0.2132
AC131159.1	0.2021	0.3577	0	0.1216	0.1735	0.2113	0.2137	0	0.1185	0.1607	0.1305	0.1443	0	0.277	0	0.0704	0	0.2205	0.1703	0	0.2934	0.1167	0.2282	0	0.3775	0	0	0.1031	0.4299	0.3536	0.389	0	0.2943	0.1412	0.3393	0.2303	0.2026	0.1145	0.1891	0.2854	0.1073	0.692	0.258	0.8774	0.3326	0	0.5117	0.6717	0.4495
AL445489.1	0.0596	0.0791	0	0.0359	0.0256	0.0416	0.0946	0.0774	0	0	0.077	0.0213	0.0243	0.0545	0.025	0	0	0.0217	0.0251	0	0.0216	0	0.0337	0	0.0371	0	0.0284	0	0	0	0	0	0.0579	0.0416	0	0	0.0598	0.0338	0.0837	0.0281	0.095	0.1021	0	0.037	0	0	0	0	0.0663
ZBTB20-AS4	0.0638	0.1411	0.0675	0.307	0.0548	0.0222	0.3035	0.0552	0.0374	0.1268	0.1235	0.0683	0.0519	0.0874	0.0535	0.1332	0.1006	0.0232	0.1612	0.2035	0.0926	0.1841	0.1801	0.1594	0	0.035	0.1214	0.0325	0.0271	0.1488	0.2046	0.1861	0.0929	0.0445	0.1784	0.0969	0.0959	0.1084	0.0298	0.0901	0.1016	0.4094	0.0543	0.2373	0	0	0.2906	0.0848	0.0355
ARAP1-AS2	0.0472	0.0627	0.0749	0.0284	0.0709	0.0164	0.0624	0.0204	0.0277	0.0469	0.1066	0.059	0.048	0.0323	0.0198	0.0329	0.0497	0.0086	0.0099	0	0.0857	0.0409	0.1599	0.0197	0.0441	0.1037	0.0449	0.0361	0.0803	0	0.0303	0.0413	0.1489	0.0165	0.0264	0.0538	0.0473	0.0802	0.0221	0.1333	0.1378	0.0808	0.0201	0.0878	0	0.0511	0.0717	0.0157	0.3149
HOXA-AS3	0.3173	0.5873	0.4619	0.1649	0.4491	0.3922	0.412	0.2092	0.1988	0.3643	0.312	0.2961	0.4109	0.1879	0.1545	0.2361	0.2619	0.1967	0.3009	0.3223	0.4975	0.3123	0.6233	0.2284	0.6154	0.4794	0.3226	0.1362	0.2977	0.3324	0.3796	0.2442	0.5849	0.3527	0.3754	0.2576	0.2025	0.2656	0.2227	0.506	0.4481	0	0.1873	0.0134	0.2731	0.1093	0.274	0.3693	0.2928
AL033527.3	0.1727	0.1201	0.2351	0.1188	0.2861	0.2064	0.1305	0.3098	0.1013	0.0785	0.2071	0.0969	0.1305	0.0902	0.1762	0.2664	0.3246	0.2244	0.0208	0.0945	0.2598	0.0712	0.4181	0.144	0.1383	0.1762	0.2701	0.0378	0.084	0.3887	0.3484	0.0432	0.2157	0.0862	0.1243	0.2438	0.1361	0.2656	0.1617	0.3718	0.131	0.1162	0.6617	0.1531	0.5688	0.0267	0.325	0.1477	0.6313
AC156455.1	0.3526	0.3329	0.2115	1.6551	0.4037	0.1884	0.1989	0.3562	0.9924	0.2243	1.2141	0.344	0.1435	0.2578	0.3849	0.1719	0.2474	0.1111	0.4259	0.7652	0.3243	1.3164	0.5709	1.4105	0.2489	0.4261	0.2796	1.5958	1.0001	0.2468	0.4525	1.0427	0.4794	0.4598	0.7367	0.3751	0.2474	0.4528	0.5609	0.6529	0.337	11.9441	0.7403	0.2333	1.8574	2.009	0.75	0.1563	2.4313
AC021016.1	1.3869	1.5345	1.2345	1.8085	1.8047	1.0987	0.9669	2.1652	1.5158	0.8023	1.6282	1.2829	1.1117	1.2292	1.1119	1.4272	1.2606	0.7414	1.2043	1.3548	1.3427	1.2012	1.5905	1.3661	1.034	1.8471	0.8499	0.9547	0.8226	1.1647	2.0364	1.3615	1.9082	2.0407	2.0466	0.9421	1.1377	1.2025	1.3471	1.8997	1.4171	0.5668	1.4668	1.1863	0.6227	0.4775	0.9366	0.8384	1.4257
AC108681.1	0	0	0.0293	0	0	0	0	0	0	0.022	0	0	0	0	0	0	0	0	0	0	0.0201	0	0	0	0	0	0.0263	0.0282	0	0	0	0	0	0	0	0	0.0277	0	0	0.026	0	0.0474	0.1177	0.0686	0	0	0.2241	0	0.1538
MAP3K2-DT	0.3439	0.5736	0.707	0.3025	0.4146	0.2674	0.2938	0.4581	0.2792	0.3366	0.2647	0.4108	0.4575	0.278	0.1833	0.5067	0.4176	0.2838	0.3232	0.8105	0.5618	0.5727	0.3137	0.4079	0.2554	0.2834	0.6482	0.3308	0.3489	0.3472	0.3565	0.4709	0.1798	0.3696	0.5108	1.4421	0.2652	0.3522	0.2723	0.2615	0.3301	0.2605	0.8894	0.4102	0.8927	0.3864	0.556	0.2111	0.4266
AC048341.1	0.2525	0.1972	0.2175	0.14	0.2317	0.1415	0.309	0.105	0.2613	0.1181	0.2142	0.1131	0.0866	0.1244	0.1331	0.1242	0.1902	0.126	0.1565	0.0822	0.1582	0.4602	0.3551	0.1692	0.3022	0.223	0.1555	0.278	0.1791	0.2571	0.162	0.1792	0.3798	0.166	0.1496	0.1486	0.1439	0.1515	0.1228	0.3799	0.2208	0.2586	0.2318	0.2825	0.1793	0.0161	0.2884	0.2173	0.3992
AL021328.1	0	0	0.0342	0	0	0.0113	0	0.014	0.0189	0	0.0208	0	0	0	0	0	0.034	0	0	0	0	0.0186	0	0	0	0.0177	0.0154	0	0.0137	0.0565	0	0	0.047	0	0	0.0123	0.0162	0.0366	0	0.0152	0	0.2073	0	0	0.0532	0	0.2289	0.0215	0
LINC00467	0.7687	0.8395	0.7481	0.888	0.8199	0.6785	0.8492	0.7408	0.6471	0.7643	0.5564	0.4736	0.7947	0.6006	0.8409	0.6499	0.7699	0.5795	0.721	1.4483	1.0151	0.8448	0.9209	0.558	0.7221	0.6096	0.8643	0.3386	0.7914	0.8536	1.1856	0.3257	0.7466	1.3556	1.3082	0.7396	0.8485	1.001	0.7571	0.7764	0.8328	2.5956	1.5409	1.5268	1.3064	0.3555	2.1414	1.5623	0.6102
AOAH-IT1	0	0	0.0398	0.0452	0	0.0262	0.0397	0.0325	0	0.0597	0	0	0.0611	0.0343	0.0315	0	0.1186	0	0	0	0.0818	0.0434	0.2121	0	0.1871	0.0825	0.143	0	0.0959	0.1753	0	0.1754	0.0365	0.2099	0.0841	0	0.0377	0	0.0351	0.1415	0.1595	1.2862	0.032	0.1864	0.2473	0	0.4184	0	0.6265
AC253536.6	0.6491	0.3447	0.6527	0.1172	0.5296	0.3846	0.5493	0.2248	0.3426	0.4905	0.6287	0.1854	0.2906	0.4153	0.2453	0.4296	0.2733	0.2361	0.5197	0.2072	0.6599	0.2998	0.8799	0.2164	0.566	0.6776	0.2162	0.2982	0.6077	0.3787	0.6249	0.3789	1.0402	0.3628	0.3997	0.148	0.5857	0.5149	0.1519	0.8252	0.7238	1.3061	0.6907	1.1275	0.7481	1.5451	0.3945	0.6043	1.1552
MALINC1	0.2695	0.1697	0.2663	0.3244	0.2186	0.1461	0.3231	0.21	0.3267	0.2025	0.1972	0.1882	0.1901	0.1423	0.1635	0.1836	0.1702	0.1351	0.1691	0.2332	0.1761	0.2594	0.291	0.2896	0.235	0.2633	0.191	0.2263	0.2625	0.1607	0.2922	0.3356	0.1978	0.2218	0.2749	0.3413	0.1471	0.2036	0.2018	0.1861	0.2385	0.1872	0.4614	0.3418	0.2958	0.0583	0.3307	0.2668	0.5363
AC100774.1	0.0268	0	0	0	0	0	0	0	0	0.0107	0	0	0.0109	0	0	0	0.0141	0.0098	0	0	0	0	0.0303	0.0448	0.0334	0.0147	0.0128	0	0.0114	0	0	0.0313	0.0521	0	0	0	0	0	0	0.0506	0	0.3448	0	0	0	0	0.0136	0.0357	0
LINC00476	0.5375	0.7537	0.5244	0.8496	0.7174	0.5936	0.9384	0.614	0.8392	0.9709	0.8153	0.9224	0.8644	0.4972	1.134	0.415	0.9268	0.4169	0.4802	1.5128	0.8323	0.8113	0.8741	0.6962	0.6494	0.8289	0.8042	0.4793	0.7688	0.4042	1.4338	0.5481	0.6981	1.3617	0.8083	0.5191	1.094	0.5173	0.609	0.7012	0.6224	1.0784	1.1741	0.4379	0.661	0.3713	0.8822	0.5339	0.461
AC006525.1	0.05	0.0738	0.0353	0	0.0501	0.0755	0.0353	0.0361	0.0391	0.0862	0	0.0536	0.0068	0.0457	0.049	0.0639	0.0175	0.0485	0.0492	0.149	0.1271	0	0.0471	0.1111	0.0623	0.0183	0.0872	0	0.0496	0.0389	0.0214	0.0486	0.0728	0.0349	0.056	0.0253	0.1253	0.0944	0.0546	0.0471	0.0797	0.735	0.1915	0.031	0.0823	0.0541	0.076	0	0.102
LINC00923	0.153	0.2101	0.0963	0.0365	0.1869	0.1388	0.1144	0.1233	0.1949	0.0839	0.1107	0.0782	0.1149	0.0458	0.1728	0.0717	0.1444	0.0873	0.1089	0.2795	0.1647	0.1051	0.1669	0.0923	0.161	0.1116	0.0778	0.0781	0.0786	0.1647	0.0813	0.0878	0.0243	0.0977	0.0532	0.0421	0.0741	0.0777	0.0383	0.0931	0.1387	0.0158	0.0112	0.1702	0.0261	0.0086	0.0962	0.1193	0.0337
ACSL3-AS1	0	0	0	0	0	0.0838	0.0424	0.0347	0.047	0.0319	0	0	0	0	0.101	0	0	0.0291	0.1013	0.2046	0	0.0463	0.0453	0	0.0998	0.0881	0	0	0.0682	0.0468	0.0514	0.1403	0.0389	0.056	0.0449	0	0	0	0.075	0	0.0851	1.2695	0.1023	0	0.1319	0	0.1624	0.1599	0.0446
AC121761.1	0.2323	0.0257	0.2305	0.3321	0.2993	0.162	0.3993	0.2389	0.4939	0.231	0.2438	0.1348	0.1064	0.0398	0.1707	0.4248	0.3515	0.1901	0.3671	0.3337	0.253	0.218	0.3608	0.4599	0.2713	0.351	0.1935	0.1779	0.1606	0.2372	0.1677	0.2882	0.3243	0.2029	0.2601	0.8495	0.2184	0.2961	0.5299	0.3418	0.4934	0.2113	1.3843	1.7294	1.1952	0.0314	1.2796	0.2317	5.1356
AC015922.3	10.6656	6.7075	6.7011	5.2177	6.7492	6.1091	5.1459	5.7516	9.4735	8.3839	7.249	7.081	7.0563	5.1306	6.679	7.1037	4.5948	5.9661	3.6532	5.7331	6.3178	6.5903	5.6014	9.3573	7.1093	5.4825	6.559	8.7879	5.4407	8.624	7.0851	6.6987	5.0278	5.839	5.2367	3.1279	5.7846	5.0532	6.6835	6.7543	4.3055	0.7744	3.451	1.7024	5.9557	0.0675	0.6318	0.9124	2.0465
LURAP1L-AS1	0.0281	0.0187	0	0.0254	0.0302	0	0.0297	0.0061	0.0165	0	0.0272	0.01	0.0114	0.0193	0.0059	0.0049	0.0074	0.0153	0.0118	0.0538	0.0102	0.0081	0.0317	0.0117	0.175	0.0926	0.0201	0.0143	0.0717	0.0738	0	0.0574	0.0478	0.0098	0	0	0.0211	0.0159	0.0066	0.0463	0.0224	0.4451	0.0179	0.0523	0.1388	0	0.0213	0	0.0391
AF235103.3	0.1956	0.2004	0.2506	0.0991	0.1503	0.0861	0.2286	0.0891	0.0785	0.131	0.113	0.1249	0.0838	0.0659	0.0562	0.1219	0.0867	0.1011	0.0867	0.092	0.1794	0.1961	0.2965	0.1201	0.1539	0.1979	0.1518	0.1839	0.1708	0.1261	0.2246	0.1081	0.165	0.1007	0.1613	0.1721	0.1393	0.1225	0.0578	0.2714	0.2241	0.3129	0.1533	0.2299	0.644	0.1002	0.4483	0.0821	0.1546
AL512328.1	0.32	0.5523	0.6943	0.0578	1.2091	0.3457	1.3369	0.1247	0.1501	0.5472	0.4132	0.3199	0.2083	0.3656	0.2553	0.5015	0.3704	0.4073	0.418	0.0204	0.6505	0.6651	2.1326	0.16	0.0797	0.5977	0.2588	0.0327	0.5174	0.6534	1.0678	0.1494	1.1654	1.1624	0.2866	0.4133	0.4812	0.3263	0.1946	0.4218	0.9175	0.1233	0.1089	0.0992	0.0527	0.0346	0.0486	0.1489	0.089
DUBR	0.118	0.0696	0.1115	0.3432	0.1423	0.0764	0.1099	0.1034	0.2784	0.0771	0.2013	0.1183	0.0754	0.068	0.0967	0.088	0.1197	0.0879	0.0675	0.1434	0.0877	0.3519	0.1285	0.4471	0.1085	0.1991	0.1243	0.5965	0.2104	0.0852	0.1352	0.3607	0.18	0.1609	0.1698	0.096	0.076	0.0621	0.1393	0.2447	0.094	0.0637	0.1769	0.1115	0.1526	0.0334	0.0469	0.0896	0.0453
FAM53B-AS1	0.0245	0	0	0.0147	0.0315	0.0256	0	0.0318	0	0	0.0316	0.0262	0.0199	0.0223	0.0205	0.0085	0.0386	0	0.0206	0.0312	0.0444	0.0424	0.0967	0.0204	0.0152	0.0672	0	0.0374	0.0104	0.0428	0.0157	0.0714	0.0475	0.0342	0	0.0093	0.0123	0.0139	0	0.0461	0.026	0.8165	0.0104	0	0.0805	0	0.0124	0.0163	0
AL445231.1	0.2433	0.2936	0.2458	0.3594	0.3988	0.2004	0.3041	0.2585	0.2464	0.2639	0.1999	0.2684	0.333	0.3032	0.2415	0.2388	0.3375	0.2172	0.3634	0.3247	0.3533	0.2682	0.2498	0.1659	0.3857	0.328	0.3052	0.0339	0.2353	0.3097	0.2271	0.1807	0.4725	0.3708	0.4951	0.3025	0.3104	0.213	0.2794	0.2707	0.3053	0.3598	0.16	0.3293	0.3277	0.1196	0.1008	0.2941	0.3813
SLFNL1-AS1	0.1255	0.0476	0.0902	0.0917	0.0693	0.0625	0.1043	0.0388	0.0894	0.0642	0.1331	0.0352	0.0474	0.0246	0.0151	0.0437	0.0896	0.0261	0.0604	0.0401	0.0586	0.2019	0.157	0.0523	0.1955	0.1527	0.0256	0.1373	0.1068	0.0837	0.1208	0.0942	0.1132	0.0313	0.0301	0.0954	0.0494	0.0457	0.021	0.1224	0.1333	0.2303	0.0763	0.2058	0.1181	0.1067	0.0954	0.1133	0.1346
AC089999.2	0.3729	0.2641	0.1974	0.1796	0.2242	0.104	0.2367	0.1615	0.1312	0.2076	0.4334	0.0266	0.1821	0.1704	0	0.0779	0.4317	0.1899	0.1886	0.1904	0.2437	0.3876	0.2949	0.2487	0.0465	0.4917	0.071	0.0381	0.1587	0.4351	0.2393	0.1741	0.3622	0.1042	0.4592	0.1133	0.187	0.1268	0.1396	0.6672	0.2772	1.6924	0.3492	0.0925	0	0.2421	0.1511	0.2976	0
FAM78B-AS1	0.1449	0.9619	0.5752	0	0.8711	0.4041	0.843	0.6273	0.2549	0.461	0.421	0.1811	0.0885	0.0662	0.4564	0.2776	0.3812	0.3953	0.3053	0.185	0.9206	0.0837	0.1637	0.0604	0.0903	0.2786	0.4137	0.1479	0.1541	0.1268	0.6975	0.1692	0.1055	0.6074	0.365	0.2202	1.2349	0.1231	0.2373	0.2388	1.3465	0.1551	0.0617	0.1348	0	0	0.1835	0.1445	0.0806
AL353796.1	0.5179	0.2527	0.2671	0.1438	0.325	0.2407	0.2879	0.2472	0.4205	0.2271	0.3258	0.2892	0.254	0.2003	0.1171	0.222	0.1747	0.2028	0.2798	0.161	0.2603	0.414	0.1725	0.321	0.2812	0.6055	0.1769	0.3457	0.3786	0.2324	0.5454	0.2868	0.3869	0.2412	0.2899	0.1614	0.1864	0.2633	0.2548	0.3126	0.3243	0.4946	0.9947	0.6425	0.9838	0.0144	0.343	0.6269	1.4105
AC110792.3	0.4333	0.3835	0.3057	0.4346	0.6821	0.302	0.3055	0.4377	0.8469	0.2872	0.2797	0.3094	0.3526	0.264	0.2426	0.4024	0.152	0.3677	0.9128	0.1844	0.5243	0.3335	0.7341	0.2407	0.9895	0.7934	0.2062	0.4423	0.1844	0.7583	0.2781	0.2529	0.2805	0.3027	0.7275	0.3292	0.1448	0.1636	0.473	0.476	0.1534	0	0.6147	0.8063	0.4755	0	0.5851	0.3841	0.3213
AL354993.1	0.0262	0.0116	0.0833	0.0079	0.0901	0.0229	0.111	0.0341	0.0462	0.0365	0.0254	0.0328	0.0534	0	0.0275	0.0503	0.0345	0.0286	0.0055	0	0.0572	0.0303	0.1334	0.0219	0.049	0.0505	0.0125	0	0.0502	0.0919	0.0589	0.0077	0.0382	0.0825	0.0294	0	0.0658	0.0372	0	0.0185	0.0697	0	0.1005	0.1302	0	0	0.2725	0.2617	0
AL356299.2	0.2938	0.26	0.0777	0.0442	0.0631	0.0512	0.233	0.0318	0	0	0.3319	0.1049	0.0299	0.0336	0.1234	0.0512	0.0386	0.0534	0.1547	0	0.0533	0.212	0.1244	0	0.2287	0.2421	0.1048	0.075	0.1562	0.2571	0.1414	0.0857	0.107	0.1026	0.0411	0.0558	0.1105	0.0416	0.0344	0.2075	0.273	0.786	0.844	0.6834	0.4836	0.6357	0.6695	0.6837	1.1028
AC121757.2	0.0524	0.0116	0.0139	0.0631	0	0.0091	0	0.034	0.1382	0	0.0507	0.0094	0	0.0239	0.044	0	0	0.0095	0.0331	0	0.019	0.1966	0.0148	0.1092	0	0.0863	0.0499	0.3209	0.078	0.0153	0.0168	0.0917	0.0127	0	0.0293	0.0199	0	0.0148	0.0245	0.037	0.0417	0.0112	0.0557	0.0975	0	0.0567	0	0.0348	0.0146
AC040904.1	0	0	0	0.2323	0	0	0	0	0	0	0	0	0	0	0.081	0	0	0	0	0.1232	0	0	0.109	0	0	0.106	0.0918	0	0	0	0	0	0	0.1348	0	0	0	0	0	0	0.1025	1.8176	0.0821	0.3592	0	0	0	0.1283	0
AC011472.4	0.7012	0.2327	0.2319	2.7431	0.3011	0.1528	0.0927	0.683	5.1402	0.1743	2.1506	0.8449	0.214	0.3605	0.9202	0.2748	0.2306	0.5101	0.2585	0.4476	0.2546	2.0749	0.4456	1.2419	0.2184	0.8668	0.4171	3.7138	1.4173	0.2045	1.3501	2.3534	0.3405	0.6124	1.8152	0.6327	0.0879	0.2483	0.2871	1.2381	0.7912	0.4128	0.3731	0.1631	0.4329	0	0.3551	0.2331	0.2437
AC016831.6	0.0163	0.0216	0.0121	0.0274	0.0084	0.0102	0.0293	0.0113	0.0172	0.0078	0.0252	0.0093	0.0132	0.0134	0.0123	0.0204	0.024	0.0142	0.0123	0.0229	0.0177	0.0395	0.0533	0.0244	0.0912	0.0465	0.0093	0.0066	0.0194	0.0266	0.0209	0.0456	0.0285	0.0091	0.0164	0.0235	0.0147	0.0148	0.0289	0.0337	0.0449	0.3846	0.0499	0.0525	0.0536	0.0423	0.0594	0.0498	0.0308
CYP2U1-AS1	0.2511	0.2555	0.1628	0.1058	0.2291	0.2144	0.1693	0.1685	0.1178	0.1373	0.1175	0.1277	0.143	0.0918	0.1397	0.1858	0.175	0.1529	0.1825	0.1042	0.2028	0.0471	0.1383	0.1674	0.129	0.1517	0.1434	0.0545	0.1389	0.2746	0.0806	0.0623	0.125	0.114	0.0949	0.1836	0.2643	0.1102	0.091	0.1773	0.24	0.2956	0.0828	0.0895	0	0.0136	0.054	0.0584	0.0663
AC019118.1	0	0	0	0	0	0	0	0.0428	0	0	0.1916	0.0353	0.0403	0.0452	0	0	0.0521	0	0.0417	0	0	0	0	0	0	0.1087	0	0	0	0	0	0	0	0	0	0	0	0.1121	0	0.0466	0	0.2118	0	0.1227	0	0	0.0501	0	0.055
PRR34	0.0764	0.0744	0.1698	0.1379	0.164	0.0799	0.105	0.1058	0.2061	0.1701	0.2367	0.1364	0.087	0.1396	0.1155	0.1862	0.1849	0.1056	0.0451	0.1853	0.122	0.3176	0.1553	0.2801	0.0666	0.1343	0.189	0.3432	0.052	0.0713	0.1863	0.2408	0.1335	0.0747	0.1112	0.2031	0.1915	0.1991	0.1644	0.1582	0.0811	0.1308	0.0845	0.0569	0.1258	0.0496	0.0387	0.0711	0.068
RAP2C-AS1	0.1322	0.1203	0.1866	0.2962	0.2334	0.1434	0.1399	0.194	0.2972	0.1811	0.2277	0.1757	0.1076	0.1007	0.1789	0.1151	0.1623	0.1069	0.1702	0.1313	0.192	0.3775	0.1452	0.4408	0.2105	0.2179	0.1713	0.7274	0.175	0.2228	0.2357	0.4373	0.214	0.1899	0.2097	0.1702	0.151	0.1706	0.1684	0.2006	0.195	0.3459	0.1657	0.2734	0.3144	0.0318	0.4315	0.0684	0.1675
AC010463.3	0	0.2286	0.2278	0.2072	0.0739	0.09	0.091	0.1863	0.4038	0.1712	0.4446	0.0922	0.1401	0.0393	0.1446	0.1799	0.1359	0.1252	0.0725	0.2198	0.1562	0.1491	0.2431	0.2152	0.1072	0.2837	0.1229	0.3955	0.0366	0.1506	0.4972	0.3014	0.6688	0.1203	0.3372	0.0654	0.1295	0.0975	0.0806	0.4053	0.457	1.1055	0.4762	0.5339	0.4251	0.0931	0.5231	0.4006	0.2393
LINC01290	0.2572	0.2276	0.1361	0.258	0.1104	0.1195	0.0907	0.1113	0.3017	0.1023	0.2768	0.1224	0.2442	0.0392	0.108	0.1194	0.1353	0.2183	0.1445	0.0547	0.2801	0.198	0.0968	0.1429	0.3738	0.1884	0.1632	0.0438	0.0365	0.1	0.3301	0.3002	0.2914	0.0599	0.144	0	0.1289	0.0971	0.1203	0.2826	0.1821	0.3303	0.5108	0	0.1411	0.0928	0.0434	0.114	0.6675
AL390728.4	6.3758	5.4669	6.1477	4.5207	5.6637	3.5697	8.0716	1.9149	3.9259	2.5594	4.6827	3.0089	3.5271	2.9228	2.3093	4.0041	3.8582	3.3769	3.9628	6.9822	5.295	5.0042	8.1477	3.7696	4.4304	6.1735	2.977	1.963	5.2903	4.9751	7.1607	3.1982	6.5889	4.6492	4.6616	2.3163	4.4948	6.7391	2.9648	6.4354	6.9085	21.64	5.8682	8.6271	5.4779	0.388	7.5381	2.5834	7.435
LMO7-AS1	0.0606	0	0.1389	0.0608	0.0607	0.0422	0.0748	0.035	0.0711	0.0321	0.013	0.0577	0.0657	0.0185	0.0509	0.0633	0.0744	0.0514	0.0085	0.0516	0.0513	0.0583	0.2281	0.101	0.0881	0.1442	0.0288	0.0309	0.0258	0.0707	0.013	0.0943	0.2256	0.0423	0.0226	0.0384	0.0506	0.0343	0.0189	0.1331	0.0751	0.1816	0.5329	0.2255	0.1662	0.153	0.2455	0.0134	1.0445
ITCH-IT1	0	0	0	0	0	0.0721	0	0	0.1213	0	0	0.0739	0	0	0	0.0721	0	0	0	0	0.0751	0	0	0	0	0	0	0.1056	0	0.1207	0	0	0	0.1446	0	0	0.1037	0	0	0.0974	0	2.2145	0.0881	0	0	0	0	0	0
LINC02381	0.3014	0.3913	0.6488	1.5179	0.7076	0.662	0.3933	0.5394	0.8368	0.6154	1.2976	0.5632	0.5602	0.473	0.5232	0.56	0.5869	0.3435	0.3726	0.6029	0.518	1.4272	0.5108	1.1892	0.5007	0.7508	0.6264	1.4516	0.4233	0.4338	0.8383	0.7976	1.2101	0.7862	0.7705	1.0651	0.4282	0.5693	0.6112	1.1496	0.3201	0.1204	0.2737	0.2992	0.2316	0.2392	0.1629	0.2806	0.1062
AL355075.2	0.4502	0.3188	0.5718	0.596	0.6186	0.1883	0.5238	0.2729	0.3696	0.179	0.4069	0.1929	0.1466	0.1234	0.0756	0.2195	0.5211	0.1965	0.1138	0.3448	0.2615	0.4159	1.373	0.1501	0.3365	0.643	0.2142	0.7354	0.4214	0.1576	0.4623	0.5255	0.3498	0.3145	0.252	0.2736	0.0903	0.6121	0.1264	0.6783	0.8605	1.6574	0.4598	0.7819	0.2965	0.0974	0.456	0.4789	0.7511
FAM111A-DT	0.549	0.6222	0.8859	1.0879	0.6957	0.6768	1.1048	0.5449	0.8167	0.5858	0.7695	0.5354	0.6485	0.5018	0.4836	0.569	0.8667	0.5162	0.5473	0.6496	0.914	1.2679	0.8244	0.6361	0.4337	0.8313	0.5671	0.8681	0.5242	0.4843	1.1086	0.5784	0.6893	1.1694	1.0418	0.3917	0.4699	0.8649	0.5388	0.9394	0.8248	1.3299	1.6185	1.6447	0.9038	0.4346	1.4513	1.2287	1.7053
STX18-AS1	0.1739	0.1665	0.183	0.1132	0.1676	0.148	0.1658	0.1077	0.1233	0.1142	0.1319	0.1126	0.1786	0.0961	0.0654	0.1197	0.1149	0.0831	0.1372	0.1033	0.1894	0.1273	0.1862	0.1095	0.1398	0.1977	0.1568	0.1084	0.1351	0.1333	0.2128	0.1168	0.1561	0.1554	0.1562	0.0599	0.1298	0.1604	0.0615	0.2066	0.1739	0.7081	0.2831	0.3901	0.2463	0.1181	0.3656	0.1788	0.5375
AL157395.1	0	0	0	0.0591	0.1266	0	0.052	0.0425	0.0576	0.1172	0	0	0	0	0	0	0	0	0	0	0	0.1135	0	0.0819	0	0.2159	0.0935	0.0502	0	0.0573	0.0631	0	0	0	0.165	0	0	0.1113	0.046	0.0463	0	0.2103	0.0418	0.061	0	0	0	0	0
AC008035.1	0.6724	0.8078	0.7118	0.636	0.7012	0.6027	0.4572	0.3743	0.3943	0.8405	0.6823	0.5144	0.7819	0.3951	0.6454	0.435	1.1121	0.7686	0.3643	1.2264	0.4185	0.3328	0.7596	0.0801	0.5385	0.3166	0.8228	0.049	0.2453	0.6165	0.9864	0.3364	0.2799	0.8054	0.9678	0.365	0.8187	0.5987	0.4495	0.1809	0.4081	0.4524	0.1635	0.4767	1.8978	0.7276	0.0973	0.3832	0.5342
AC009754.1	0.1594	0.1411	0.0844	0	0.0342	0.1111	0.0843	0	0.0467	0.0634	0.1544	0.0569	0.0973	0.0728	0.0669	0.111	0.0839	0.029	0.0336	0	0.1736	0	0.3601	0	0	0	0.0379	0.0407	0.0678	0.1395	0.0511	0.0465	0.1161	0.2227	0	0.0606	0.0799	0.0452	0.0373	0.1876	0.0423	0	0.0678	0.0989	0.2624	0	0	0	0.0443
AC018695.3	0	0	0	0	0.0906	0	0	0	0.0619	0	0	0	0	0	0	0	0	0.0384	0	0	0.0766	0	0	0	0.1314	0.0579	0	0	0	0	0	0	0	0	0	0	0	0.0598	0	0.0497	0.056	0.6774	0.1347	0	0	0.1141	0.1068	0.0701	0
C8orf44	0.7559	0.7451	0.9274	0.6204	0.7894	0.5809	1.1812	0.4983	0.8362	0.4851	0.8542	0.4845	0.5733	0.4789	0.3752	0.5744	0.5243	0.4436	0.4633	0.6251	0.9169	0.9622	1.2227	0.6444	0.5457	1.2176	0.6867	0.7893	0.731	0.4611	1.1357	0.8524	0.9678	1.0322	0.9039	0.5091	0.6201	0.8663	0.4261	1.1406	0.6933	0.7796	1.5282	1.1297	1.895	0.3904	0.8005	0.6968	2.3599
C1RL-AS1	0.3037	0.35	0.3924	0.3528	0.3669	0.3003	0.6088	0.2324	0.2443	0.3033	0.3648	0.3076	0.2816	0.2517	0.1512	0.3271	0.3196	0.226	0.369	0.1983	0.3282	0.4363	0.8018	0.2766	0.4355	0.516	0.2856	0.1622	0.4057	0.3131	0.5348	0.3298	0.4355	0.2566	0.332	0.1529	0.2726	0.5121	0.2941	0.5619	0.6225	2.3733	0.4238	0.5213	0.1744	0.2216	1.2089	0.3193	0.9033
AC025682.1	0.104	0.184	0.0917	0.1668	0.1339	0.0966	0.1466	0.12	0.061	0.0827	0.2237	0.0619	0.0423	0.0633	0.0582	0.1328	0.0912	0.126	0.1168	0.1106	0.1761	0.1	0.0391	0.0578	0.1727	0.1904	0.0989	0.0708	0.1769	0.1617	0.1779	0.1618	0.101	0.1452	0.0776	0.1316	0.1563	0.1767	0.0324	0.1305	0.2576	0.0148	0.1475	0.172	0.3423	0	0.1579	0.1152	0.2891
AL121895.1	0.0203	0.0314	0.043	0.0061	0.0131	0.0283	0.0215	0.0132	0.0357	0.0202	0	0.029	0.0289	0.0417	0.017	0.0353	0.032	0.0148	0.0214	0	0.0626	0.0117	0.0229	0.0254	0.0379	0.0502	0.0145	0.0155	0.0345	0.0296	0.0456	0.0355	0.0493	0.0071	0.0057	0	0.0305	0.023	0.0142	0.0812	0.0323	0.4909	0.0561	0.0818	0.1169	0.0549	0.0154	0.0405	0.0903
AL359715.2	0.446	0.1525	0.1395	0.0244	0.3047	0.212	0.2359	0.1931	0.3804	0.3628	0.3141	0.1954	0.2062	0.1019	0.0596	0.2048	0.2987	0.2728	0.2306	0.0906	0.1325	0.3043	0.3664	0.3548	0.4419	0.3564	0.2701	0.2898	0.3364	0.2129	0.2992	0.4141	0.5709	0.1699	0.1248	0.077	0.1118	0.1723	0.1613	0.4295	0.1399	0.1909	0.0777	0.327	0.1335	0.0219	0.154	0.2022	0.2029
AL158835.2	0.1435	0.2539	0.2278	0.0863	0.0616	0.15	0.4552	0.0621	0.0841	0.1141	0.1853	0.1024	0.1751	0	0	0.05	0	0	0.2418	0.0916	0.3646	0.0828	0.3241	0	0	0.2364	0.1365	0.2929	0.1831	0	0.2762	0.0837	0.1393	0.1002	0.1606	0	0.1438	0.1626	0.1343	0.2702	0.1523	0.2457	0.2442	0.267	0	0	0.5812	0	0.6382
CDKN2B-AS1	2.6303	1.8477	1.884	1.5462	2.6525	2.1282	2.5001	3.3112	2.4719	1.4835	1.2587	2.0985	2.3843	1.7404	2.8755	2.2851	1.4073	6.3192	2.7175	3.0189	2.8189	0.2105	4.27	1.3157	0.7351	2.2288	2.0248	0.2378	0.9389	3.4625	4.5893	0.6274	1.5198	4.1301	6.4303	5.8916	2.7386	2.4681	1.3905	1.1481	3.1044	0.1128	0.0081	0.0248	0.2984	0.0091	0.0107	0.0238	0.1278
AC009975.1	0	0	0	0.0096	0	0	0.0253	0.0069	0	0.0063	0.0824	0.0114	0	0.0073	0	0	0	0	0.0067	0	0.0058	0.0368	0	0.0133	0.0099	0.0175	0	0.0733	0.0204	0.0186	0.0307	0.0559	0	0.0223	0	0.0121	0.008	0	0.0075	0.0075	0	0	0.0204	0.0099	0.0263	0	3.8779	0	0.3194
AC132192.2	0.5253	0.3321	0.3972	0.1807	0.435	0.2616	0.4167	0.1787	0.198	0.0746	0.3392	0.1875	0.2901	0.2401	0.1418	0.1699	0.2172	0.2047	0.253	0.0719	0.1771	0.195	0.4027	0.1876	0.1402	0.3298	0.0893	0.1149	0.1437	0.4159	0.3371	0.0876	0.164	0.4194	0.126	0.1568	0.1693	0.3826	0.2458	0.3887	0.3785	1.1244	0.9901	0.5586	1.2972	0.1218	0.4181	0.2744	1.6693
AC007292.2	0.0475	0.0631	0.176	0	0.0714	0.0911	0.1005	0.1234	0.0975	0.0189	0.092	0.0678	0.0677	0.0543	0.0499	0.0827	0.1	0.0777	0.0801	0.0303	0.1035	0.096	0.1341	0.0594	0.0888	0.1044	0.1243	0.0364	0.0505	0.097	0.0305	0.1248	0.1153	0.1162	0.1329	0.3248	0.0357	0.1615	0.0333	0.1006	0.1892	0.244	0.2224	0.0884	0.2737	0.1028	0.1684	0.079	0.2113
SCAT2	0.2342	0.1814	0.2789	0.0705	0.1006	0.1429	0.2477	0	0.1717	0.163	0.2268	0.1254	0.1191	0.3211	0.0738	0.2855	0.1232	0.1917	0.1234	0.299	0.1275	0.2367	0.3638	0.1464	0.3282	0.2573	0.1114	0.1196	0.2491	0.2733	0.1503	0.1709	0.3696	0.1636	0.0328	0.2225	0.2055	0.2322	0.1096	0.386	0.2487	2.4064	0.8722	0.5812	0	0.0634	0.1779	0.3115	1.042
EXTL3-AS1	0.0267	0.0354	0.0282	0.0107	0.0115	0.0124	0.0188	0.0038	0	0.0071	0.0517	0.0095	0.0145	0	0.0224	0.0031	0.0094	0.0129	0.0262	0	0.0129	0.0616	0.0251	0.0296	0.0111	0.0244	0.0296	0.0454	0.0265	0.0156	0.0571	0.0156	0.0518	0.0062	0.0299	0.0541	0.0089	0.0302	0.0125	0.0293	0.0378	0.0152	0.0984	0.0607	0.0878	0	0.1441	0.0177	0.0544
AL157932.1	0.2371	0.6296	0.3137	0.3568	0.56	0.4546	0.8151	0.5133	0.8343	0.3772	0.5359	0.2963	0.3377	0.4876	0.0996	0.4542	0.3743	0.2587	0.8992	0.3027	0.4304	0.4107	0.4687	0.4941	0.6646	0.3257	0.5641	0.7868	0.4036	0.415	0.5326	0.4152	0.6333	0.4141	0.5972	0.3153	0.3566	0.4702	0.6102	0.6699	0.4407	0.5583	0.8578	0.6619	0.3904	0.3848	0.9007	0.3153	0.8571
AC008124.1	1.7648	1.9301	1.9102	1.5546	2.2012	1.7067	2.3884	1.8881	2.1555	1.365	1.7507	1.2554	1.6416	0.8692	1.0123	1.3649	1.4058	1.1985	1.5376	1.6799	2.0795	1.6319	2.176	2.1308	1.7549	1.6208	1.7763	2.0141	1.5226	1.4244	2.217	1.975	2.3412	2.1013	2.1885	1.3796	1.4989	1.3858	1.2211	1.7472	1.8437	1.4296	1.4815	1.9646	2.0243	0.3541	1.6174	0.7117	2.3958
AL360270.1	0.4014	0.2987	0.2414	0.1318	0.2977	0.1717	0.2509	0.158	0.2461	0.2394	0.2474	0.2214	0.245	0.1584	0.1456	0.2287	0.2208	0.2057	0.2767	0.2096	0.1391	0.1791	0.1855	0.2281	0.3523	0.2005	0.2431	0.149	0.1475	0.2448	0.2342	0.1704	0.1949	0.1657	0.1736	0.1456	0.1189	0.186	0.1537	0.2062	0.1647	0.2031	0.6212	0.2716	0.6608	0.0197	0.6191	0.2062	0.4667
LINC02542	0.2533	0.2572	0.4969	0.2332	0.2432	0.3168	0.3389	0.3935	0.1049	0.3674	0.1828	0.4096	0.2304	0.1771	0.7447	0.2076	0.2666	0.3089	0.2323	0.9417	0.5573	0.1893	0.2778	0.2857	0.2135	0.0819	0.3475	0.0533	0.0951	0.3999	0.1148	0.1392	0.4052	0.1978	0.1752	0.8096	0.8516	0.1773	0.2929	0.2386	0.1108	0.7528	1.3256	1.1278	0.4171	0.0161	3.2227	0.0793	1.2762
AFDN-DT	0.1655	0.2106	0.3613	0.0622	0.2221	0.1622	0.4103	0.2284	0.1577	0.1851	0.1603	0.1957	0.1599	0.1512	0.1868	0.2306	0.1959	0.2332	0.1482	0.0396	0.2891	0.1135	0.3739	0.0776	0.058	0.2046	0.2165	0.0475	0.0924	0.2474	0.4978	0.0845	0.2511	0.3035	0.1563	0.4165	0.1348	0.2051	0.0968	0.1169	0.2526	0.155	0.2157	0.2438	0.4257	0.0783	0.2043	0.0344	0.3451
AC004918.1	0.3354	0.1731	0.3254	0.1682	0.336	0.2727	0.3252	0.1936	0.1639	0.2	0.1804	0.1796	0.2502	0.0255	0.0235	0.2141	0.1471	0.2846	0.0942	0.0357	0.2435	0.3873	0.3473	0.2795	0.1393	0.3378	0.1596	0.0856	0.1427	0.163	0.3587	0.3915	0.2714	0.2733	0.1564	0.1699	0.1961	0.2533	0.0523	0.4474	0.2671	0.6939	0.2379	0.2774	0.7361	0.1814	0.4529	0.1487	0.4352
AC117383.1	0	0	0	0	0.0438	0	0.1079	0	0	0	0	0	0	0	0	0	0	0.0371	0	0	0.1111	0	0.0576	0	0	0.1121	0	0.0521	0	0.0595	0	0	0.099	0	0	0	0.0511	0	0	0.144	0	0.131	0.0434	0	0	0.1103	0.0517	0	0.0567
LINC01094	0.1592	0.1711	0.2206	0.2007	0.179	0.0845	0.2004	0.0755	0.0889	0.1085	0.1909	0.0866	0.1049	0.0935	0.07	0.1162	0.1196	0.102	0.0703	0.4354	0.2339	0.337	0.2269	0.2022	0.0661	0.0958	0.0902	0.1083	0.1161	0.1327	0.3697	0.0752	0.2098	0.2648	0.1739	0.0403	0.0988	0.1546	0.2341	0.1071	0.157	1.8204	0.171	0.4561	0.1123	0.1148	0.0921	0.3427	0.0422
AC004466.2	0.1668	0	0	0	0	0	0.0441	0.0722	0	0.0332	0.1077	0.0298	0	0	0.07	0.029	0	0.0303	0	0.0532	0.0908	0.0963	0.0471	0	0.1039	0.2291	0.0397	0	0.0355	0.0973	0.1071	0.146	0.081	0	0.0934	0.0634	0	0	0.0781	0.0393	0	0.5713	0.0355	0.1035	0	0	0.0422	0.0555	0.0928
AC124016.1	0.19	0.1261	0.1006	0.1144	0.1224	0.0662	0.1507	0.1645	0.1393	0.0945	0.092	0.1018	0.116	0.0217	0.1197	0.0993	0.1	0.0518	0.06	0.3639	0.069	0.0823	0.1073	0.3563	0.0592	0.0783	0.0904	0.1697	0.0808	0.1663	0.1219	0.1664	0.0923	0.0664	0.0798	0.1805	0.0476	0.1077	0.1556	0.1566	0.0757	0.5084	0.5661	0.2652	0.391	0.0514	0.3849	0.0316	0.5812
AP001528.1	0.2473	0.1564	0.1683	0.4678	0.4552	0.1232	0.1682	0.2448	0.4351	0.2108	0.7072	0.1514	0.2301	0.0969	0.1187	0.1477	0.093	0.1542	0.1936	0.1579	0.2566	1.4281	0.1597	0.7068	0.3741	0.4659	0.269	1.1905	0.5563	0.4123	0.4535	0.7425	0.429	0.2222	0.3758	0.3222	0.1063	0.2402	0.1323	0.2495	0.319	0.4084	0.391	0.3945	0	0.1911	0.2147	0.2819	0.1376
AC009403.1	0.9959	0.9565	0.785	0.6759	0.6915	0.517	1.1095	0.6697	0.6835	0.691	0.602	0.4842	0.595	0.4939	0.7208	0.7676	0.7248	0.5703	0.5179	1.2309	0.6462	0.7218	0.9575	0.4945	0.6071	0.8498	0.6554	0.3137	0.6041	0.7294	0.8295	0.5937	0.638	0.829	0.7591	1.4732	0.5418	0.7803	0.5255	0.6984	0.7201	1.2337	1.6234	1.3013	1.7443	0.2522	1.0947	0.3663	1.5909
AL683813.1	0.4421	0.1515	0.2717	0.2575	0.1776	0.0845	0.2489	0.1667	0.368	0.1701	0.3683	0.1222	0.1915	0.0782	0.0838	0.1589	0.1426	0.0726	0.1322	0.2185	0.1708	0.5846	0.4188	0.2258	0.151	0.4309	0.1629	0.7498	0.4126	0.1082	0.5491	0.3662	0.3739	0.3288	0.4629	0.1679	0.2073	0.1293	0.1668	0.4767	0.318	0.6105	0.4188	0.3804	0.3991	0.0926	0.9389	0.256	0.4758
AC002563.1	0	0	0.0505	0	0.041	0.0665	0	0	0	0	0	0.0341	0	0	0	0	0	0	0.0402	0	0.0346	0	0.2156	0.0795	0.0594	0.0524	0	0	0.0406	0	0.1225	0.0557	0.139	0.0667	0.0534	0.0363	0	0	0	0.0899	0.0507	0.3268	0	0	0	0	0	0	0.2123
AGAP2-AS1	0	0.1778	0.3644	0.2072	0.1848	0.08	0.1669	0.3105	0.1851	0.1027	0.2223	0.2561	0.1518	0.0787	0.2289	0.1899	0.151	0.1357	0.2055	0.1831	0.0937	0.497	0.2269	0.1913	0.1787	0.2522	0.2594	0.1611	0.1343	0.0837	0.2946	0.134	0.3762	0.2405	0.2248	0.1199	0.1726	0.1626	0.2819	0.1891	0.2133	0.1597	0.5984	0.178	1.2281	2.3282	0.3197	0.8585	0.2393
AL121845.4	0.1406	0.249	0.2233	0.0846	0.1208	0.098	0.1488	0.0609	0.4124	0.1678	0.2724	0.1004	0.0572	0.1285	0	0	0.074	0.1023	0	0	0.1021	0	0.2383	0.1172	0.3504	0.2318	0.2008	0.0718	0.2394	0.1641	0.361	0.0821	0.3415	0.2948	0.2362	0.1069	0.282	0.3187	0.0658	0.3311	0.3734	0	0.1796	0.0872	0.2315	0.1522	0.4986	0.4676	0.4693
AC068790.3	0.1556	0.1378	0.2059	0	0.2005	0.0814	0.2058	0.0674	0.0913	0.2166	0.1507	0.1111	0.1584	0.2134	0.0654	0.1897	0.1638	0.1132	0.1968	0.0497	0.1695	0.1348	0.1319	0.0649	0.2424	0.2138	0.1852	0.0795	0.2318	0.4994	0.0499	0.1363	0.189	0.1087	0.1742	0.2365	0.1561	0.0882	0.0728	0.2565	0.1653	1.8658	0.1987	0.3862	0	0	0.2759	0.0517	0.5194
AC011603.2	0.0188	0.0498	0.0347	0.0451	0.0523	0.0392	0.0744	0.0284	0.0385	0.0447	0.0605	0.0201	0.0382	0.0257	0.0276	0.0327	0.0345	0.0205	0.0277	0.0419	0.0545	0.0162	0.0583	0.0391	0.0584	0.0721	0.0446	0.0287	0.1237	0.0274	0.0241	0.0383	0.0364	0.0262	0.021	0.0214	0.0517	0.0212	0.0263	0.0441	0.0498	0.1284	0.0758	0.0756	0.1389	0.0304	0.0807	0.0623	0.1564
AC079336.2	0.5571	0.3287	0.2457	0.0838	0.1994	0.2751	0.3437	0.1206	0.2178	0.2954	0.06	0.232	0.3968	0.4455	0.195	0.5013	0.3664	0.3884	0.1761	0.2074	0.4888	0.1072	0.2098	0	0.2313	0.3061	0.2209	0.0237	0.3753	0.2979	0.2384	0.0542	0.2254	0.227	0.1039	0.0882	0.2327	0.2104	0.2172	0.2186	0.1726	0.7751	0.1581	0.0576	0	0	0.047	0.3396	0.0775
KDM4A-AS1	0.3164	0.271	0.3295	0.1044	0.3024	0.1565	0.3023	0.0839	0.1676	0.2192	0.2636	0.1312	0.1827	0.2192	0.1029	0.1991	0.1826	0.1782	0.2752	0.0651	0.226	0.1827	0.5073	0.0766	0.2161	0.3308	0.1117	0.1302	0.152	0.2501	0.1572	0.1608	0.3122	0.1996	0.1599	0.1396	0.1944	0.1503	0.1385	0.4421	0.2926	0.734	0.291	0.2279	0.2184	0.3202	0.1861	0.1696	0.244
AC007405.1	0.0253	0.0168	0.0235	0.0076	0.0163	0.0088	0.0235	0.0219	0.052	0.0126	0.0123	0.0068	0.0103	0.0087	0.0106	0.0132	0.02	0.0207	0.0107	0.004	0.0391	0.0731	0.025	0.037	0.0079	0.0313	0.0241	0.0388	0.035	0.0074	0.0569	0.0074	0.04	0.0177	0.0213	0.0096	0.0095	0.0179	0.0148	0.0268	0.0303	0.1112	0.0458	0.0825	0.0626	0.0617	0.2887	0.0379	0.0986
AC092119.2	1.0391	0.6387	1.0082	0.2085	0.756	0.4024	1.0075	0.2499	0.3047	0.5051	0.5964	0.3194	0.4816	0.3957	0.1939	0.6132	0.3949	0.3149	0.3162	0.2027	0.6392	0.65	0.8478	0.4811	0.3955	1.0149	0.3846	0.3684	0.2211	0.421	0.7965	0.3201	0.4065	0.4235	0.2908	0.3509	0.2315	0.5233	0.2701	0.8834	0.4445	0.2595	2.2604	0.8953	2.376	0.2498	0.9064	0.2879	3.5475
ATP11A-AS1	0	0	0	0.0118	0	0	0	0.0085	0	0	0.0127	0	0	0	0	0	0	0	0	0	0	0	0.0111	0	0.0367	0	0	0	0	0.0115	0	0	0.0095	0	0	0.0075	0	0	0	0.0092	0	0.3194	0.0084	0	0	0.0212	0.0199	0	0.0109
ZNF197-AS1	0.2072	0.3057	0.1828	0.4989	0.2373	0.2649	0.4384	0.1196	0.3241	0.1099	0.4014	0.0493	0.253	0.0947	0.2321	0.2165	0.1454	0.2512	0.3784	0.6173	0.2508	0.1595	0.3121	0.5182	0.0861	0.0759	0.1315	0.1058	0.4115	0.0806	0.532	0.2016	0.1006	0.3861	0.2707	0.1837	0.3463	0.0391	0.097	0.1951	0.3301	0.3549	0.147	0.2143	0.5686	0	0.3849	0.3215	0.3073
AC095057.3	0.8927	0.3786	0.5315	0.2239	0.3993	0.3112	0.4328	0.306	0.7853	0.3846	0.7926	0.2656	0.2876	0.153	0.1406	0.2462	0.2153	0.257	0.2508	0.1187	0.4321	0.3007	0.4832	0.589	0.2317	0.4904	0.2478	0.5317	0.4907	0.2604	0.5013	0.6731	0.7586	0.3638	0.4372	0.2685	0.2424	0.3372	0.2611	0.4729	0.5333	0	0.2375	0.4846	0.1225	0.1207	0.471	0.2968	0.3517
AC073896.3	0.3939	0.3051	0.417	0.652	0.8458	0.3089	0.3646	0.2985	0.231	0.5875	0.6359	0.3867	0.7214	0.405	0.2895	0.4459	0.6219	0.4656	0.7055	0.6286	0.4291	1.0804	0.5562	0.1642	0.9201	0.8116	0.5155	0.4022	0.6705	0.1149	1.0745	0.5748	0.8608	0.344	0.3307	0.3742	0.2469	0.6138	0.3687	0.3246	0.6275	0.6746	0.9221	1.0386	1.6213	0	0.6983	0.3929	1.1501
AC022306.2	1.796	0.8243	0.9857	0.3203	0.9426	0.8347	0.8795	1.0655	1.6383	1.1375	0.859	0.9261	1.0286	0.6079	0.6983	0.9499	1.085	0.6774	1.3174	0.552	0.8211	0.6913	1.1271	0.499	1.1186	0.9136	1.1711	0.781	0.7925	0.8149	0.7684	0.6212	1.2597	0.5576	0.7074	0.5307	0.6336	1.0552	1.1205	1.1275	0.8477	0.8543	2.2082	1.3617	2.4092	0.072	1.7855	0.7519	1.4797
AL157838.1	0.3268	0.1827	0.3186	0.1449	0.517	0.2038	0.2001	0.0596	0.121	0.2668	0.5886	0.2395	0.308	0.393	0.065	0.1917	0.2987	0.3566	0.116	0.0439	0.3622	0.1192	0.3303	0.1147	0.6535	0.7938	0.221	0.0527	0.2489	0.7326	0.2539	0.0602	0.4678	0.4206	0.2311	0.085	0.1293	0.2631	0.1449	0.5102	0.1553	0.6038	0.2855	0.5762	0.2549	0.0931	0.392	0.1144	0.5453
AC015849.3	0.8819	1.0538	1.2602	0.2123	1.4011	0.3996	2.0056	0.5727	0.362	0.6313	1.7083	0.3463	0.4307	1.0881	0.2963	0.7986	0.7425	0.5132	1.0777	0.0563	0.7044	1.4257	2.3909	1.029	1.7028	2.7132	0.6714	1.3506	0.788	1.2863	1.1886	0.978	1.8415	0.8626	0.6911	0.5026	0.9284	0.4996	0.2476	2.4083	1.4985	3.4357	1.3513	1.9148	2.1778	0.3817	0.8933	2.1696	4.0707
AL022328.3	0.6972	0.561	0.5367	0.2289	0.5171	0.2651	0.6704	0.2744	0.4089	0.2521	0.6957	0.3168	0.3095	0.1738	0.1597	0.2208	0.3335	0.2997	0.4273	0.1214	0.6213	0.5855	2.0048	0.2641	0.5922	0.6616	0.2111	0.1618	0.7012	0.4068	0.5288	0.259	0.7079	0.4428	0.4612	0.5538	0.5402	0.8259	0.4449	0.8654	1.0097	0.6784	0.6744	0.3145	0.2087	0.9601	0.642	0.6743	1.2337
AC124014.1	0	0.1002	0.2398	0.1363	0.0486	0.1579	0.4792	0	0	0.045	0.0731	0.0404	0.1844	0.0518	0	0.2367	0.1788	0.1236	0.0954	0.0723	0.1234	0	0.3838	0.1888	0.2822	0.2489	0.0539	0	0.0482	0.3964	0	0	0.11	0	0	0.043	0.1136	0.0642	0.371	0.4799	0.1804	0.5818	0	0.1405	0	0	0	0.1506	0.126
AC244517.7	0	0.0957	0.0572	0.1302	0.0464	0.1508	0.1144	0.1873	0.1268	0.172	0.2095	0.2702	0.044	0.0494	0.0908	0.1883	0	0	0.0911	0	0.0393	0.1873	0.1222	0.3605	0	0.0594	0.1029	0.3312	0.184	0.3154	0.0694	0.3156	0.0525	0.0755	0.121	0.0822	0.0542	0.0613	0.1518	0.1018	0	0.6481	0.2301	0.6037	0.178	0	5.6409	0	0.1203
AC010148.1	0.0201	0.0311	0.1061	0.0181	0.0431	0.021	0.0477	0.0434	0.0059	0.0319	0.0194	0.0501	0.0367	0.0229	0.0211	0.0175	0.0053	0.0255	0.0465	0.032	0.0364	0.0347	0.0623	0.0084	0.05	0.0496	0.0239	0.0102	0.0128	0.0117	0.0579	0.0059	0.0584	0.007	0.0224	0.0152	0.0402	0.0284	0.0235	0.0425	0.0479	0.0472	0.0982	0.1057	0.0495	0.0217	0.1981	0.04	0.1338
AC027237.3	0.1186	0.109	0.1255	0.0055	0.141	0.07	0.0869	0.0197	0.0589	0.0726	0.0943	0.0586	0.0705	0.05	0.0383	0.0604	0.0528	0.0265	0.0769	0.0291	0.0795	0.0211	0.2525	0.0684	0.358	0.1704	0.0695	0.0186	0.0932	0.1384	0.0527	0.0959	0.093	0.0637	0.0511	0.0728	0.0732	0.0569	0.0384	0.0945	0.126	0.1172	0.1126	0.0283	0.015	0.0296	0.0786	0.0546	0.1827
AL031709.1	0.3957	0.4378	0.3665	0.1191	0.2124	0.3104	0.4709	0.1285	0.1741	0.0787	0.4472	0.106	0.3624	0.2261	0.1246	0.1034	0.3124	0.2519	0.1668	0.1263	0.3951	0.3427	0.5588	0.2474	0.3081	0.2718	0.5178	0.2525	0.421	0.1154	0.3175	0.462	0.2883	0.0691	0.3323	0.1503	0.1984	0.3924	0.0463	0.559	0.3677	0.593	0.5474	0.5524	0	0	0.2505	0.2631	1.5956
AP002336.2	0.6388	0.106	0.1268	0.0481	0.1029	0.1948	0.2534	0.2074	0.0936	0.1905	0.1547	0.1425	0.1625	0.1095	0.1341	0.1112	0.126	0.0871	0.1009	0.2039	0.2319	0.2766	0.2255	0.1996	0.2984	0.2193	0.228	0.1223	0.1359	0	0.205	0.1398	0.1163	0.2231	0.1341	0.1213	0.2001	0.1357	0.1121	0.2632	0.2968	2.1193	0.6797	0.2972	0.2629	0.0864	0.5257	0.3185	0.5773
LINC01176	0.5574	0.3625	0.4291	0.1067	0.3518	0.3709	0.3171	0.1097	0.2674	0.2485	0.289	0.2653	0.2165	0.2123	0.1454	0.2853	0.2844	0.3409	0.1673	0.1509	0.3557	0.1902	0.7441	0.1689	0.3787	0.6356	0.2893	0.1035	0.3054	0.6996	0.3089	0.2021	0.3486	0.3245	0.1796	0.0866	0.3175	0.4402	0.166	0.4811	0.4081	0.2097	0.3738	0.4191	0.3476	0.1736	0.4234	0.1179	0.8689
VIM-AS1	0.4715	0.5217	0.5331	0.4128	0.6166	0.3885	0.5894	0.5753	0.7416	0.2813	0.3875	0.3443	0.4623	0.4212	0.477	0.7241	0.8007	0.2962	0.4154	0.5746	0.4202	0.5074	0.8474	0.6074	0.3871	0.5063	0.6935	0.3282	0.3192	0.4001	0.5364	0.5254	0.2914	0.8086	0.5038	0.1873	0.3546	0.6557	0.4413	0.4036	0.6942	0.8992	0.228	0.2792	0.1411	0.0464	0.0651	0.3705	0.0954
AC005014.2	0.2155	0.318	0.3042	0	0.2777	0.2003	0.266	1.182	0.1264	0.3429	0.2783	0.2052	0.3801	0.1642	0.0905	0.2252	0.3403	0.209	0.1817	0.2293	0.3913	0.0415	0.1623	0.2994	0.4028	0.2763	0.3419	0.2201	0	0.2934	0.415	0.3774	0.4884	0.3514	0.4826	0.9008	0.1081	0.6513	0.1345	0.2368	0.4197	0	0.2446	0.2228	0.1183	0.0777	0.0728	0.0478	0.5993
MSC-AS1	0.0973	0.0944	0.1287	0.1644	0.1237	0.0926	0.1801	0.0697	0.0987	0.0938	0.174	0.0681	0.1325	0.0479	0.0707	0.1134	0.1142	0.049	0.0599	0.1123	0.0788	0.1815	0.0972	0.1934	0.1259	0.0987	0.0855	0.0764	0.1194	0.1135	0.1561	0.0896	0.1726	0.1699	0.1508	0.0597	0.0844	0.1018	0.1401	0.1409	0.0854	0.1073	0.1911	0.3343	0.2464	0.0283	0.1023	0.1617	0.0874
AL031775.2	1.594	1.1287	1.1248	0.8314	1.232	1.4075	1.0678	1.2881	1.371	0.8875	1.5095	1.2519	1.3406	0.777	1.428	1.1473	1.1742	1.2367	1.5672	1.0174	1.3117	0.5522	1.3204	0.7971	1.2576	1.1092	1.4158	0.8679	1.3565	1.8598	1.8413	0.6823	1.2384	2.0787	0.8327	1.1708	1.1187	1.4449	0.6464	1.8012	1.7492	1.4103	0.8593	1.3843	0.6998	0.4599	0.8611	0.8479	1.1819
C1orf220	0.6359	0.4736	0.3611	0.1773	0.3596	0.2	0.7054	0.1141	0.1455	0.1665	0.4005	0.072	0.1956	0.1347	0.2735	0.2755	0.1877	0.2482	0.1438	0.1287	0.3266	0.2418	0.4029	0.181	0.2898	0.4004	0.1255	0.3088	0.4883	1.4929	0.3185	0.2806	0.1807	0.13	0.2778	0.3712	0.171	0.3515	0.1089	0.4089	0.2965	0.166	0.231	0.1732	0.1021	0.0839	0.3063	0.1237	0.3105
AL450344.3	0	0	0.0603	0	0.0489	0	0	0.0493	0.0668	0.0906	0.0735	0.0406	0.139	0.052	0.0478	0	0.0599	0.1242	0	0.1453	0.124	0	0.0643	0	0.2127	0	0	0	0.0484	0	0	0.1994	0.1106	0.0795	0	0.0433	0.0571	0.0645	0.0533	0.3752	0.0605	0.9748	0	0.0706	0	0	0	0	0.19
CCNT2-AS1	0.2828	0.2171	0.2377	0.5556	0.2607	0.1855	0.2903	0.27	0.4389	0.2282	0.3544	0.2642	0.1895	0.1976	0.2514	0.2781	0.2538	0.1966	0.1997	0.3822	0.2989	0.3697	0.3147	0.5753	0.1813	0.2878	0.1979	0.5901	0.3008	0.2038	0.4056	0.3495	0.214	0.3602	0.3072	0.1706	0.2126	0.2167	0.2607	0.2858	0.3533	0.1139	0.2088	0.325	0.0958	0.099	0.4254	0.1382	0.1295
XXYLT1-AS2	0.1647	0.1458	0.3486	1.4867	0.2357	0.1339	0.8419	0.1188	0.2897	0.1092	0.1418	0.2548	0.1564	0.3763	0.2766	0.2677	0.4044	0.1996	0.347	0.2102	0.2989	1.3629	0.279	0.6405	0.1368	0.1809	0.1045	0.3923	0.1869	0.0961	0.7398	0.0641	0.2932	0.9588	0.6145	0.1251	0.2477	0.4354	0.2312	0.3877	0.2332	0.376	0.0234	0.1022	0.3615	0.0594	0	0.876	0.0916
AC104024.3	0	0.0607	0.0725	0.0412	0	0.0239	0.0362	0	0	0	0	0	0	0	0.0288	0.0477	0	0.0249	0	0	0.0249	0.0396	0.1161	0	0	0	0.0652	0	0.0583	0	0.044	0	0	0	0.0767	0.026	0	0.0388	0	0	0.0364	0	0.2917	0.1275	0.3385	0.2224	0.0694	0.5012	0.3049
AC006960.3	0	0	0.0323	0	0.1049	0.0213	0	0	0.0358	0.0728	0	0.0218	0.0248	0.0279	0.0256	0.0425	0.0964	0.0888	0.1029	0	0.0222	0	0.0345	0	0	0	0.0871	0.0623	0.026	0	0.0784	0.1425	0.0296	0	0	0.1392	0.0612	0.0346	0.0286	0.0287	0.0324	0.1568	0.026	0.1136	0.3015	0	0.0928	0	0.2716
AC011676.2	0	0.0326	0	0	0	0	0	0	0	0.0586	0	0	0	0	0	0	0	0	0	0	0	0	0	0	0	0.0405	0	0	0.0314	0	0	0	0	0	0	0	0	0	0	0	0	0.1893	0.0314	0	0	0	0	0.098	0
AC009299.2	0	0.0108	0.0258	0.0366	0.0313	0.0466	0.0579	0.0263	0.0357	0.0242	0.055	0.0304	0.0347	0.0167	0.0153	0.0212	0.0128	0.0265	0.0103	0.0155	0.0265	0.0281	0.1237	0.0101	0.0455	0.0401	0.0232	0.0124	0.0311	0.0497	0.0312	0.0497	0.0354	0.0085	0.0409	0.0462	0.0061	0.0482	0.0057	0.0802	0.0517	0.1823	0.0466	0.0528	0	0.0395	0.0431	0.0566	0.0203
AC091057.1	0.626	0.5778	0.9132	0.2941	0.6721	0.5216	0.8883	0.4793	0.6895	0.6042	0.5176	0.4416	0.6835	0.8339	0.2084	0.3616	1.0003	0.2527	0.949	0.4971	0.8066	1.0403	1.0436	0.3691	0.5041	0.9773	0.3887	0.3508	0.7472	0.53	0.4704	0.2674	1.1975	0.6134	0.4359	0.4728	0.3789	0.7699	0.6037	1.3911	1.1635	0.8465	0.9163	0.7815	0.7793	0.5534	1.0092	1.2183	1.4393
AL031770.1	0	0.0448	0.0268	0	0.0217	0	0.0535	0.0219	0	0	0	0.0181	0	0.0462	0	0	0.0266	0	0	0.0323	0.0551	0	0	0	0.0315	0.0278	0	0	0	0.0295	0.0325	0	0.0982	0	0	0	0.0254	0	0	0	0	0.7145	0.0646	0	0	0	0.0256	0	0.0562
DTNB-AS1	0.6237	1.0581	1.8156	1.0636	0.7142	1.1957	1.3195	1.0801	0.4267	0.7028	0.8726	0.8165	0.5076	1.3301	0.7421	1.7379	1.7504	0.3403	0.438	2.6542	1.6229	0.3001	1.8789	0.6931	0.8417	0.7424	0.2473	0	0.3539	0.6671	0.3336	0.2427	0.5048	1.743	1.6292	0	1.3028	2.7092	1.1674	0.1468	0.4968	0.089	0.1327	0.1935	0.6846	0	0	0.2765	0.0578
AC099811.5	0	0	0.0278	0.0316	0.0226	0	0.0278	0.0227	0	0	0	0	0.0428	0	0	0	0.0553	0	0	0	0	0.0303	0	0.0876	0.1309	0.0866	0	0.1609	0.0671	0	0	0.0307	0.0255	0	0	0.0399	0	0	0.1229	0.099	0.0279	2.0246	0.0224	0	0.0865	0	0	0	0.1169
AC004847.1	0.4054	0.4585	0.6317	0.2575	0.2127	0.3297	0.6551	0.2145	0.5151	0.2687	0.3926	0.2975	0.3849	0.4837	0.435	0.8236	0.4622	0.3112	0.446	0.1294	0.2698	0.3771	0.5724	0.2065	0.4208	0.6928	0.2572	0.0345	0.1917	0.3547	0.1734	0.3286	0.2406	0.2675	0.2773	0.1797	0.271	1.4163	0.4531	0.3817	0.3348	0.2217	0.2205	0.4331	0.3708	0.2193	0.0228	0.2396	0.1503
PVT1	0.1276	0.1076	0.1506	0.0913	0.0889	0.0998	0.156	0.0635	0.1092	0.0603	0.088	0.0597	0.0611	0.0567	0.0644	0.1021	0.1416	0.0502	0.0778	0.1035	0.0826	0.0787	0.074	0.0632	0.145	0.162	0.0714	0.0722	0.1013	0.0644	0.0808	0.0825	0.1315	0.0879	0.0936	0.0518	0.0787	0.1456	0.113	0.1664	0.0632	1.5798	0.5064	0.4236	0.5962	0.3732	0.6035	0.305	0.445
AC138696.2	0.772	1.7082	1.7364	1.0453	1.1602	2.0853	1.4289	2.0052	1.0186	0.3837	0.8723	0.6201	1.6493	0.9701	1.6209	1.6804	1.4217	1.123	1.4638	1.4783	1.2612	1.4486	1.5261	0.3217	0.9616	0.6361	1.0101	0.8867	0.7391	1.2385	1.2386	1.3518	1.4995	1.2135	1.6203	3.3727	1.8382	1.3121	0.9934	1.5447	1.3322	0.4131	2.1356	0.7183	0.9532	1.044	1.3684	1.9248	1.0733
AC012464.2	0.1105	0.0733	0.2047	0.0665	0.0712	0.077	0.0584	0.0239	0.0648	0.022	0.2854	0.0986	0.1349	0.1515	0.2088	0.0962	0.1454	0.1808	0.0931	0.2821	0.2808	0.0319	0.0624	0.0921	0.0344	0.0304	0.1052	0.0846	0.1175	0.1612	0.0709	0	0.0537	0.193	0.1546	0.2099	0.1662	0.1252	0.3102	0.052	0.1173	0.8041	0.047	0.0343	0.1819	0.1195	0.028	0.0735	0
RNF213-AS1	0.1177	0.0984	0.1176	0.1141	0.1291	0.082	0.0933	0.0849	0.1418	0.1014	0.1097	0.07	0.0399	0.0568	0.0576	0.0592	0.1169	0.0571	0.1157	0.0334	0.1187	0.2113	0.1588	0.1035	0.1466	0.2119	0.1026	0.2736	0.1391	0.1945	0.1007	0.1946	0.1079	0.0365	0.1244	0.1217	0.0754	0.0852	0.0703	0.2554	0.1944	0.8339	0.0918	0.15	0.1184	0.0495	0.1721	0.0739	0.1309
AL359636.2	0.1074	0.1046	0.0152	0	0.0031	0	0.0038	0.0155	0.0756	0	0.0046	0.0281	0.0029	0.0033	0.0451	0.015	0.0301	0.0052	0.0121	0.2057	0.0104	0.0124	0.0162	0.0239	0.0223	0.1062	0.0034	0.0329	0.0244	0.0042	0.1471	0.0042	0.007	0.005	0	0.0054	0.0072	0.0284	0.248	0.1349	0.0038	0.0184	0.2408	0.0355	0.0118	0.0077	0.3373	0.0143	0.5894
AC114781.2	0.1092	0.2417	0.2312	0.1972	0.1407	0	0.0578	0.0946	0.1281	0.1738	0	0.117	0.0889	0.0998	0.0917	0	0.115	0	0	0	0.0397	0.0631	0.1851	0.091	0.3402	0.24	0.104	0	0.1859	0.2549	0.0701	0.0638	0.1061	0.0763	0	0.0415	0.1095	0.0619	0.1533	0.1029	0.058	0.0468	0.093	0	0	0	0.1106	0.1453	0.3037
AC022778.1	0	0.0349	0	0.0475	0	0	0.0418	0	0	0.0314	0	0	0	0	0.0332	0.0275	0.0416	0	0	0	0	0	0	0	0	0.0868	0	0	0.0336	0.0461	0	0.0461	0	0	0	0	0	0	0	0	0	1.0142	0	0	0	0	0	0	0
AC026704.1	0.1677	0.0989	0.0887	0.0336	0	0.1364	0.1182	0.0242	0	0.289	0.0722	0.1397	0.0455	0.0766	0.0939	0.0195	0	0.122	0.1178	0.2141	0.0203	0.0645	0.1263	0.0466	0.0696	0.0921	0.0532	0	0.0238	0.2935	0.1793	0.0652	0.1086	0.039	0.0626	0.1062	0.1681	0.095	0.0785	0.2632	0.089	0.7896	0.4996	0.6934	0.8281	0.6652	0.0566	1.1521	0.4352
AC004584.1	0.0784	0.0347	0.0415	0	0.0673	0.082	0	0	0.046	0.0312	0.2025	0	0.0957	0	0	0.0546	0.0825	0.0285	0.033	0	0.0854	0.0453	0.0443	0.0653	0.0977	0.0861	0	0.1201	0.1668	0.0457	0.0503	0.0915	0	0.0548	0	0.0596	0	0.0444	0	0.1476	0.0416	0.5705	0.1335	0.1459	0.6453	0	0	0.2085	0.3052
Z99289.2	0	0.0099	0	0.0134	0	0	0	0	0	0	0.0144	0.008	0	0	0	0	0	0.0081	0.0094	0	0	0.0129	0	0	0.0278	0.0122	0	0.0228	0.0095	0	0	0.013	0.0108	0	0	0	0	0	0	0.0525	0	0	0.0664	0.0277	0	0	0.0113	0	0.0372
AC108727.1	0.438	0.0485	0.058	0.0659	0.1411	0.0763	0.1158	0	0.0642	0.0871	0.0707	0.0782	0.0446	0.1501	0	0.0381	0.0576	0	0	0	0.0398	0.1265	0.1237	0.0913	0.341	0.3008	0.1042	0.1118	0.1864	0	0	0.2557	0.1064	0.0765	0.1226	0.1664	0.0549	0.1241	0.0512	0.464	0	2.4378	0.0932	0.2717	0.1803	0	0.1109	0	0.1218
AC008050.1	0	0.0603	0.2523	0.1639	0.2047	0.0949	0.2161	0.0884	0.2396	0.0271	0.2198	0.0729	0.0277	0.0311	0.0858	0.0474	0.1433	0.0495	0.0574	0.2173	0.0494	0.4325	0.0385	0.227	0.0848	0.2619	0.0972	0.0695	0.1449	0.0397	0.2185	0.2385	0.496	0.1903	0	0	0.0341	0.0386	0.1275	0.1603	0.0723	0	0.2029	0.3379	0	0	0.2759	0.2717	0
AC092123.1	0.453	0.5468	0.3487	0.0496	0.4952	0.201	0.3703	0.107	0.1208	0.1802	0.1595	0.2058	0.2179	0.1694	0.2248	0.1148	0.4551	0.2546	0.1388	0.3155	0.3588	0.428	0.8374	0.0686	0.3591	0.4751	0.2352	0	0.2979	0.2643	0.5022	0.1683	0.3	0.2877	0.3688	0.4225	0.289	0.35	0.1349	0.3296	0.4374	0.2645	0.3681	0.3321	1.0848	0.3565	0.4797	0.4381	0.5955
AC019186.1	0.3159	0.0699	0.0836	0	0.0339	0	0.0835	0.0342	0.1852	0.0628	0.153	0.1692	0.0964	0	0.0663	0	0.1247	0.0862	0.0665	0	0.1147	0.1368	0.0892	0.0658	0	0.0868	0.2255	0.0806	0.0336	0.0461	0	0.1383	0.0383	0	0.1326	0.15	0.0396	0	0.037	0.0744	0.0839	0.1014	0.0336	0.147	0	0	0.32	0.105	0.1317
AC007319.1	0.0471	0.1043	0.0624	0.1418	0.1316	0.0246	0.1371	0.0714	0.0415	0.0656	0.1065	0.0589	0.1535	0.0539	0.1089	0.0328	0.0992	0.0257	0.0199	0.0752	0.0513	0.1769	0.0532	0.0982	0.1762	0.0518	0.0449	0.1083	0.1404	0.055	0.242	0.1238	0.0801	0.0494	0.0264	0.0358	0.0473	0.0534	0.1213	0.0777	0.1251	0.1009	0.0201	0	0.0388	0	0.0119	0.0157	1.3107
MIR222HG	2.4725	0.8275	0.2781	0.2418	0.8294	0.1939	0.474	0.2141	2.0299	0.1659	0.4191	0.1545	0.2453	0.226	0.1622	0.3445	0.4228	0.2866	0.6186	0.3748	0.1908	0.3926	0.899	0.4765	3.003	0.5433	0.1912	0.1104	2.183	2.0465	0.2678	0.3788	0.3452	0.2591	0.1384	0.3229	0.2324	0.2101	0.7954	0.8804	2.7652	3.7246	0.7169	0.5368	1.6536	0.2341	1.3696	0.1541	1.8133
AL360169.3	0	0.0091	0	0	0	0.0144	0.0109	0	0.0121	0.0082	0.0133	0	0.0168	0	0	0.0072	0	0	0	0	0	0	0	0	0	0	0	0	0	0	0	0	0	0	0.0115	11.0518	0.0103	0	0	0.0097	0	0.1943	0	0	0.034	0	0	0	0.0344
AC138956.2	0.8966	1.0461	0.5177	0.0981	1.33	0.3125	0.5604	0.1764	0.2868	0.5186	0.4737	0.3492	0.2322	0.2235	0.1369	0.3974	0.4289	0.2372	0.2061	0.2081	0.651	0.753	2.394	0.3397	0.7615	0.9404	0.2715	0.6241	0.763	0.9035	1.2554	0.2855	0.8708	0.5694	0.73	0.3097	0.4086	0.4156	0.3814	1.0362	0.4761	1.4307	0.6591	1.0113	0.8051	0.5291	1.4036	0.3252	1.3145
LINC02018	0.0876	0.1191	0.1358	0.0791	0.0564	0.0785	0.1357	0.0677	0.0514	0.0622	0.1131	0.0916	0.0586	0.02	0.0447	0.085	0.1087	0.0364	0.0686	0.0479	0.0863	0.1156	0.0565	0.0261	0.1052	0.0688	0.0387	0.0415	0.0612	0.0511	0.0723	0.0803	0.1337	0.1049	0.1401	0.0547	0.1067	0.0993	0.0381	0.1355	0.103	0.0455	0.2264	0.1863	0.103	0.0542	0.1077	0.0374	0.0557
AC060780.1	0.632	0.4965	0.8608	0.4747	0.6858	0.4491	0.9768	0.4199	0.7039	0.4637	0.8129	0.4023	0.4844	0.3582	0.2798	0.418	0.4124	0.335	0.5016	0.3534	0.6172	0.9815	0.9518	0.7104	0.5767	0.9823	0.4079	0.9778	0.7629	0.3773	0.7797	0.6605	0.7684	0.6742	0.5868	0.3946	0.5624	0.5745	0.3576	0.9711	0.7153	0.9878	1.8181	1.2156	1.2582	0.2809	1.2158	1.0228	2.8988
AL023803.3	0	0.0365	0	0	0	0	0.0436	0.0714	0	0	0.0532	0.0294	0.0671	0.0754	0	0	0.0868	0	0	0	0.0299	0	0	0.0687	0.1027	0	0	0.0842	0.1403	0	0	0	0.04	0	0.0461	0	0.0413	0	0.0386	0	0.0876	0.4941	0.3158	0.0511	0	0	0.0418	0.2193	0.1834
AL591069.1	0	0.0325	0.0291	0	0.0079	0.0192	0	0.0318	0.0108	0.0073	0	0.0131	0.0224	0.0084	0	0	0.0097	0.0067	0	0.0117	0.04	0.0212	0.0207	0	0.08	0.0101	0	0	0.039	0.0428	0	0.0428	0.1069	0	0.0103	0.0209	0.0092	0.0104	0.0086	0.0086	0.0097	0.1021	0.0547	0.1024	0	0	0.0557	0.0366	0.1938
AC020663.3	0.0394	0.0175	0.0209	0	0.0169	0.0275	0.0417	0.0512	0.1851	0.0784	0.0509	0.0141	0.0321	0.1442	0.0663	0.0412	0.083	0.043	0.0499	0	0.0716	0.1367	0.3119	0	0.2211	0.195	0	0.0201	0.1846	0.1611	0.0253	0.046	0.1341	0	0.0662	0.0749	0.0593	0.0894	0.0369	0.2414	0.1885	0.7937	0.2518	0.0734	0.1948	0.2988	0.0799	0.0787	0.2194
LINC00662	0.2385	0.1618	0.1914	0.2598	0.2388	0.1636	0.1913	0.1358	0.2334	0.1459	0.226	0.1379	0.1968	0.1025	0.1002	0.1467	0.1528	0.1084	0.1546	0.2234	0.1661	0.2006	0.175	0.2582	0.1776	0.2144	0.1715	0.2303	0.2361	0.1573	0.2646	0.1778	0.2342	0.2074	0.2387	0.1098	0.1605	0.1645	0.1565	0.1801	0.1542	0.631	0.4022	0.3434	0.2348	0.0785	0.6172	0.1155	0.2985
AC073592.1	0.0251	0.0222	0.0133	0.0603	0.0323	0.0087	0.0133	0.0109	0.0294	0.0399	0	0.0268	0	0.0115	0	0.0087	0.0396	0.0273	0.0528	0	0.0273	0.0579	0.0708	0.0836	0.0312	0.1102	0.0119	0.0128	0.0427	0.0439	0.0322	0.0293	0.0487	0.035	0	0.0381	0.0377	0.0284	0.0469	0.1416	0.0399	0.161	0.0427	0.0466	0.0413	0	0.1143	0.1	0.0418
AC003956.1	0.2418	0.1605	0.128	0.0728	0.571	0.1685	0.2557	0.2093	0.2836	0.1442	0.3122	0	0	0	0.1015	0.1263	0.0636	0.3078	0.7132	0	0.3072	0.4188	1.0925	0.3023	0.2259	0.1328	0.0575	0.3703	0.5144	0.2116	0.0776	0.0706	0.0587	0.1689	0.203	0.3215	0.0606	0.137	0.1131	0.5123	0.8987	0.3623	0.3602	0.225	0	0.1308	0.0612	0	1.2101
AL121933.2	0.7461	0.8341	0.7481	1.4888	0.7925	0.8349	0.623	0.476	0.5066	0.5622	0.9888	0.7009	0.7031	0.5383	0.6596	0.4513	0.7232	0.3999	0.5791	1.554	0.8839	1.315	1.4416	0.9491	0.4402	0.4099	0.4484	0.1403	0.284	0.5727	0.9324	0.4584	0.6865	0.8779	0.9671	0.4028	0.7677	0.9121	1.0289	0.2958	0.6881	3.5974	0.1504	0.6577	0.5172	0.4673	0.0994	0.1567	0.1092
AC134407.1	0	0	0.0964	0	0	0	0.0321	0.0263	0	0	0	0.0217	0	0.0277	0.0255	0.0211	0.0639	0	0	0	0.0441	0.035	0.2057	0	0.1512	0.0333	0	0.062	0.1033	0	0	0.0354	0.1474	0	0.034	0.0231	0	0.0344	0	0.1715	0.0645	0.2599	0.0258	0.0377	0	0	0.0922	0.0404	0.0338
AC024075.1	1.4976	1.4651	1.6686	1.0911	2.6738	1.3188	2.0843	1.2626	1.8952	1.7867	2.2393	1.604	1.5397	1.1166	1.3902	1.3452	1.5761	1.0034	1.4946	1.0566	2.5469	2.8671	3.5616	1.0511	1.9638	2.5982	1.8753	1.8107	1.2074	2.3452	2.8328	2.3924	2.5645	2.0375	1.8971	1.0481	1.304	1.9649	0.8114	2.2267	2.4275	2.4633	0.6374	3.0804	1.0381	0.1706	1.7964	0.7337	1.315
AL133406.2	0.7544	0.5087	0.7605	0.2378	0.8021	0.3381	0.874	0.3577	0.2739	0.4286	0.4871	0.5771	0.5117	0.2627	0.1509	0.5505	0.4348	0.2221	0.4087	0.321	0.3782	0.56	1.9073	0.4192	1.4544	1.421	0.7863	0.1467	0.3669	0.8174	0.5533	0.65	1.6398	0.7027	0.3619	0.3003	0.2701	0.4885	0.1681	1.4377	0.7249	1.5533	0.2752	1.1588	0.4731	0.1166	0.8369	1.0271	0.7392
AC026333.4	0.3164	0.5602	0.6699	0.0476	0.2378	0.2482	0.3766	0.137	0.1856	0.2517	0.1022	0.2542	0.0966	0.2169	0.1329	0.1653	0.1249	0.0575	0.4667	0.101	0.3447	0.0914	0.5809	0.2637	0.2957	0.4346	0.0376	0.0808	0.2356	0.2308	0.1523	0.4156	0.1921	0.2763	0.1328	0.1503	0.238	0.3137	0.1481	0.3352	0.3361	1.3886	0.8418	0.7852	0.521	0.2568	0.0801	0.5786	1.3639
AC087588.1	0.9092	0.4471	0.1604	0.2432	0.5639	0.3521	0.3206	0.2187	0.7702	0.3616	0.3914	0.1443	0.4111	0.4155	0.1697	0.3519	0.2658	0.5144	0.596	0.3224	0.4401	0.2917	1.2553	0.3368	2.517	0.4995	0.4807	0.0516	0.8168	1.0609	0.1297	0.4717	0.6868	0.4941	0.4524	0.1151	0.0506	0.5724	0.5673	0.9513	0.6974	4.325	1.1179	0.2507	0.3326	0	0.4093	1.2091	0.5056
AC010618.2	0.4678	0.207	0.5447	0.0563	0.3214	0.0978	0.3464	0	0.2195	0.186	0.3624	0.1336	0.0381	0.0855	0.2357	0.1629	0.0492	0.4083	0.2365	0.0597	0.1698	0.1621	0.687	0	0.1748	0.4626	0.089	0.0478	0.0796	0.4912	0.1801	0.2184	0.318	0.0654	0.2095	0.1066	0.3283	0.053	0.0876	0.6167	0.3974	0.5207	0.3186	0.4063	0.4621	0	0.2843	0.3732	0.5203
TBL1XR1-AS1	0.0503	0	0	0	0	0	0.0266	0	0	0	0	0	0	0	0	0	0	0	0	0	0.0183	0	0	0	0	0	0	0	0.0214	0	0	0	0	0.0352	0	0.0191	0.0252	0	0	0.0237	0.0267	1.6377	0	0	0	0	0	0	0
AC010538.1	0.1678	0.1609	0.1184	0.0589	0.2042	0.1511	0.1257	0.218	0.1722	0.1669	0.2529	0.1348	0.1594	0.179	0.1586	0.1364	0.1472	0.0865	0.1827	0.2321	0.2996	0.1615	0.2291	0.0583	0.1742	0.2151	0.1664	0.1428	0.3154	0.155	0.1616	0.1143	0.1426	0.2052	0.1253	0.2232	0.1893	0.1268	0.216	0.2437	0.2822	0.2455	0.4822	0.2776	0.2993	0.1059	0.4038	0.1302	0.6067
AP003120.1	0.2638	0.0519	0.2017	0.1764	0.2014	0.0613	0.1395	0.0381	0.3095	0.1049	0.2271	0.1151	0.0477	0.0536	0.0492	0.1838	0.108	0.0213	0.0247	0.1871	0.1171	0.1354	0.1656	0.1222	0.0913	0.0805	0.1534	0.0748	0.1247	0.1368	0.2822	0.0684	0.0997	0.1843	0.0985	0.1114	0.0882	0.1329	0.1097	0.069	0.0467	0	0.1248	0.1455	0.1931	0.0634	0.1485	0.117	0.163
AL360091.1	0.0868	0.0384	0.0459	0	0.0373	0	0.0459	0.0376	0	0.0345	0.3361	0.031	0.0353	0.1586	0.0729	0	0	0.0316	0	0.1108	0.063	0	0.098	0	0.1621	0.2383	0.0826	0	0.1108	0.1012	0.1671	0.1013	0.1685	0.0606	0.0971	0.1648	0	0.0983	0.0406	0.286	0.0921	1.523	0.0369	0.1615	0	0	0.1758	0	0.1448
AC004832.4	0.13	0.0575	0	0	0.1117	0.0906	0.1375	0	0.2287	0.0517	0	0.1393	0.0529	0.0594	0	0	0.0684	0.0473	0.0548	0.249	0.0472	0.0751	0.2203	0	0.081	0.1429	0.0619	0.0664	0.2213	0.0759	0.1669	0.1518	0	0	0	0.0494	0.1955	0	0.0608	0.4897	0.069	2.3935	0.2214	0.1613	0.2141	0	0.0659	0.1729	0.2169
AC090559.1	0.6901	0.8123	1.1423	1.626	0.9899	0.8598	0.9086	0.5721	0.973	0.7942	1.1946	0.6972	0.5916	0.832	0.4378	0.5421	1.2053	0.4272	0.761	0.956	1.1195	3.9168	1.2606	1.5297	0.2927	0.484	0.8803	0.772	0.9497	0.7624	1.1402	0.6171	0.6702	1.2105	1.0684	0.4407	0.8465	1.1064	1.4291	0.4355	0.8888	0.2829	0.2562	1.4027	0.3384	0.3177	0.171	0.4686	0.2205
AC090753.1	0.13	0.2877	0.2064	0.0783	0.1117	0	0.3438	0.3377	0	0.1551	0	0	0.0529	0	0.1092	0.0906	0.1368	0.1892	0.1096	0.083	0.0472	0	0.0734	0	0	0.1429	0.1237	0	0	0.1517	0	0	0.0631	0.1817	0	0.1482	0.2607	0.0737	0.0608	0.1837	0	0	0	0	0.2141	0	0	0.0865	0
CERNA1	0.0932	0.0589	0.1128	0.1122	0.1144	0.0882	0.1127	0.0346	0.0781	0.0265	0.0172	0.0285	0.103	0.0183	0.0447	0.1438	0.0631	0.0436	0.0505	0.0595	0.0677	0.1077	0.1956	0.1332	0.1079	0.0732	0.0254	0.1088	0.1134	0.0699	0.1111	0.0855	0.207	0.1024	0.0522	0.0607	0.0735	0.1585	0.0686	0.1442	0.1061	0.1312	0.0454	0.0331	0.0219	0	0.054	0.0443	0.0519
AL080317.1	0.404	0.2613	0.1973	0.0748	0.1601	0.2058	0.1643	0.1345	0.2004	0.1854	0.1806	0.0887	0.2023	0.1278	0.0783	0.1515	0.2616	0.1356	0.2095	0	0.2369	0.0359	0.2282	0.0518	0.3097	0.1707	0.0296	0.0476	0.1587	0.1813	0.0598	0.0544	0.166	0.152	0.087	0.2479	0.1558	0.2465	0.0872	0.2341	0.0825	2.4344	0.291	0.2506	0.4093	0.0336	0.3462	0.2893	0.5011
AC022509.3	0.6773	2.6056	1.8751	0.3136	1.0963	2.0159	2.728	2.7745	0.7639	1.4919	0.7737	0.7998	1.4206	0.5	1.8816	1.107	1.2611	1.4781	1.6905	0.4324	1.7403	0.5415	2.1777	1.3028	1.363	1.4312	2.2313	0.7713	2.5052	1.3983	1.4713	1.9159	0.9361	1.0556	0.9332	0.5938	1.1232	0.8856	1.1215	0.3434	2.1856	0.3123	0.1331	1.0666	0.4289	0.1127	0.343	1.0047	0.7823
AL122125.1	0.1435	0.0317	0.038	0.1727	0.0616	0.075	0.1517	0.0311	0.0841	0.0856	0.1853	0.0256	0.0292	0	0.0602	0.0999	0.0755	0.1304	0	0.0458	0.026	0.1657	0.1215	0.1793	0.0894	0.1576	0.1707	0.2563	0.0305	0.0837	0.2762	0.2931	0.1393	0	0.1204	0.109	0.0719	0.0813	0.0336	0.1013	0.1523	0	0.1221	0.0445	0	0	0	0	0.0399
AP006545.2	0.0934	0.1653	0.1482	0.1124	0.1203	0.0325	0.1481	0.0404	0.1095	0.0371	0.1206	0.0333	0.076	0.0427	0.1176	0.0325	0.0491	0.034	0.0393	0	0.1356	0.2695	0.2109	0	0.1163	0.2564	0.1777	0.0953	0.1986	0.1634	0.2996	0.1635	0.136	0.0652	0.1568	0.0709	0.1872	0.0529	0.0437	0.2637	0.1487	0.1199	0.4371	0.1737	0.7685	0	0.0473	0.1241	0.4153
LYRM4-AS1	0.36	0.2696	0.2834	0.3667	0.3488	0.2445	0.4052	0.2118	0.3194	0.2607	0.4709	0.2768	0.2893	0.1856	0.1551	0.2026	0.2817	0.1242	0.2762	0.3359	0.2983	0.4317	0.3076	0.5232	0.3795	0.3854	0.2372	0.7681	0.5735	0.1939	0.2784	0.5658	0.5334	0.2322	0.3255	0.1368	0.2592	0.1778	0.2721	0.3825	0.3823	0.2885	0.499	0.6815	0.3647	0.1398	0.4722	0.1105	0.4107
SNHG3	2.9161	2.6836	2.9196	2.8194	2.5767	1.8164	2.7671	1.7137	3.235	2.1352	3.1268	2.2062	2.2021	2.4199	1.145	1.8407	2.5039	1.4626	4.0546	7.3113	2.2589	3.6167	4.418	2.8517	4.0917	5.8992	1.5629	1.1716	3.6643	2.34	2.9795	2.5993	5.1326	3.0155	3.6475	1.5878	1.958	3.5608	5.3251	6.0323	3.2478	23.1566	10.9821	4.0816	9.1512	4.8751	5.9237	5.4319	11.7971
AL161729.4	0.0904	0.08	0.4307	0.1088	0.1553	0.1261	0.4303	0.1957	0.4242	0.2157	0.0584	0.1614	0.2576	0.0826	0.0759	0.0945	0.2855	0.0987	0.3048	0.1154	0.2298	0.2088	0.5107	0.1507	0.1126	0.0993	0.086	0.1385	0.0385	0.1582	0.1741	0.1583	0.1317	0.1895	0.0506	0.1374	0.1813	0.1537	0.1692	0.2128	0.048	0	0.8081	1.1217	0	0.0978	1.0532	0.4208	1.5587
CHRM3-AS2	0.1512	0.1521	0.2716	0.0331	0.1161	0.0878	0.1454	0.0357	0.3493	0.0492	0.1331	0.0523	0.0988	0.0544	0.0635	0.1995	0.1712	0.0383	0.1545	0.1141	0.0898	0.0899	0.1786	0.042	0.0771	0.1082	0.0589	0.0187	0.0975	0.1524	0.0735	0.0321	0.0912	0.0832	0.1308	0.0609	0.0781	0.1947	0.0879	0.11	0.2019	0.2687	0.0156	0.0256	0.0905	0.005	0.0093	0.0914	0.0637
AC011498.6	0.4219	0.2241	0.3573	0.1016	0.0725	0.1177	0.1339	0.2192	0.1485	0.0336	0.2179	0.0603	0.0687	0.0386	0.0709	0.2057	0.1332	0.0614	0.1778	0.1077	0.2451	0.1462	0.2383	0.0703	0.3154	0.2318	0	0.3015	0.2154	0.1477	0.2166	0	0.3278	0.2358	0.0945	0.2244	0.0423	0.0956	0.079	0.5562	0.0896	0	0.2514	0.2617	0.4168	0.7304	0.4274	0.2805	0.5631
MPRIP-AS1	0	0.018	0	0.0245	0.0175	0	0	0	0.0477	0	0	0.0145	0	0	0	0	0	0	0	0	0	0.0235	0.046	0	0	0.0447	0	0	0.0173	0.0475	0	0.0237	0.0593	0	0	0.0464	0	0.023	0	0.0192	0	0.6966	0.0173	0	0.067	0	0.0412	0	0.0679
AC139720.2	0	0	0	0	0	0	0	0	0	0	0	0.0349	0	0	0.0411	0	0	0	0	0	0	0	0	0	0	0.0537	0.0465	0	0	0	0	0	0	0	0	0.0372	0	0	0	0	0	0.1256	0	0.1214	0	0	0.1486	0.065	0.1088
ARHGAP27P1-BPTFP1-KPNA2P3	0.34	0.2382	0.1275	0.0512	0.1947	0.0741	0.1948	0.0859	0.1163	0.107	0.064	0.1517	0.0634	0.0906	0.0714	0.148	0.1789	0.1546	0.1552	0.1447	0.2366	0.1145	0.3921	0.0472	0.3706	0.2179	0.1079	0.094	0.2049	0.2645	0.1636	0.1406	0.2683	0.1682	0.0634	0.1184	0.142	0.2328	0.1525	0.2334	0.3987	0.2911	0.3437	0.2285	0.3265	0.0766	0.122	0.1225	0.3782
AC027279.1	0.0402	0.0044	0.0106	0.0302	0.0086	0.0175	0.0266	0.0391	0.0059	0.028	0.0389	0.0179	0.0123	0.0092	0.0253	0.021	0.0159	0.0146	0.0212	0.0128	0.0146	0.029	0.0113	0.0419	0.0813	0.0552	0.0048	0.0308	0.0128	0.0469	0	0	0.0293	0	0.0281	0.0229	0.0302	0.0341	0.0141	0.0426	0.0373	0.2881	0.047	0.0125	0.0496	0	0	0.0267	0.0168
AL138999.1	0.1718	0.114	0	0.1551	0.1475	0.1497	0.0909	0	0.1511	0.1366	0.0555	0.1227	0.3496	0.2748	0.0361	0.0898	0.0452	0.0312	0.0724	0.2742	0.0936	0.2976	0.0485	0.1432	0	0.1416	0.0818	0	0.2193	0	0.1654	0.0501	0.2503	0.12	0.1442	0	0.0861	0	0.0804	0.1618	0.0912	0.2207	0.329	0.1599	0.8485	0.0929	0.087	0.0571	0.1433
AC083855.2	2.5392	4.0378	2.4827	3.2635	3.1416	1.9201	2.5264	2.4221	1.8171	1.9854	2.1952	2.0896	3.205	1.3177	1.4277	2.3683	1.6984	1.5026	2.4482	8.1864	3.4062	2.0624	3.8407	1.8293	3.9136	2.5771	2.7236	0.3076	3.2047	1.8329	3.4801	0.9797	2.5496	4.9911	3.1074	1.0137	3.2578	2.3407	2.3561	1.6008	3.0165	6.0248	3.5901	5.1793	2.3381	3.9114	7.0622	7.0967	4.4517
STAM-AS1	0.1493	0.1101	0.0965	0.0399	0.0783	0.0405	0.1842	0.079	0.0195	0.0396	0.0535	0.0296	0.054	0.0682	0.0209	0.0751	0.0873	0.0422	0.0559	0.0529	0.0903	0.1149	0.103	0.0968	0.031	0.1913	0.0473	0.0423	0.0353	0.0677	0.1277	0.029	0.0966	0.0463	0.1021	0.0756	0.0748	0.094	0.0155	0.1249	0.0616	0.284	0.2894	0.2366	0.273	0.0538	0.0756	0.1434	0.3413
AP003392.4	0.1037	0.2754	0.1647	0.1248	0.1781	0.0723	0.3291	0.0898	0.1216	0.1237	0	0.2592	0.1688	0.0948	0.1742	0	0	0	0.1311	0.5296	0.1506	0.3593	0.1757	0.1729	0.2584	0.1139	0	0.2647	0.1324	0.3025	0.3328	0.1211	0.2014	0.3622	0.1161	0.3546	0.104	0.235	0.1941	0.1465	0.3304	0.3108	0.3972	0.386	0	0	0.5252	0.1379	0.519
FSIP2-AS2	0.0585	0.0259	0.1083	0	0.0377	0.0204	0.1082	0.0253	0.0171	0.0465	0.0755	0.0104	0.0119	0	0.0123	0.0204	0.0308	0.0425	0.0123	0.0187	0.0106	0.0675	0.1651	0.0244	0.0911	0.0803	0.0835	0	0	0.0341	0.0563	0.0171	0.0142	0	0.0491	0.0111	0	0.0497	0	0.0826	0.1552	0.0375	0.0622	0.1632	0.2888	0.0949	3.2725	0	0
AC107021.1	0.2666	0.0708	0.0564	0.0321	0.0916	0.1115	0.0564	0.0231	0.1251	0.0636	0.0344	0.019	0.0434	0.1219	0.0448	0.0929	0.0842	0.0194	0.0674	0.034	0.1162	0.154	0.1807	0.0444	0.0996	0.2344	0.0761	0.2178	0.0681	0.0933	0.1027	0.249	0.1813	0.149	0	0.1013	0.1337	0.0604	0.025	0.2762	0.0566	1.347	0	0.1985	0	0	0.081	0.0709	0.0593
AL096865.1	0.3714	0.2876	0.3194	0.0559	0.1994	0.178	0.442	0.0804	0.0817	0.1292	0.2098	0.0331	0.2078	0.0849	0.117	0.2102	0.2199	0.1351	0.0391	0.0889	0.0506	0.0804	0.6293	0.1161	0.2602	0.204	0.0663	0.0237	0.3161	0.2167	0.2682	0.1084	0	0.1297	0.1559	0.0706	0.1862	0.6313	0.1086	0.2186	0.1972	0.0398	0.3359	0.2592	0.0764	0.1005	0.0941	0.0926	0.1549
AC020891.3	0	0	0	0	0.0509	0.0413	0.0627	0	0	0	0	0	0	0	0	0	0	0	0.05	0	0	0	0	0	0	0	0	0	0	0	0	0	0.0576	0	0	0	0	0	0	0.0558	0.063	0.5583	0	0.3677	0	0	0.2402	0	0
AC004943.2	0.4595	0.713	0.6452	0.3171	0.7208	0.5445	0.5832	0.4376	0.5353	0.536	0.6843	0.5315	0.7205	0.5991	0.1724	0.4502	0.4803	0.2629	0.9577	0.2424	0.7762	0.5447	0.6055	0.4136	0.6945	0.6395	0.411	0.3315	0.5996	0.2645	0.5308	0.3254	0.8211	0.4494	0.4252	0.2304	0.5375	0.4026	0.3325	0.6721	0.6636	1.7808	1.6427	1.2959	0.7665	0.464	0.7509	0.7414	1.1822
AC007128.1	0.0232	0.0411	0.0492	0	0.01	0.0162	0.0737	0.0101	0	0.0647	0	0.0746	0.0189	0	0.0293	0.0081	0.0122	0	0.0391	0.0148	0.0084	0	0.0394	0	0	0	0.0111	0	0.0198	0	0	0.0136	0.0451	0	0	0	0.0349	0.0263	0	0.0109	0	1.2528	0.7414	0.778	0.4206	0	0.0118	0	0.7621
AC084782.3	0.0745	0.0989	0.1182	0.1344	0.1279	0.0519	0.1969	0.0645	0.131	0.0888	0.0962	0.2658	0.0303	0.1701	0.0625	0.0259	0.0784	0.1083	0.0627	0.1426	0.0811	0.086	0.1682	0.0621	0.2783	0.0818	0.0709	0.19	0.1267	0.0869	0.0956	0.0435	0.1085	0	0.0417	0.1132	0.0747	0.1266	0.1742	0.1753	0.0395	0.255	0.2218	0.1848	0.7355	0	0.0377	0.099	0.0414
AC027097.2	0.1421	0.1398	0.1588	0.1711	0.1254	0.1128	0.3132	0.1128	0.1759	0.0754	0.1937	0.1127	0.0803	0.0974	0.0796	0.2475	0.1579	0.1177	0.0865	0.121	0.1204	0.196	0.165	0.1513	0.2016	0.1648	0.0939	0.1532	0.1411	0.1704	0.1013	0.0691	0.1994	0.0938	0.2254	0.132	0.095	0.17	0.1293	0.2342	0.1551	0.7842	0.0773	0.0539	0.065	0.0342	0.016	0.1312	0.079
N4BP2L2-IT2	0.44	0.2376	0.2934	0.1483	0.2494	0.2331	0.3631	0.1486	0.2271	0.168	0.3694	0.1634	0.2006	0.1408	0.1035	0.2606	0.1852	0.1825	0.1817	0.0955	0.3547	0.3201	0.6711	0.1394	0.3453	0.6721	0.1675	0.2965	0.2771	0.2927	0.3389	0.2209	0.5855	0.3628	0.202	0.2608	0.1853	0.2393	0.0988	0.5677	0.2337	1.2471	0.4757	0.4149	0.4637	0.0667	0.3254	0.2048	1.111
AC005776.2	0.0487	0.0861	0.0901	0.0439	0.0731	0.0678	0.1544	0.0316	0.1427	0.0581	0.1571	0.0782	0.0594	0.0445	0.0409	0.0593	0.0768	0.0708	0.041	0.0932	0.1237	0.0562	0.1237	0.0203	0.1818	0.1337	0.0463	0.0745	0.0621	0.1419	0.1093	0.0426	0.1181	0.085	0.1226	0.0277	0.0732	0.1792	0.0342	0.1833	0.0904	0.1875	0.1243	0.0604	0	0.0263	0.2341	0.0647	0.1624
AL162724.2	0	0.1237	0.074	0.5046	0.06	0.3409	0.3695	0.121	0.6555	0.2778	0.3609	0.2494	0	0.1916	0.1174	0.0973	0	0	0.0589	0.1784	0.1522	0.242	0	0.1165	0.5222	0.3838	0.133	0.1427	0.2973	0.163	0.0897	0.5709	0.2036	0.1952	0.4693	0.5309	0	0.3167	0.1308	0.4605	0.1484	2.2133	1.0705	0.3467	0.4601	0	0.2831	0.5574	0.3108
LPP-AS1	0	0	0	0	0	0	0	0	0	0	0	0	0	0	0	0	0	0	0	0	0	0	0	0	0	0	0	0	0	0	0	0	0	0	0	0	0	0	0	0	0	0.4849	0	0	0	0.0943	0	0	0
AC138207.2	0.2624	0.0774	0.2778	0.9476	0.3756	0.3354	0.5551	0.3787	0.3591	0.3131	0.6777	0.2186	0.4272	0.04	0.3673	0.2437	0.3222	0.2545	0.258	0.67	0.2223	0.303	0.6423	0.5103	0.3269	0.1442	0.4579	0.3572	0.4094	0.4083	0.7859	0.4595	0.2549	0.3667	0.4896	0.3988	0.4824	0.3469	0.2456	0.3295	0.2787	0	1.1169	0.5969	0.576	0.4732	0.3987	0.349	0.2432
AC092329.4	0.3381	0.5088	0.4698	0.4884	0.3666	0.2888	0.5052	0.2562	0.2528	0.3194	0.322	0.3169	0.3027	0.2009	0.181	0.368	0.2669	0.2736	0.5984	0.5882	0.3407	0.2196	0.7353	0.148	0.5792	0.4969	0.2936	0.1251	0.2842	0.4439	0.6293	0.227	0.3038	0.5847	0.4258	0.1895	0.3941	0.2826	0.2096	0.4299	0.4309	0.7093	0.1979	0.5244	0.3062	0.2287	0.471	0.1911	0.2257
AP000593.3	0	0.033	0	0.0896	0	0	0.0394	0.0322	0	0.0296	0.0481	0	0	0.034	0.0313	0	0.0784	0.0271	0.0314	0.0475	0.0541	0	0.1682	0	0.1391	0.0818	0	0.114	0.0634	0	0	0.0869	0.1085	0.052	0.0834	0	0	0	0.0697	0.0351	0.0791	1.6576	0.0634	0	0	0.4028	0.0754	0	0.0414
AP002490.1	0.0508	0.072	0.0484	0.049	0.0524	0.0354	0.0645	0.0264	0.0477	0.0202	0.0525	0.029	0.0124	0.0186	0.0213	0.0283	0.0535	0.0148	0.0386	0.026	0.0591	0.0704	0.1206	0.0339	0.0443	0.095	0.0339	0.083	0.0562	0.0712	0.0587	0.0712	0.0543	0.0142	0.0228	0.0734	0.0204	0.0173	0.0381	0.0622	0.054	0.1697	0.013	0.0946	0.0335	0.011	0.0824	0.0338	0.1131
AC115618.1	0.3136	0.3122	0.2904	0.4718	0.3703	0.3552	0.539	0.3733	0.0919	0.2182	0.3037	0.3638	0.319	0.1075	0.2634	0.4095	0.33	0.2566	0.1982	0.7005	0.4554	0.4074	1.1069	0.392	0.3906	0.4307	0.2611	0.3201	0.6338	0.2287	0.7043	0.183	0.7613	0.4929	0.4827	0.0298	0.3537	0.6218	0.2934	0.5905	0.666	0.2349	0.6339	0.3404	0.9034	2.3748	1.5881	0.2085	1.0027
AL021707.2	0.1452	0.0857	0.1127	0.0583	0.133	0.0472	0.0819	0.0796	0.1136	0.0732	0.075	0.0795	0.063	0.0354	0.0854	0.0843	0.0815	0.0493	0.0816	0.0433	0.1055	0.2292	0.175	0.121	0.1146	0.1543	0.0737	0.341	0.1195	0.1356	0.1118	0.1413	0.0846	0.0541	0.1246	0.0846	0.0922	0.1371	0.0317	0.1732	0.1697	0.0539	0.1319	0.1441	0.1913	0.0524	0.1765	0.103	0.1077
AL360219.1	0.2352	0.1561	0.4979	0.4246	0.4544	0.2869	0.5597	0.3563	0.4827	0.1403	0.2278	0.1679	0.4307	0.1612	0.2469	0.2867	0.3094	0.2138	0.3964	0.2252	0.4696	0.0679	0.5313	0.196	0.3662	0.2584	0.6714	0.2401	0.3002	0.2744	0.5282	0.4118	0.4568	0.2464	0.5265	0.5361	0.4716	0.6662	0.3301	0.2215	0.3746	0.302	0.4504	0.3647	0.1936	0.1272	0.1191	0.1564	0.8501
AC004076.2	0.1036	0.1146	0.1165	0.0546	0.0834	0.1083	0.1096	0.0729	0.1291	0.0773	0.1087	0.0832	0.1265	0.0296	0.0598	0.1443	0.0545	0.0659	0.1419	0.0413	0.1975	0.0748	0.1756	0.1079	0.1855	0.1281	0.0616	0.1256	0.1157	0.0756	0.1579	0.0983	0.1509	0.0452	0.0072	0.0886	0.0909	0.1541	0.0667	0.1402	0.1926	0.3438	0.248	0.2571	0.2772	0.0841	0.3542	0.1206	0.4466
AC012640.1	0	0.083	0	0	0	0.0436	0.0331	0	0	0	0.0404	0	0.0255	0.0572	0.0263	0	0	0.0228	0	0.0799	0	0	0	0.0521	0.039	0	0.0298	0	0.0266	0.0365	0	0	0	0	0.035	0	0	0.0354	0	0.0884	0.0664	0.2142	0.1597	0.0388	0	0.0677	0.1267	0.0832	0.0696
AL021707.3	0.1633	0.1807	0.2161	0.0491	0.1052	0.0285	0.1296	0.2121	0.0958	0.0974	0	0.1166	0.0665	0.2986	0.0343	0.3129	0.3867	0.1188	0.1721	0.0521	0.2372	0.3301	0.6458	0.1361	0.3561	0.4935	0.1166	0.0834	0.417	0.5241	0.1572	0.2383	0.0397	0.2282	0.0914	0.1241	0.0819	0.2776	0.0764	0.4614	0.4336	1.0488	0.2781	0.2533	0.1344	0.2651	0.2068	0.1086	0.6358
AL357033.3	1.542	2.2955	3.0419	1.2233	3.2806	2.0278	3.5216	2.3669	1.3976	2.5366	1.4935	2.0019	1.797	2.7547	2.5608	2.9051	3.6513	1.5041	1.6835	2.8187	2.6974	1.1332	2.8504	1.2852	2.5758	1.8098	2.3013	0.3578	1.0737	2.8216	2.744	0.9001	1.9401	2.2525	2.4324	2.583	2.9165	3.296	1.1479	1.8151	2.7169	4.0509	0.9248	2.2175	0.4616	0.6825	2.201	1.0719	3.937
AL139351.3	0	0.0067	0.0398	0.0272	0.0194	0.021	0	0	0	0.012	0	0.0108	0	0.0138	0.0063	0.0052	0.0079	0.0055	0	0.0384	0.0109	0	0.017	0	0.0094	0.0083	0.0072	0.0922	0.032	0.0088	0	0.0176	0.0073	0	0.0169	0.0057	0.0151	0.0171	0.007	0.0213	0.008	0	0.0705	0.056	0.0496	0.0815	0.0229	0.1502	0.0251
AC013468.1	0.4318	0.0318	0.1904	0.0433	0.4017	0.2759	0.3045	0.0312	0.0844	0.0859	0.0929	0.1799	0.1171	0.1973	0.0604	0.2005	0.0757	0.0262	0.091	0	0.1568	0.1662	0.0813	0.1799	0.2241	0.1186	0.1027	0.147	0.2144	0.126	0.1847	0.126	0.2796	0.1508	0.1208	0.2734	0	0.367	0.0674	0.2033	0.1529	0.493	0.2757	0.3125	0	0	0.4009	0.2393	0.3602
AL136169.1	0.4831	0.1539	0.1739	0.1047	0.1743	0.1212	0.1329	0.1757	0.3513	0.0999	0.5116	0.2001	0.0944	0.0706	0.073	0.1279	0.1119	0.0773	0.285	0.1974	0.1052	0.2455	0.5021	0.306	0.4092	0.3079	0.2023	0.3946	0.3865	0.2593	0.0868	0.4512	0.4129	0.1755	0.0757	0.1909	0.1453	0.1423	0.1899	0.4822	0.4412	0.2978	0.6827	0.4076	0.5727	0	0.1958	0.1542	0.9457
AP000845.1	0.0404	0.143	0.0962	0.0486	0.078	0.0493	0.1068	0.0087	0.0474	0.0161	0.0782	0.0216	0.074	0.0277	0.017	0.0352	0.0425	0.0367	0.0511	0.0516	0.0367	0.0583	0.1141	0.0337	0.0755	0.0666	0.0673	0.0515	0.0602	0.0589	0.0778	0.0118	0.1373	0.0564	0.0452	0.023	0.0607	0.0687	0.1134	0.1141	0.0214	0.3285	0.0774	0.1253	0.1662	0.0656	0.0921	0.0537	0.2695
AC025569.1	0.196	0.2423	0.2718	0.0651	0.1277	0.0872	0.0715	0.0995	0.111	0.1075	0.1004	0.0869	0.1403	0.0525	0.0454	0.1012	0.1743	0.0762	0.037	0.0777	0.1006	0.0663	0.2748	0.0789	0.1642	0.0891	0.1029	0.0828	0.1035	0.2129	0.0651	0.0671	0.0853	0.1464	0.0605	0.0411	0.0474	0.1953	0.0664	0.1591	0.1902	0.4919	0.0489	0.0335	0.1001	0	0.0548	0.0359	0.0526
AC232271.1	0.9352	0.47	0.5201	0.3434	0.6398	0.2873	0.7629	0.1922	0.4555	0.3404	0.4503	0.249	0.2451	0.2246	0.1531	0.3092	0.3503	0.2191	0.354	0.1619	0.2762	0.4485	1.1371	0.3963	0.3159	0.9492	0.2414	0.4936	0.4721	0.4994	0.4069	0.4811	0.7236	0.2879	0.2218	0.1987	0.294	0.3323	0.2893	0.7986	0.4966	0.4411	1.1064	0.7178	0.8612	0.1544	1.4611	0.274	2.5829
AC034229.4	0.1952	0.1728	0.1033	0.0587	0.1676	0.1361	0.2064	0.169	0.2289	0.194	0.3781	0	0.0397	0.1338	0.1639	0.2039	0.1541	0.071	0.1234	0.1246	0.1063	0.169	0.1654	0.0813	0.0608	0.2145	0.0929	0.0498	0.1246	0.0569	0.2505	0.1139	0.3317	0.2045	0.0546	0.0371	0.0489	0.1106	0.2283	0.0459	0.1036	0.2924	0.0831	0.4238	0.1607	0.1056	0.1977	0.1298	0.597
ZKSCAN2-DT	0.8428	0.5503	0.68	0.1663	0.5517	0.313	0.9572	0.2393	0.3484	0.4011	0.4996	0.2466	0.3149	0.3157	0.2205	0.4379	0.4653	0.2965	0.3842	0.1499	0.5066	0.4786	0.7257	0.2073	0.5163	0.7666	0.3156	0.3809	0.4233	0.6206	0.5586	0.3226	0.7648	0.3475	0.3325	0.2939	0.2355	0.5088	0.2909	0.7806	0.5209	0.7985	1.1231	0.7285	1.2283	0.2093	1.0286	0.5144	2.0668
AP001412.1	0.1808	0.2134	0.0957	0.0363	0.1553	0.063	0.1275	0.1305	0.0353	0.024	0.0389	0.0215	0.0491	0.0826	0	0.147	0.0317	0.0219	0.1016	0.0385	0.0656	0.0348	0.034	0.0502	0.1126	0	0	0	0.0256	0.1758	0.116	0	0.0585	0.2527	0.0675	0.0458	0.0302	0.0341	0.0564	0.1135	0.064	0.3097	0.5131	0.0748	0.1985	0	0.2137	0.0802	0.3687
AC087277.2	2.8501	0.8829	1.9609	0.3431	4.161	2.4836	1.6581	1.1105	1.5043	2.1536	3.3124	1.221	1.5078	2.6049	1.915	1.1912	2.5495	3.7317	1.6814	0.3639	2.3799	0.9874	6.9221	1.1877	1.2426	2.1921	0.2712	0.1455	1.0915	5.4871	0.5487	0.8318	1.6608	1.1947	0.7976	0.4331	1.7146	1.6148	1.2003	5.6361	1.9674	0	0.3639	0.1768	0	0	0.1443	0	1.268
LINC00216	0.1911	0.1861	0.0405	0	0	0.0266	0.0606	0.0496	0.0897	0.0304	0.0987	0.0682	0.0933	0.0699	0.0161	0.0666	0.1207	0.0139	0.1772	0.0976	0.0833	0.0662	0.1079	0.0956	0.1428	0.21	0.0364	0.0976	0.1789	0.1338	0.0491	0.0446	0.1299	0.0534	0.0428	0.0436	0.0383	0.0217	0.0537	0.162	0.0406	3.3871	0.0488	0.1897	0.1888	0	0.1355	0.0762	0.085
PDE9A-AS1	1.5458	1.0207	0.0909	0.0591	2.5813	0.1368	0.6358	0.2018	3.0648	0.2537	0.5862	0.2978	0.2197	0.2018	0.3091	0.4017	0.4261	0.0803	0.1758	0.3289	0.1871	0.2408	3.2013	0.225	1.2685	0.6201	0.0934	0.1253	1.493	4.8813	0.063	0.3724	0.3574	0.0857	0.0412	0.3263	0.0492	0.0834	0.3444	2.4953	2.8011	0.0945	0	0.0304	0.0404	0	0.0124	0.0326	0.5731
CAPN10-DT	0.4088	0.4476	0.5011	0.259	0.3742	0.2063	0.6999	0.191	0.2461	0.2439	0.3126	0.1959	0.2058	0.1918	0.1491	0.2698	0.2604	0.1526	0.2856	0.2198	0.2891	0.3789	0.5165	0.3049	0.2614	0.5379	0.2048	0.2472	0.261	0.3327	0.4764	0.1821	0.2926	0.2856	0.2168	0.2085	0.2211	0.4023	0.2568	0.4711	0.4171	0.6633	0.7693	0.614	0.7262	0.4191	1.068	0.4722	1.4121
LINC00861	0.1228	0.1783	0.3381	0.1567	0.0865	0.0565	0.447	0.0298	0.7521	0.1016	0.1682	0.0474	0.084	0.1055	0.0825	0.2225	0.1836	0.0751	0.0808	0.0659	0.0785	0.2071	0.1332	0.0573	0.0918	0.2241	0.0865	0.0452	0.0774	0.2064	0.1167	0.0516	0.0382	0.1236	0.1733	0.0224	0.0468	0.2506	0.1012	0.1666	0.1618	0.1956	0.0335	0.1219	0.1456	0.0213	0.0025	0.0686	0.0519
AL133215.3	0	0.3826	0.2034	0.0578	0.165	0.2679	0.2032	0.0832	0.1127	0.0764	0.1241	0.0343	0.0391	0.0878	0.0807	0.1004	0	0.0699	0.1214	0.0613	0.1395	0.2773	0.1085	0.1601	0.2992	0.2111	0.0914	0.0981	0.2861	0.4484	0.4316	0.1682	0.5598	0.1342	0.2688	0.1095	0.0963	0.1633	0.0899	0.1809	0.255	0.6169	0.4497	0.1192	0	0	0.0487	0	0.1068
AC013652.1	0.0984	0.0653	0.0326	0.0296	0.0766	0.0172	0.1204	0.0692	0.0325	0.0171	0.0516	0.0044	0.0125	0.0056	0.0852	0.0343	0.0194	0.0291	0.0829	0.0432	0.0335	0.032	0.0869	0.0256	0.0192	0.0304	0.0585	0.0094	0.0654	0.0502	0.1816	0.0467	0.0388	0.0559	0.1825	0.0397	0.0247	0.0244	0.0173	0.0261	0.1241	0.0843	0.1466	0.1755	0.0101	0.0266	0.2087	0.0164	0.2497
AC010761.4	0.3304	0.329	0.1312	0.0497	0.2483	0.144	0.4806	0.0715	0	0.1314	0.2133	0	0.1681	0	0.0347	0.1439	0.1739	0.03	0.0348	0.2109	0.3299	0.0477	1.0264	0.1377	0.3087	0.3177	0.0786	0	0.1054	0.1928	0	0.1929	0.2407	0.1731	0.1849	0.2824	0.0414	0.1404	0.0387	0.35	0.4825	0	0.3867	0.4099	0.272	0	0.5857	0.1648	0.6891
AC093535.1	0.2991	0.0926	0.1504	0.054	0.2504	0.073	0.0949	0.0518	0.0789	0.0833	0.1545	0.0534	0.073	0.082	0.0565	0.099	0.0551	0.1197	0.1008	0.0286	0.076	0.0777	0.228	0.0872	0.2422	0.1972	0.1423	0.0916	0.1082	0.3053	0.144	0.1309	0.167	0.0731	0.067	0.1363	0.045	0.1271	0.063	0.2535	0.1032	0.4737	0.0127	0.0557	0.0985	0	0.1666	0.0298	0.0998
AC004943.3	0.1435	0.1905	0	0	0	0.025	0.0759	0.0932	0.0841	0.0285	0	0	0.0292	0	0	0.0999	0.0377	0.0522	0.0604	0	0.0781	0.0414	0.081	0.0598	0	0.0394	0.0341	0.0366	0.061	0.0837	0.046	0.0419	0.0348	0.0501	0	0.0273	0.036	0	0	0.0338	0.0762	0.5834	0.0305	0	0	0	0.0727	0	0.1197
AC011466.1	0.0791	0.0963	0.1047	0.0357	0.0765	0.069	0.0837	0.0257	0.0464	0.0393	0.1405	0.0212	0.0644	0.0452	0.0166	0.0689	0.0416	0.0216	0.05	0.0379	0.079	0.08	0.0894	0.0495	0.0739	0.1087	0.0282	0.101	0.1179	0.0346	0.0508	0.0115	0.1249	0	0.0222	0.0451	0.0595	0.0897	0.0278	0.0932	0.0525	0.1271	0.0505	0.135	0.1629	0	0.0401	0.0658	0.077
AC009812.4	1.6213	0.5804	0.6688	0.1435	0.7781	0.6898	0.517	1.0942	1.1745	0.6922	0.4618	0.8257	0.4948	0.4358	0.7209	0.7889	0.5897	0.7458	0.9444	0.2435	0.5713	0.4681	0.9562	0.4372	0.6386	0.7073	0.658	0.426	0.5276	0.9459	0.4131	0.4732	0.7294	0.5164	0.5205	0.0544	0.5259	0.7024	0.3682	0.9879	0.9242	0.49	0.822	0.7247	1.8842	0	1.0023	0.3488	0.7558
AC006449.2	0.0886	0.4311	0.5624	0.7461	0.5323	0.3704	0.6088	0.46	0.3635	0.1056	0.1715	0.1581	0.3964	0.1619	0.1116	0.2776	0.3262	0.161	0.2985	0.2826	0.3536	0.6135	0.4001	0.1476	0.2758	0.7297	0.3792	0.1356	0.2261	0.2066	1.023	0.1551	0.387	0.1237	0.6443	0.3028	0.4883	0.1505	0.1657	0.4586	0.5172	0.9857	0.5653	0.3296	0.1458	0.0958	0.3139	0.1178	0.3447
AC096708.2	0	0	0	0	0.0331	0.0268	0.0407	0	0	0	0	0	0	0	0	0	0.0405	0	0.0324	0	0	0.0889	0	0.0642	0	0	0	0.0393	0.131	0.0898	0	0.0449	0.0374	0.0538	0	0	0.0386	0	0	0.0725	0.0409	0.3955	0	0.0478	0	0	0.039	0	0.0428
AC026401.2	0	0.0379	0	0.0515	0	0	0.0452	0	0	0	0	0.0305	0	0	0	0	0	0	0	0	0.0621	0	0	0	0.1599	0.047	0.0407	0.0874	0.0728	0	0	0.0499	0	0.0598	0	0.0325	0.0429	0	0	0	0.0909	0.1831	0	0.0531	0.1409	0	0	0	0.0952
AL160171.1	0	0.0604	0.0722	0.0548	0.0586	0.0634	0.1684	0	0.1601	0.0181	0.0294	0.0325	0.037	0.0416	0	0.0634	0	0.0331	0.115	0.0871	0.033	0.0263	0.0257	0	0.0567	0.025	0.0433	0.1161	0.0581	0.0531	0.0292	0.0797	0.0884	0.0318	0.1273	0.0519	0.0228	0	0.0851	0.0643	0.0242	0.1948	0.0775	0.1411	0.0749	0	0.2304	0.0907	0.253
AC074050.4	0	0.0715	0	0	0.0693	0.0281	0.0854	0	0	0.0321	0	0.0865	0.0329	0.0738	0.0678	0.0281	0.0425	0.0294	0	0.1546	0.0293	0.0466	0.0456	0.2019	0.1006	0.0887	0.0384	0.0824	0.1031	0.0471	0.0518	0	0	0.2256	0	0	0.0405	0.1372	0.0378	0.038	0.0429	1.1753	0.3437	0.0501	0	0	0.1227	0.2148	0.1796
AC005856.1	0.0612	0.0722	0.0324	0.0552	0.0744	0.064	0.0593	0.0221	0.0538	0.0568	0.0461	0.0546	0.0498	0.0606	0.0428	0.0462	0.0429	0.0334	0.0516	0.0521	0.1073	0.0294	0.0461	0.0425	0.0889	0.0448	0.0243	0.0208	0.0564	0.0297	0.0393	0.0655	0.0644	0.0712	0.0114	0.0387	0.0153	0.1098	0.0382	0.0864	0.0108	0.467	0.0043	0	0.0504	0	0.0155	0.0068	0.0057
AC004908.1	0.6364	0.0704	0.9683	0.2873	0.4441	0.2218	0.7152	0.1722	0.4665	0.348	0.5136	0.2272	0.1942	0.1818	0.0668	0.1939	0.2093	0.2315	0.3352	0.1523	0.4332	0.689	1.0334	0.0663	0.4955	0.9178	0.3407	0.203	0.9478	0.3249	0.8679	0.6036	0.6181	0.4446	0.1336	0.1209	0.1994	0.4507	0.2978	1.0113	0.3802	0.9195	0.4063	0.9376	0.5239	0.1721	1.4907	0.1587	0.6636
NHS-AS1	0	0	0	0	0	0	0	0	0	0	0	0	0	0	0	0	0	0	0	0	0	0	0	0	0	0	0	0	0	0	0	0	0	0	0	0	0	0	0	0	0	0	0	0	0	0	0.0596	0	0.0654
AC006460.1	0.0373	0.0165	0.0198	0.0449	0.0096	0.0182	0.0355	0.0323	0.0482	0.0238	0.0193	0	0.003	0.0171	0.0094	0.0182	0.0275	0.0136	0.0346	0.0381	0.0217	0.0172	0.0211	0.0436	0.0512	0.0451	0.0249	0.0419	0.0572	0.0261	0.0383	0.061	0.0181	0.0365	0.0167	0.0113	0.0187	0.0127	0.0349	0.0211	0.004	0.1247	0.0064	0.0232	0.0123	0.0081	0.0303	0.0546	0.0581
AC027808.2	0	0	0.0612	0	0.0994	0.0605	0.0306	0	0	0	0	0	0.0235	0.0529	0	0.0201	0	0	0	0	0	0.0334	0	0	0.036	0.0636	0.0275	0	0.0246	0.0337	0	0.0675	0	0	0	0.022	0	0	0	0.1089	0.0307	0.2229	0	0	0	0	0.0879	0	0
AC087521.2	0.0783	0.0589	0.029	0.033	0.0572	0.03	0.0746	0.0237	0.0322	0.0374	0.0405	0.0447	0.0191	0.0251	0.0164	0.0355	0.0412	0.0342	0.0561	0.01	0.0483	0.0588	0.0885	0.0196	0.161	0.0775	0.041	0.032	0.0467	0.0457	0.0503	0.0594	0.1293	0.0547	0.0044	0.0089	0.0196	0.0311	0.022	0.1143	0.0458	1.5057	0.0333	0.1118	0.0516	0.017	0.0476	0.0573	0.0653
AC002542.6	0	0.0175	0.021	0.0238	0	0.0276	0.0209	0.0171	0	0	0	0	0	0	0	0	0.0625	0.0144	0.0167	0	0.0144	0	0.0224	0	0.0493	0.0218	0.0188	0.0202	0.0505	0.0462	0	0	0.0192	0	0.0443	0.015	0.0397	0	0.0371	0.0186	0	0.4915	0.0843	0.0246	0	0.0428	0	0	0.0661
AC078778.1	0.2277	0.1344	0.1607	0	0.1304	0.0265	0.0401	0.0986	0	0.1509	0.049	0.0813	0.0618	0.1387	0	0.0529	0.0799	0.0276	0.2239	0.0484	0.0827	0.1315	0.3001	0	0.0946	0.5004	0.0722	0	0.0323	0.1328	0	0	0.258	0.2121	0.085	0.0865	0.0381	0	0.1065	0.2859	0.1209	0.4549	0.1292	0.0471	0	0	0.0769	0.1514	0.2111
AC009148.1	0.1918	0.0849	0.1269	0.0481	0.0755	0.0446	0.1183	0.0484	0.0094	0.0445	0.031	0.0171	0.1041	0.0292	0.0537	0.0612	0.0925	0.0407	0.0269	0.0204	0.1044	0.083	0.0993	0.0666	0.0597	0.1668	0.0608	0.0326	0.0612	0.0839	0.1231	0.056	0.0621	0.0558	0.0447	0.0729	0.0881	0.0634	0.0224	0.1505	0.0424	0.2052	0.2245	0.1884	0.2631	0	0.1052	0.1169	0.3733
PRANCR	0.1226	0.0833	0.1089	0.1476	0.0922	0.0626	0.0927	0.0493	0.113	0.0975	0.0933	0.0985	0.0749	0.06	0.103	0.0778	0.0668	0.0828	0.0572	0.1286	0.0843	0.1163	0.099	0.1205	0.0791	0.0962	0.098	0.0559	0.1193	0.1073	0.104	0.069	0.0638	0.1132	0.0956	0.0582	0.0571	0.1166	0.0471	0.1155	0.0698	0.3	0.1435	0.1114	0.1154	0.0332	0.0843	0.0408	0.1778
AL606537.1	0.0428	0.0284	0.0113	0	0	0	0.034	0.0185	0.0126	0.0085	0	0.0153	0	0	0.009	0	0	0.0078	0	0	0	0.0247	0.0363	0	0.0267	0	0.0102	0	0	0.0125	0	0.0125	0.0312	0	0	0	0	0	0	0	0.0114	0.1191	0.0091	0	0	0	0.1409	0.0142	0
AC125437.1	0	0.2934	0.1595	0.1814	0.1553	0.2731	0.255	0.1566	0.3181	0.2637	0.1168	0.1937	0.2453	0.303	0.2784	0.2099	0.3172	0.2631	0.1016	0.1154	0.1532	0.1392	0.1362	0.2512	0.3754	0.2318	0.1434	0.3077	0.2308	0.2813	0.116	0.3518	0.1463	0.2106	0.2362	0.229	0.1813	0.3415	0.1128	0.3689	0.192	0.3097	0.1796	0.3365	0.0992	0.1956	0.4884	0.521	0.6034
AC096642.1	0.1482	0.0656	0.0871	0.0297	0.0495	0.0516	0.1306	0.0641	0.0483	0.0589	0.1488	0.0588	0.067	0.015	0.0346	0.0688	0.0087	0.0299	0.0694	0.0105	0.0717	0.1236	0.1116	0.1098	0.0205	0.1447	0.047	0.084	0.0701	0.0864	0.0423	0.0961	0.1519	0.069	0.0737	0.0938	0.066	0.0746	0.0154	0.124	0.0612	0.1198	0.1191	0.0817	0.271	0.0534	0.1501	0.0657	0.2289
AC009831.3	0	0.2344	0.0701	0.3985	0.1137	0.1846	0.5603	0.172	0.3106	0.2633	0.171	0.2364	0.1078	0.121	0.278	0.0922	0.1394	0.1926	0.3906	0.0845	0.2404	0.3823	0.2244	0.1104	0.3299	0.291	0.126	0.0676	0.1127	0.2318	0.255	0.3865	0.2572	0	0.4447	0.3019	0.2655	0.3751	0.3098	0.4364	0.2813	0.1701	0	0	0	0	0	0.088	0.0736
KDM5C-IT1	0	0	0.0302	0	0.0734	0.0199	0	0	0	0	0	0	0	0.026	0	0.0199	0	0	0	0	0	0	0	0	0	0.0626	0.0271	0.0291	0.0243	0.0665	0.0732	0.0998	0.0277	0.1195	0	0	0	0	0	0	0.0303	0.244	0.0243	0	0	0	0	0	0.0634
AC114760.2	0.1459	0.1015	0.0552	0.0125	0.0895	0.0944	0.0882	0.018	0.0733	0.0829	0.148	0.0595	0.0933	0.1333	0.0875	0.0653	0.0658	0.0379	0.1317	0.0399	0.1892	0.012	0.1766	0.0869	0.2466	0.332	0.0198	0.0213	0.0532	0.2432	0.0268	0.0487	0.1417	0.0146	0.07	0.1425	0.0313	0.248	0.0585	0.2453	0.0332	1.7577	0.0177	0.0388	0	0	0	0.0416	0.1043
EIF1AX-AS1	0	0.1008	0.0603	0	0	0.0397	0	0	0.1335	0.0453	0.0735	0.0813	0.0463	0	0	0	0	0.0414	0.048	0	0	0	0.1286	0	0.0709	0.0625	0	0	0.0484	0.0664	0	0.1329	0.0553	0	0	0.0433	0	0	0	0.0536	0	2.9732	0	0.0706	0	0.1232	0.1153	0.0757	0.19
AC073641.1	0.2006	0.0444	0.1062	0	0.0862	0	0	0	0	0	0	0.0358	0	0	0	0	0.0528	0.0365	0.0845	0	0	0	0.1133	0	0	0.1102	0.0955	0	0.0854	0.1171	0.0644	0	0.0974	0.0701	0	0.0762	0	0.0568	0.0469	0.2834	0.0533	1.3314	0.0427	0.0622	0.1652	0	0.2032	0	0.1116
AC116914.2	2.0705	0.6545	1.0175	0.267	0.254	0.4124	0.7039	0	0.2602	0.4117	1.1459	0.3696	0.6018	0.4055	0.1242	0.5151	0.856	0.4841	0.1246	0.5664	0.3759	1.0247	1.0859	0.6163	1.0133	1.3	0.4926	0.151	0.4405	1.2942	1.044	0.4316	0.2155	0.8266	0.745	0.3371	0.2966	0.7541	0.0692	1.4623	0.8638	0.6965	0.6294	1.5596	0.7304	0	0.5243	0.59	1.4804
AC109460.1	0.1456	0.1289	0.1387	0.0701	0.1375	0.1218	0.1694	0	0.0342	0.0579	0.0752	0.0104	0.0355	0.0665	0.0367	0.0304	0.0919	0.0424	0.0123	0.0558	0.0529	0.1513	0.4769	0.0728	0.1088	0.16	0.0416	0.0595	0.1239	0.1019	0.0747	0.068	0.099	0.1221	0.0652	0.0443	0.073	0.0495	0.0818	0.1919	0.2319	0.0374	0.1363	0.2168	0.0959	0.0315	0.1327	0.1162	0.583
AL158163.2	0.2459	0.0544	0.2603	0	0.132	0.2357	0.0975	0.1065	0.685	0.1223	0.1588	0.0439	0.2002	0.0843	0.2324	0.1285	0.1618	0.1342	0.2332	0	0.0446	0.0355	0.6251	0.2562	0.0383	0.2702	0.1755	0.0628	0.1831	0.2152	0.3157	0.2153	0.1791	0.2577	0.0688	0.2102	0.0925	0.3832	0.2589	0.2316	0.1306	0.1579	0	0.0763	0.2024	0	0.0934	0.0818	0.1026
AC093690.1	0.0672	0.0655	0.0427	0.0081	0.0289	0.0234	0.0427	0.0058	0.0315	0.0267	0.0434	0.0336	0.0657	0.0184	0.0113	0.0328	0.0141	0.0342	0.0227	0.0086	0.0732	0.0233	0.0456	0.0448	0.0754	0.096	0.0192	0.0206	0.0458	0.0784	0.0173	0.0942	0.0392	0.047	0.0376	0.0153	0.0472	0.1066	0.0252	0.0886	0.0286	0.4662	0.0286	0.1084	0.0443	0.0436	0.0272	0	0.1122
AC027644.3	0	0	0.0818	0.2325	0	0	0.1226	0.0669	0	0.0307	0	0	0.0943	0	0	0.0538	0	0.0843	0	0.0986	0	0.0892	0.1746	0.1288	0.0963	0.0424	0	0.0789	0	0	0	0.1353	0	0.1619	0.0432	0	0	0.0438	0	0	0	0	0.0658	0	0	0	0	0.0514	0.0859
AC010618.3	0.2832	0.2632	0.2848	0.1875	0.1885	0.1234	0.3295	0.1594	0.0914	0.2422	0.3475	0.1112	0.1787	0.1424	0.1189	0.1381	0.1639	0.1185	0.1372	0.2169	0.2211	0.2453	0.288	0.177	0.247	0.4123	0.1752	0.2675	0.2892	0.2974	0.2363	0.281	0.3645	0.1088	0.1665	0.226	0.1775	0.2728	0.1259	0.2934	0.3158	0.4729	0.446	0.2196	0.3031	0.2145	0.4734	0.2637	0.5119
AC007406.3	0	0.0322	0.0192	0.0219	0.0468	0	0.0192	0	0.0213	0.0578	0.0704	0.0649	0.0296	0.0166	0	0.0127	0.0574	0.0264	0.0306	0	0.0396	0.2518	0.1027	0.0909	0.0453	0.1398	0.0519	0.0371	0.0928	0.0212	0.07	0	0.1059	0.0762	0.0203	0.0276	0.0182	0.0206	0.085	0.0685	0.0579	0.2334	0.1856	0.5412	0.0598	0.3146	0.1657	0.3867	0.1415
OIP5-AS1	9.5528	7.3792	8.1866	7.141	10.2001	7.2726	8.7088	6.1057	7.966	7.467	8.8079	8.1763	8.3084	6.4962	5.6344	9.1524	7.0941	5.9544	8.5901	7.9315	9.8571	6.8822	9.9031	7.2543	7.4645	9.5707	7.8905	7.8288	7.3218	6.6687	9.0991	7.1893	10.7849	8.3108	7.6754	7.2185	7.2541	7.5247	5.1819	8.9843	8.3182	9.3903	3.583	6.284	7.2624	1.0508	4.9311	5.7511	3.4674
AC025442.2	0.1223	0.0975	0.0777	0.0589	0.0946	0.0426	0.1165	0.0741	0.0717	0.0876	0.079	0.0786	0.0597	0.1342	0.1336	0.1534	0.103	0.0712	0.0928	0.2186	0.1599	0.0283	0.1935	0.0408	0.0762	0.1075	0.0582	0.025	0.0312	0.3426	0.0471	0.0428	0.0475	0.1197	0.0137	0.1394	0.1717	0.0832	0.0572	0.0691	0.065	0.8379	0.0208	0.0607	0.2417	0	0.0496	0.1301	0.068
AC079804.3	0.186	0.0686	0.2133	0.1493	0.2397	0.1189	0.0656	0.1074	0.0364	0.2096	0.1201	0.1439	0.0883	0.0992	0.0521	0.1404	0.0816	0.1128	0.1176	0.099	0.2251	0.0537	0.1226	0.0517	0.0579	0.1874	0.1623	0	0.1715	0.0904	0.1592	0.0543	0.1656	0.2166	0.0868	0.0471	0.0466	0.0527	0.0435	0.0584	0.3787	0.0796	0.5147	0.577	0.1531	0.0335	0.3298	0.0825	0.2759
MED8-AS1	0.2355	0.3127	0.3116	0.0354	0.3539	0.1847	0.2491	0.051	0.2072	0.2341	0.3421	0.1892	0.1438	0.1345	0.0247	0.041	0.2788	0.1713	0.1488	0.0376	0.171	0.5439	0.532	0.3926	0.2567	0.3234	0.1121	0.0902	0.7014	0.2748	0.2267	0.2405	0.3431	0.1234	0.1977	0.1566	0.1476	0.2335	0.2204	0.4435	0.6878	0.0504	0.2506	0.4017	0	0.1911	0.5665	0.3915	0.9168
AL161663.2	0.1797	0.0682	0.1903	0	0.0772	0.1253	0.2716	0.1001	0.0753	0.0715	0.1161	0.11	0.0522	0.0352	0.0431	0.1789	0.1351	0.056	0.119	0.1967	0.2237	0.0593	0.1305	0.1498	0.048	0.3245	0.1222	0.0131	0.1967	0.0449	0.1483	0.1499	0.187	0.1615	0.2156	0.3707	0.2446	0.1018	0.036	0.2297	0.0954	1.1763	0.1311	0.3823	0	0.0556	0.4292	0.0683	0.4141
AC011700.1	0.0328	0.0363	0.0087	0.0099	0.0352	0.0228	0.0173	0	0.048	0.0065	0.0212	0.0292	0.0133	0	0.0069	0.0114	0.0345	0.0119	0.0138	0.0209	0.0238	0.0473	0.0925	0.0137	0.0102	0.045	0.0234	0.0084	0.0279	0.0287	0.0631	0.0096	0.0239	0.0343	0.0825	0.0124	0.0246	0.0278	0.0307	0.0386	0.0609	0.0631	0.1325	0.0407	0.0809	0.0886	0.1493	0.0871	0.0182
AC093752.2	0.0751	0.0332	0	0.0452	0.0968	0.0262	0.0397	0.0325	0	0	0	0.1073	0.0306	0.0343	0	0	0.0395	0	0	0	0.0273	0	0.0424	0	0.0468	0.0825	0	0	0.1278	0	0	0.0438	0.0365	0	0	0	0	0	0.0351	0.0354	0	0.8039	0.032	0.2796	0	0	0.1141	0.0499	0.0418
AC015911.3	0.3548	0.2692	0.4024	0.2136	0.3047	0.3357	0.6166	0.2414	0.327	0.4233	0.3273	0.3438	0.5982	0.6486	0.6599	0.6356	1.1203	0.2397	0.6622	0.1618	0.2208	0.6732	0.4867	0.0845	0.2842	0.5013	0.193	0.0518	0.151	0.2957	0.2603	0.1184	0.32	0.425	0.5958	0.1926	0.4828	0.8616	0.2372	0.4773	0.5652	1.8663	0.0431	0.1572	0.0835	0.0548	0.0257	0.4045	0.0564
LINC00624	0.0387	0.0137	0.0246	0.0326	0.0133	0.027	0.0736	0.0067	0.0181	0.0277	0.025	0.0331	0.0283	0.0318	0.0195	0.0242	0.0163	0.0197	0.0065	0.0197	0.0618	0.0447	0.1005	0.0193	0.0337	0.1487	0.0184	0.075	0.0428	0.0451	0.0447	0.0903	0.1052	0.0108	0.0303	0.0206	0.0078	0.0307	0.0109	0.1056	0.0329	0.6292	0.0329	0.1056	0	0.0084	0.1567	0.0514	0.0602
AC004233.2	5.1888	5.163	7.4128	2.1839	5.592	3.8891	4.5199	7.5467	4.1169	4.1405	3.7225	4.1892	5.5343	3.921	2.9765	4.2996	4.0509	4.5514	6.1735	3.7234	5.1467	2.2323	5.6316	3.1658	4.8795	4.043	6.8907	0.6752	3.1314	3.324	5.006	2.8505	5.1876	3.9568	5.6568	4.1875	5.3045	7.1861	2.6501	7.0577	7.2932	0.9873	6.4521	9.8037	4.8016	2.7153	1.2367	1.2402	7.5441
AL135926.2	0	0.0151	0.009	0	0.0367	0	0.009	0.0074	0.01	0.0204	0	0	0.0139	0	0.0144	0.0119	0.027	0.0062	0	0.0109	0	0	0.0193	0	0	0.0094	0	0.0087	0.0073	0.0299	0	0	0.0083	0.0239	0.0096	0	0.0171	0.0484	0.016	0.008	0.0091	0.5707	0	0.0106	0	0	0.0346	0.0455	0
LINC02649	0.0488	0.036	0.0646	0.0441	0.035	0.0284	0.0517	0	0.0573	0.0453	0.0526	0.0291	0.053	0.0112	0.0274	0.0255	0.0343	0.0118	0.0206	0.0312	0.0443	0.1034	0.0552	0.0271	0.0456	0.0313	0.0465	0.0499	0.0728	0.0427	0.0627	0.0665	0.0435	0.0341	0.0319	0.0619	0.0286	0.0323	0.019	0.0383	0.0735	0.4531	0.0416	0.0303	0.0536	0.044	0.0495	0.0595	0.1358
AL596325.2	1.1931	1.2823	0.451	0.5129	1.354	0.7426	1.0817	0.4058	1.1495	0.6778	0.9354	0.5172	0.763	0.6621	0.1074	0.4452	0.4484	0.4959	0.5746	0.1088	0.8973	0.7873	3.1287	0.2841	2.1232	1.9664	0.8921	0.348	3.4449	1.6904	0.8204	0.8954	1.6967	1.4884	0.4293	0.518	0.47	0.676	0.3988	2.4877	1.3576	1.204	0.3627	0.4229	0.4209	0.0922	0.5611	0.3967	0.6635
PLAC4	0.0407	0.0126	0.0108	0.0025	0.007	0.0043	0.0065	0	0.0072	0.013	0.0053	0.0116	0.0017	0.0074	0.0137	0.0028	0.0129	0.0118	0.0086	0.0052	0.0059	0.0141	0.0207	0.0034	0.038	0.0201	0.0058	0.0021	0.026	0.0119	0.0026	0.0261	0.0178	0.0028	0.0046	0	0.0061	0.0138	0.0114	0.0211	0.0086	2.5553	0.2686	0.0328	0.4156	0.1322	0.0103	0.3113	0.077
AC020978.7	0.1139	0.0567	0.0904	0.0429	0.0489	0.0546	0.0527	0.0185	0.0251	0.068	0.046	0.0102	0.0522	0.013	0.0359	0.0446	0.0749	0.0363	0.018	0	0.0517	0.0247	0.2172	0.0237	0.0444	0.0939	0.0136	0.0727	0.0727	0.0415	0	0.0249	0.0761	0.0398	0.0239	0.0974	0.0286	0.0565	0.0333	0.0536	0.0605	0.3536	0.0485	0.053	0.0469	0.0616	0.0649	0.0284	0.0475
AC036108.3	0.5466	0.1708	0.2297	1.7125	0.7317	0.1625	0.2126	1.3642	3.0546	0.2302	2.1798	0.6887	0.1636	0.4261	0.8439	0.1624	0.2284	0.2046	0.3997	0.2052	0.1693	1.578	0.2906	3.7518	0.3405	3.3208	0.8415	8.7977	2.7431	0.3376	0.5468	5.3956	0.5621	0.1123	0.9088	1.7041	0.0564	0.1184	0.5567	2.3162	0.7768	0.1927	0.089	0.2094	0.1323	0.0174	0.1303	0.1283	0.0358
AL512770.1	0.1886	0.2201	0.3267	0.1445	0.2503	0.1375	0.5169	0.1336	0.181	0.15	0.2657	0.0979	0.1535	0.0548	0.0936	0.1314	0.1804	0.1497	0.1734	0.0657	0.0871	0.2772	0.7941	0.1429	0.534	0.4616	0.1224	0.2013	0.2262	0.2201	0.1761	0.1501	0.2748	0.1917	0.1632	0.0717	0.1977	0.0777	0.1284	0.3714	0.3824	0.3523	0.1678	0.2659	0.4234	0.2412	0.3039	0.2622	0.5626
AC243967.2	0.0759	0.1008	0.0803	0.2741	0.0326	0.1058	0.0803	0.0657	0	0.0604	0.098	0.0542	0.1544	0.1387	0.0637	0.1322	0.0399	0.5521	0.064	0.1938	0.0276	0.0876	0.1286	0.0633	0.1418	0.0834	0	0	0.1938	0.0443	0.0487	0	0.0369	0.053	0.085	0.0577	0.3044	0.043	0.2841	0.0715	0.0806	0.8124	0.0323	0.0471	0	0	0.3075	0.2019	0.7598
AC016026.2	0.1303	0.173	0.3218	0.3398	0.2984	0.2119	0.7809	0.0376	0.1273	0.1209	0.3365	0.1395	0.0353	0.0595	0.1641	0.1664	0.1143	0.0474	0.2562	0.0277	0.2365	0.5767	0.5642	0.362	0.0811	0.9543	0.186	0.6872	0.3696	0.9121	0.1672	1.0393	0.3163	0.182	0.1215	0.1485	0.2395	0.1968	0.0203	0.593	0.6457	0.3718	0.0924	0.3772	0	0.094	0.11	0.2021	0.314
AC004839.2	0.0859	0.076	0	0.1034	0.0369	0.0599	0.0454	0.0744	0.1511	0.1025	0.0555	0.092	0.035	0.1178	0.0361	0.0598	0.1808	0.0937	0.1448	0.1097	0.1247	0.1488	0.1456	0.0716	0.321	0.0472	0.0409	0.0877	0.0731	0.3508	0.3859	0.0501	0.0417	0	0.2885	0	0.0431	0.2433	0.1206	0.0809	0.1368	0	0.2194	0.0533	0.1414	0	0.174	0.0571	0.1433
UBOX5-AS1	0.0425	0.0658	0.0899	0.0511	0.1459	0.0518	0.0449	0.0368	0.0872	0.0422	0.1234	0.0531	0.0691	0.0679	0.0089	0.0444	0.0782	0.1081	0.0626	0.0407	0.0925	0.0858	0.2518	0.0177	0.0793	0.0583	0.0808	0.0759	0.1445	0.0619	0.0954	0.0744	0.165	0.1038	0.0475	0.0403	0.0532	0.0962	0.0199	0.1999	0.124	0.4908	0.0633	0.1449	0.1398	0.1608	0.0538	0.0847	0.2361
AC074135.1	0.0445	0.197	0.1884	0.0804	0.1338	0.0931	0.2824	0	0.1044	0.1239	0.0862	0.1271	0.1087	0.2237	0.0187	0.0775	0.3044	0.0486	0.2813	0.0284	0.1777	0.1542	0.176	0.1484	0.2218	0.1223	0.1059	0	0.2083	0.1298	0.1428	0.0779	0.1945	0.2176	0.1495	0	0.1562	0.1261	0.1041	0.1886	0.26	0	0.4546	1.1043	0.9525	0.1926	0.0225	0.0592	0.0495
DLEU2	0.2403	0.1161	0.1624	0.0979	0.1286	0.0941	0.1955	0.0736	0.2016	0.0867	0.1384	0.1161	0.1158	0.1385	0.0621	0.1133	0.1011	0.1344	0.1262	0.0661	0.1449	0.1558	0.2109	0.0678	0.1266	0.2254	0.0897	0.0585	0.1793	0.1229	0.1044	0.1079	0.2244	0.1136	0.1076	0.0885	0.0556	0.1969	0.173	0.2036	0.108	1.1346	0.3744	0.3302	0.2982	0.044	0.2396	0.1794	0.4605
PAN3-AS1	0.669	0.5357	0.5058	0.4793	0.7113	0.3775	0.657	0.3172	1.233	0.3674	0.7816	0.4663	0.2852	0.2184	0.5351	0.3329	0.5532	0.3823	0.4967	0.3457	0.4048	0.5886	0.6297	0.531	0.6548	0.63	0.2728	0.4553	0.4473	0.3903	0.7973	0.5392	0.6652	0.6454	0.4636	0.3268	0.2555	0.6497	0.3876	0.435	0.5582	0.3137	1.9117	1.4426	1.4684	0.3102	1.323	0.3813	2.1967
AC012313.9	0.204	0.0602	0.072	0.0818	0.0876	0.0237	0.036	0.0589	0.2791	0.0811	0.1756	0.1699	0.1107	0.1243	0.1428	0.0474	0.1431	0.1236	0.0859	0.1736	0.1481	0.157	0.0768	0.17	0.0847	0.0747	0.1618	0.1388	0.1446	0.1587	0.0873	0	0.099	0.0475	0	0.0775	0.1023	0.077	0.0636	0.064	0.0722	0.3202	0.1447	0.1687	0.2239	0	0.1722	0.0452	0.0378
AL132642.1	0.4123	0.4562	0.8729	0.8996	0.6197	0.3593	1.3084	0.6694	1.3299	0.3485	1.3311	0.4784	0.1888	0.3062	0.4329	0.3231	0.9221	0.1875	0.8036	0.4277	0.393	1.9641	1.048	1.4176	0.3531	1.7555	0.466	3.0784	0.7237	0.5412	0.6285	2.527	0.5506	0.4681	0.8655	0.4112	0.5426	0.73	0.5065	1.092	0.7663	0	0.0219	0.0959	0.0849	0	0.0783	0.1028	0
AL354696.2	0.0736	0.1238	0.0857	0.1772	0.1074	0.1026	0.1557	0.0892	0.1036	0.041	0.095	0.0788	0.0659	0.0673	0.0804	0.1948	0.1084	0.0696	0.0682	0.1127	0.171	0.1785	0.1164	0.1963	0.1008	0.1617	0.1261	0.1352	0.119	0.0687	0.2173	0.1203	0.0929	0.0925	0.173	0.0615	0.059	0.075	0.0689	0.0485	0.1016	0.252	0.307	0.283	0.2665	0	0.1044	0.137	0.4502
AC027607.1	0.4836	0.4637	0.8531	0.2425	1.0036	0.4214	0.682	0.4536	0.5199	0.3846	0.5204	0.0863	0.2952	0.4051	0.44	0.393	0.7633	0.469	0.4415	0.2058	0.4389	0.2327	1.1835	0.2015	1.2048	0.7084	0.1534	0.1646	0.9259	0.7053	0.1552	0.4704	0.4696	0.3941	0.4511	0.4899	0.6868	0.5023	0.4148	1.0245	2.2681	1.2076	0.3773	0.45	0	0.0872	0.2041	0.2143	0.3137
PCAT1	0.0306	0.0294	0.0257	0.0476	0.0143	0.016	0.0311	0.0133	0.024	0.0325	0.0165	0.0337	0.0197	0.0478	0.0172	0.0205	0.0175	0.0251	0.0215	0.0619	0.0213	0.028	0.0245	0.017	0.027	0.0224	0.0365	0.0039	0.0293	0.0209	0.0442	0.0179	0.0273	0.025	0.0172	0.0087	0.0179	0.0116	0.0275	0.0325	0.0298	0.7018	0.2261	0.0586	0.3994	0.0387	0.1849	0.0543	0.4842
AC009065.2	1.993	1.4333	1.1866	2.0241	1.1232	1.9538	1.6469	1.5639	0.8401	2.1301	0.8847	1.6676	1.5714	1.8785	1.4908	0.846	1.8025	1.5403	2.0208	2.6636	1.515	1.5103	2.0403	0.8306	1.5905	1.3686	0.8594	0.3815	3.6837	1.0174	1.319	1.1269	1.4517	1.3924	1.9173	0.6152	1.6548	1.976	3.1475	1.7008	1.0252	2.9063	5.6727	1.9704	3.9989	11.3883	4.5739	2.112	5.6804
AC073957.3	1.0635	1.1668	1.1089	0.161	0.8723	0.5682	0.7578	0.6314	0.4706	0.6053	0.7155	0.4729	0.4717	0.358	0.6231	0.5035	0.4725	0.6369	0.8775	0.3862	0.8092	0.6177	1.356	0.2442	1.1939	0.9201	0.5121	0.2471	1.0053	1.1332	0.6907	0.9404	0.8906	0.5428	0.3386	0.3702	0.6768	0.5665	0.2294	1.1484	1.3323	0.349	1.3932	1.1496	1.0589	0.4272	1.1095	0.1821	2.5605
AL596223.1	1.2245	1.0543	0.2003	0.1876	0.2103	1.2572	0.3768	0.4145	0.3395	0.9917	0.6325	1.0492	1.2685	1.7093	2.7955	0.7599	1.0661	0.9879	0.3659	0.7248	0.8649	0.4499	0.6162	0.0742	0.0971	0.5137	0.678	0.0455	0.1611	2.5199	0.1572	0.3509	0.2487	0.2644	0.2368	0.0677	0.6362	1.1479	0.4167	0.2725	0.1773	0.8483	0.0095	0.221	0.4032	0.0241	0.0564	0.0296	0.0495
AC025165.5	1.6381	1.2192	1.5763	0.8066	1.087	1.2457	0.9845	0.7736	1.6593	1.2437	2.1153	0.7443	0.909	1.1229	0.5315	0.8299	1.2146	0.7041	1.0354	0.6654	1.0813	1.3757	1.7243	0.8068	1.2985	1.309	0.6377	1.7485	1.3307	1.2163	0.9557	1.3907	1.4824	0.7283	0.8335	0.5375	1.0452	1.3499	1.1149	1.3672	0.7907	2.2632	1.5528	2.0323	2.329	0.5639	0.9428	1.0397	2.4431
AC145285.2	0.285	0.1746	0.3017	0.2111	0.3483	0.2063	0.1971	0.1234	0.1157	0.3923	0.269	0.2113	0.223	0.1403	0.3038	0.1909	0.1961	0.1754	0.1571	0.2379	0.2706	0.2658	0.2972	0.3289	0.1502	0.3252	0.3443	0.1679	0.2332	0.243	0.2955	0.2047	0.2555	0.4289	0.27	0.1666	0.2198	0.3354	0.1231	0.2787	0.291	0.0845	0.4012	0.2448	0.4692	0.0474	0.2998	0.0875	0.2438
SNHG10	0.3958	0.4799	0.4441	0.4669	0.3637	0.2814	0.561	0.2844	0.3621	0.2581	0.414	0.243	0.3672	0.3002	0.1795	0.2509	0.3374	0.213	0.3602	0.7175	0.388	0.5302	0.693	0.4486	0.4684	0.4479	0.2599	0.2344	0.4143	0.2263	0.5283	0.2818	0.6112	0.4313	0.5893	0.3097	0.2857	0.5112	0.4296	0.4882	0.5296	1.02	0.6704	0.6236	0.2606	0.3768	0.6695	0.6684	0.8232
AL031666.1	0.0714	0.1158	0.0755	0.0716	0.0306	0.0663	0.151	0.0824	0.0279	0.0946	0.1075	0.0425	0.0678	0.0326	0.02	0.0911	0.0376	0.0173	0.0401	0.0911	0.0345	0.1511	0.0672	0.1388	0.1334	0.1046	0.034	0.0607	0.0709	0.1249	0.229	0.1111	0.1617	0.0665	0.0533	0.0271	0.0477	0.0944	0.0668	0.1008	0.0505	1.0694	0	0.1033	0.0783	0.0257	0.0964	0.0158	0.0397
AC027277.2	0.0989	0.0876	0.1047	0	0.0425	0.1379	0	0	0	0.1574	0.1916	0.0353	0	0.0904	0	0.0689	0.1041	0.072	0	0	0.1078	0.0571	0	0	0.0616	0.1087	0.0471	0	0.0421	0	0	0.0577	0.048	0	0.0554	0.0376	0	0.1121	0.0463	0.2329	0.0525	1.0589	0.0842	0	0.1629	0	0.0501	0	0.2751
AL365330.1	0.4052	0.538	1.1153	0.3414	0.87	0.6215	0.9859	0.3509	0.7129	0.2579	1.0989	0.2315	0.2639	0.2593	0.4425	0.3105	0.4265	0.3243	0.2732	0.2069	0.6474	0.5616	1.5564	0.608	0.5048	1.6029	0.4628	1.0344	0.5863	0.4728	0.8322	0.2838	0.4329	0.6795	0.6351	0.4927	0.2844	0.5051	0.2655	0.4961	0.5595	0.0347	0.5174	0.6536	0.8006	1.14	0.9852	0.3772	1.0367
AC007336.1	0.045	0.0199	0.0476	0.0609	0.0386	0.0353	0.0238	0.0146	0.0264	0.0805	0.0436	0.004	0.0137	0.0154	0	0.0196	0.0237	0.0123	0.0284	0.0215	0.0531	0.013	0.1207	0.0094	0.07	0.0309	0.0107	0.0115	0.0383	0.0066	0.0361	0.0591	0.0601	0.0157	0.0315	0.0128	0.0113	0.0127	0.021	0.0847	0.0657	0.3128	0.0383	0.0418	0.0555	0.0122	0.0569	0.0673	0.0938
AC008667.1	0	0.1006	0.0401	0	0.0325	0.0264	0.0801	0	0	0	0	0	0.0308	0	0	0.0264	0	0.0551	0	0	0	0	0	0.1263	0	0	0	0	0	0	0	0.0885	0.0368	0	0.0424	0.0288	0	0.0429	0.1418	0.0713	0	0.4541	0.0645	0	0.3742	0.082	0.0384	0	0.2528
AC105020.5	0.8139	0.4052	0.1615	0.0612	0.1748	0.3192	0.5381	0.3524	0.2983	0.1618	0.5255	0.1816	0.2484	0.1395	0.0427	0.3544	0.3748	0.148	0.343	0.0649	0.3324	0.4699	0.1149	0	0.8872	0.3354	0.3873	0.3116	0.1732	0.4155	0.4571	0.2969	0.3952	0.4976	0.1139	0.4638	0.255	0.2306	0.1428	0.9581	0.5402	0.3485	0.1732	0.3787	0	0.1101	0.1031	0.1353	0.3961
AC011773.1	0	0.0407	0.0973	0	0	0	0.0973	0.0796	0	0	0	0.0328	0	0.084	0	0	0.0484	0	0.0387	0	0	0	0	0	0.0573	0	0	0	0	0.0536	0	0.0537	0.0893	0	0.0515	0	0.0461	0	0	0.0433	0.0488	0.4724	0.0391	0.057	0	0	0.0931	0	0.1023
AL590096.1	0	0.1694	0.2315	0.0658	0.0939	0	0.1735	0.0473	0.2245	0.0652	0.1412	0.0781	0.089	0.075	0.0689	0.0762	0.1439	0.0597	0.1152	0.0698	0.139	0.0947	0.0309	0.0456	0.0681	0.3305	0.026	0.0837	0.0698	0.1914	0.1053	0.0319	0.1593	0.1146	0.0306	0.0831	0.1645	0.062	0.1279	0.103	0.0871	0	0.4655	0.1696	0.1801	0	0.0831	0.0364	0.4866
ALMS1-IT1	0.1636	0.0814	0.1298	0.0738	0.1405	0.1211	0.0973	0.1062	0.0719	0.0488	0.1188	0.0657	0.1664	0.0841	0.0687	0.0712	0.1506	0.0595	0.0517	0.0653	0.1336	0.1299	0.0346	0.1193	0.2547	0.1797	0.0778	0.1461	0.0783	0.0716	0.0787	0.1313	0.1092	0.0286	0.0687	0.1476	0.041	0.2317	0.0957	0.1925	0.1086	0.4814	0.6091	0.3551	0.0673	0.0221	0.1657	0.1631	0.2729
Z94721.3	0.1289	0.076	0.0682	0.0775	0.0369	0.0898	0.318	0	0.0252	0.0512	0.0832	0.1227	0.0874	0.0196	0.018	0.0598	0.0904	0.0781	0.1086	0.1645	0.1559	0.0496	0.2426	0.1074	0.1605	0.1652	0.1226	0.0439	0.2559	0.0752	0.193	0.0752	0.0209	0	0.0962	0.0816	0.0431	0.0243	0.0402	0.2427	0.114	0.901	0.1828	0.3464	0	0	0.1523	0.0571	0.1911
AL357079.3	0.4636	0.4103	0.4089	0.6045	0.2322	0.4578	0.9807	0.5352	0.3625	0.338	0.3991	0.4413	0.4402	0.2119	0.1947	0.619	0.3253	0.3372	0.2279	0.6412	0.2805	0.7584	0.611	0.8372	0.6256	0.7641	0.4412	0.355	0.6904	0.3155	0.8926	0.5412	0.7129	0.6478	0.692	0.1174	0.5035	0.4378	0.2169	0.764	0.5744	0.4962	1.5785	1.39	1.1448	0	0.9392	0.1027	1.6758
LINC02577	0	0	0.0051	0.0115	0	0	0.005	0	0.0056	0.0038	0	0.0034	0	0	0.004	0	0.01	0.0035	0.008	0	0	0.0055	0	0	0	0.0105	0	0	0.0081	0.0056	0.0061	0	0	0.0067	0	0.0036	0.0048	0.0162	0.0268	0	0.0152	1.344	0.2762	0.0947	0.2357	0.0206	0.1353	0.3172	0.6793
AC011676.3	0.2928	0.583	0.5423	0	0.44	0.2041	0.1548	0.2535	0.0858	0.4657	0.189	0.3658	0.5361	0.2007	0.3688	0.153	0.6162	0.3194	0	0.2803	0.8503	0.0845	0.1654	0.366	0	0.0804	0.209	0	0.0623	0.2562	0.1879	0.1709	0.3554	0.1023	0.4916	0.2225	0.2202	0.1659	0.0685	0.2068	0.1555	0	0.4984	0	0	0.1584	0.3707	0	0
AC025917.1	0.2843	0.1573	0.3386	0.2139	0.4578	0.1858	0.6014	0.2616	0.2292	0.1413	0.5966	0.1142	0.1446	0.1949	0.0746	0.3342	0.2057	0.2844	0.2396	0.1361	0.2322	0.3488	0.9836	0.3258	0.2656	0.7419	0.2706	0.5987	0.3176	0.5598	0.5474	0.4356	0.5868	0.2979	0.1392	0.1485	0.2672	0.2819	0.1164	0.4183	0.4151	0.5629	0.0908	0.1323	0.0585	0	0.27	0.0473	0.0988
AC078883.1	1.6532	1.2298	0.8377	0.2858	0.9591	0.6069	0.679	0.4949	0.5157	0.4336	0.5678	0.6091	0.4867	0.6349	0.3028	0.6738	0.8607	0.3454	0.5929	0.5838	0.7407	0.4671	1.9272	0.4984	1.687	1.1595	0.5691	0.1167	0.7184	1.2108	0.6998	0.5646	0.9309	0.4915	0.2756	0.3809	0.5202	1.106	0.4691	1.0765	0.7004	2.7181	0.3892	0.8183	1.303	0.0571	0.9264	0.8888	0.7531
AC025175.1	0.3969	0.527	0.4501	0.2047	0.5843	0.4546	0.4498	0.4173	1.0641	0.6765	0.5126	0.4858	0.5307	0.1814	0.1667	0.8097	0.5072	0.5156	0.4062	0.2534	0.4529	0.2946	0.4804	0.5671	0.7417	0.4984	0.5126	0.3763	0.4825	0.4962	0.1819	0.3641	0.8536	0.7527	0.1587	0.6032	0.5969	0.3534	0.3184	0.9344	0.271	0.2185	0.4344	0.5628	0.1867	0.0613	0.3159	0.4901	0.8829
AC011290.1	0	0	0.055	0.0626	0.0446	0.0362	0.055	0.045	0.061	0.0413	0	0.0371	0.0423	0.0475	0.0437	0.0362	0	0.0756	0.0438	0	0	0	0	0	0.0647	0	0	0.0531	0.0885	0.0606	0	0	0	0	0.1164	0.079	0	0	0.1459	0.0979	0.0552	0	0.354	0.0645	0	0.1125	0.0526	0.2074	0.4047
C5orf66	0.0453	0.0802	0.1062	0.0428	0.1056	0.0699	0.1335	0.0588	0.0531	0.0798	0.0919	0.0647	0.0764	0.0591	0.0544	0.0473	0.0715	0.073	0.1009	0.033	0.1151	0.0486	0.2047	0.0432	0.125	0.192	0.0493	0.0231	0.1019	0.0642	0.0914	0.0869	0.1697	0.0452	0.0688	0.0713	0.0649	0.0623	0.0606	0.1219	0.0997	0.2743	0.0744	0.0964	0.1385	0.6582	0.2458	0.1377	0.2339
AC090510.2	0.2737	0.0908	0.1448	0	0.2938	0.0954	0.1809	0.0592	0.2407	0.1633	0.3534	0.0244	0.1392	0.0625	0.0575	0.1668	0.252	0.0249	0.1442	0	0.149	0.4346	0.7343	0.2281	0.2131	0.1504	0.1628	0.5239	0.2329	0.1198	0.0439	0.2396	0.3655	0.0478	0.1915	0.156	0.0343	0.1163	0.1281	0.6443	0.3996	0.1757	0.1747	0.0424	0.1126	0.1481	0.0693	0.182	0.1903
AC004825.3	0	0.0041	0.0097	0	0.0039	0.0032	0	0.004	0.0054	0	0	0	0.0037	0	0	0	0	0	0	0.0059	0.0067	0	0.0104	0	0.0343	0.0101	0	0	0.0039	0.0054	0.0118	0	0.0045	0	0	0.0175	0.0092	0.0052	0	0	0	0.421	0	0.0057	0	0	0	0	0.0153
BDNF-AS	0.1906	0.1963	0.1669	0.171	0.2366	0.1546	0.1832	0.162	0.1686	0.2012	0.1119	0.1324	0.2045	0.1045	0.0989	0.1364	0.1276	0.1273	0.1358	0.2278	0.195	0.162	0.1879	0.1213	0.1252	0.1161	0.1962	0.1026	0.1474	0.1839	0.2157	0.1031	0.1733	0.213	0.2482	0.1395	0.2154	0.1354	0.073	0.1305	0.2281	0.2551	0.174	0.1805	0.2396	0.0787	0.2071	0.0484	0.2042
AF287957.1	0.1079	0.3821	0.1142	0.065	0.5214	0.2445	0.1284	0.1752	0.1741	0.2146	0.2787	0.1638	0.1757	0.1603	0.2266	0.2255	0.3266	0.0687	0.1705	0.0689	0.1176	0.2337	0.1219	0.4048	0.521	0.0741	0.1926	0.3306	0.1263	0.1732	0.2424	0.0787	0.1703	0.0566	0.0906	0.0513	0.1623	0.214	0.1263	0.2795	0.0573	0.3119	0.023	0.1841	0	0	0.1913	0.0359	0.075
AC124067.4	6.422	5.0437	2.4606	1.4045	3.783	3.2726	5.5873	3.3129	2.9068	5.3238	2.1842	2.1571	3.5042	1.5707	1.5877	3.4528	2.018	1.8949	4.4594	7.0785	3.7568	1.337	3.7295	1.4022	6.5916	3.9853	4.1318	0.3879	4.1105	4.5065	6.397	3.5373	2.7408	4.8026	4.2021	3.7388	3.0472	1.9371	2.1924	2.9556	5.6578	10.9198	18.9329	26.7084	4.7354	3.6601	12.8454	5.485	12.8271
RPS6KA2-IT1	0	0	0	0.0447	0.0319	0	0	0.0322	0.0436	0	0	0.0531	0.0302	0	0.0312	0.0259	0	0.027	0.094	0	0	0.0429	0	0	0.0926	0.0408	0.0354	0.0379	0.0949	0	0	0.0434	0.0722	0.0519	0.1248	0	0.0373	0	0.0696	0.175	0.0395	0.6364	0.1898	0.2305	0	0	0.0376	0.0494	0.2067
AC244093.3	0	0	0	0	0.045	0	0	0	0	0	0	0	0.0426	0	0	0	0	0	0	0	0	0	0.0591	0	0.0652	0	0	0	0	0.0611	0	0	0	0	0	0	0	0.178	0	0.0493	0.1112	0.0897	0	0.065	0	0	0	0	0.0582
AC087392.5	0	0.2726	0.0932	0.2119	0.2267	0.1534	0	0.2667	0.2064	0.14	0.2273	0.1885	0.2149	0.1609	0	0.1533	0	0.064	0.3338	0.2247	0.2556	0.3557	0.0994	0.0734	0.3837	0.3868	0.1256	0.1797	0.5243	0.154	0.2259	0.3082	0.3419	0.3689	0.2463	0.6353	0.1324	0.1995	0.1235	0.2072	0.4673	0	0.1498	0.1638	0	0.0952	0.1337	0.0585	0.0489
AC092614.1	0.0473	0.3143	0.2005	0.0855	0.2033	0.165	0.1002	0.082	0.2499	0.1318	0.0917	0.1352	0.0771	0.1298	0.0398	0.0989	0.0249	0.0861	0.1596	0.0604	0.2406	0.164	0.107	0.0395	0.0885	0.1561	0.1802	0.0483	0.2015	0.1933	0.0912	0.0553	0.4368	0.0662	0.159	0.1259	0.1899	0.1073	0.0443	0.1115	0.2263	0.4054	0.7053	0.558	0.2338	0.3074	1.6545	0.1259	0.5529
MCCC1-AS1	0.1688	0.0498	0.2977	0.0677	0.0725	0.098	0.1488	0.0244	0.132	0.1342	0.2179	0.0402	0.0229	0.2057	0.0709	0.1568	0.1184	0.0614	0.0474	0.1436	0.2247	0.1624	0.2224	0.0469	0.2453	0.2472	0.1338	0.2297	0.2633	0.1641	0.1805	0.0657	0.3551	0.2358	0.3464	0.0214	0.0564	0.1594	0.0526	0.2914	0.1195	0.5539	0.1915	0.3141	0.0926	0.1217	0.114	0.187	0.4067
LINC00641	1.363	0.6799	1.0801	2.4292	1.5004	0.6378	1.2944	1.3399	3.7802	1.0542	2.222	1.1533	0.6129	0.6091	0.8886	0.5901	0.7925	0.5423	1.0408	0.7931	0.7682	2.0305	2.25	2.5545	1.6839	2.9787	1.0427	5.5049	2.5218	1.151	1.1212	4.224	1.9491	0.8365	1.353	1.5335	0.5814	0.9386	0.8985	2.1947	1.5035	1.2444	0.5961	2.5553	0.8678	0.0815	0.7323	1.0365	1.1684
AC104841.1	0	0.171	0.0409	0.093	0.0995	0.0269	0.3678	0.1338	0.1359	0.0615	0.1996	0.1103	0.0943	0.0706	0.0324	0	0.122	0.0281	0.1953	0.0493	0.1683	0.0892	0.0873	0.0644	0.0963	0.3396	0.1838	0.0789	0.1973	0.1352	0.0496	0.4961	0.2626	0.108	0.0432	0.1174	0.0387	0.0438	0.0362	0.7276	0.2462	1.5877	0.1315	0.3355	0.1272	0	0.1174	0.1541	0.1719
AC026202.2	0.8326	0.8219	0.5762	0.6552	0.4125	0.4688	0.6097	0.4713	0.1502	0.3311	0.4135	0.4115	0.5212	0.4097	0.4034	0.4238	0.5392	0.2329	0.3508	0.695	0.4185	0.2958	0.9043	0.427	0.1994	0.4222	0.3352	0.1962	0.5723	0.1121	0.3699	0.1121	0.3421	0.5369	0.3943	0.0973	0.3532	0.5443	0.3896	0.1206	0.4761	0.658	0.1363	0.2384	0.1054	0	0.0649	0.1277	0.1068
HNF1A-AS1	4.1093	4.3711	4.8567	0.9316	3.98	3.0766	5.0774	3.1352	2.1397	3.4479	3.2124	2.0854	3.1908	1.6421	3.3236	3.0293	2.458	2.282	2.279	2.7171	5.0142	1.4204	4.9022	2.035	2.5882	4.3784	4.5245	0.2916	1.4231	3.7465	5.4459	1.7747	4.1162	4.4093	2.857	2.9964	4.9838	2.5839	0.7502	4.6157	3.8209	4.114	3.6038	2.8463	1.8506	1.3258	3.7145	0.8332	3.5252
GLYCTK-AS1	0.1238	0.0685	0.2129	0.0745	0.093	0	0.0655	0.0134	0.0544	0.0492	0.0599	0.0221	0.0504	0.0424	0.026	0.0431	0.0326	0.0225	0.1043	0.0197	0.0899	0.0179	0.1223	0.1031	0.0578	0.017	0.0442	0.0158	0.0263	0.0722	0	0	0.1803	0.0216	0.0173	0.0353	0.062	0.0351	0.0724	0.102	0.0821	0.9404	0.0922	0.0768	0.1019	0	0.1097	0.0617	0.1032
AC007285.1	0	0	0.044	0	0.0714	0.1448	0.1318	0.0719	0.0487	0.1322	0	0.089	0.0338	0.1139	0.0698	0.0868	0	0.2115	0	0	0.0603	0.048	0	0.2077	0	0.2282	0	0	0	0.1454	0.1066	0.097	0.121	0	0	0.1263	0	0.0471	0	0	0.0441	0.9959	0.4951	0	0	0	0.3787	0.221	0.3234
AC073288.2	0.0648	0.0574	0.1029	0.039	0.1113	0.0678	0	0.0561	0	0.0516	0	0.1388	0	0.0296	0.0272	0.0226	0	0.0471	0	0	0.0471	0.0374	0.1098	0	0.1615	0	0.0617	0.0331	0.0827	0.1134	0	0.0757	0	0	0	0.0246	0.0975	0.0367	0	0.0915	0	0	0.1655	0.0804	0.1067	0.2104	0.0328	0	0.2523
AC127024.6	0	0.0449	0	0.1222	0.1743	0.0354	0.0537	0.0439	0.0595	0.2018	0.0655	0.0362	0.0413	0.0464	0.1279	0.1768	0	0.1107	0.1283	0.0648	0.1474	0.1758	0	0.0846	0.1264	0.2788	0.0483	0	0.1728	0.2961	0.0651	0.1777	0	0	0.0568	0.1157	0.0509	0.0575	0	0.3823	0	0.5649	0.0432	0.063	0.3342	0.1098	0.1542	0.135	0.2258
AC079766.1	0.2016	0.0446	0	0	0.2597	0.1054	0.1066	0.2182	0.1182	0.1202	0.3254	0.072	0	0	0.127	0.2106	0.1591	0.11	0.0849	0.0643	0.0732	0.2328	0.0569	0.168	0.0628	0.2215	0.1918	0.0515	0	0	0.2587	0.2353	0.1468	0.2112	0.0564	0.0766	0.0505	0.0571	0.0943	0.0949	0.107	0.2157	0.3861	0.4377	0.3319	0.2181	0.2552	0.201	0.4484
AC004264.1	0.3252	0.2399	0.3729	0.4241	0.0931	0.1511	0.258	0.1643	0.0318	0.1509	0.245	0.0774	0.1323	0.1486	0.091	0.1321	0.0285	0.1183	0.1827	0.1038	0.1968	0.3443	0.4898	0.1807	0.2026	0.2978	0.0516	0.083	0.2076	0.1265	0.2087	0.1265	0.3685	0.1893	0.1214	0.103	0.2174	0.1535	0.0761	0.2552	0.4893	0.2088	0.2307	0.3362	0.5354	0.7037	1.0706	0.6487	0.3617
FALEC	0.2281	0.101	0.161	0.1373	0.0979	0.0795	0.1609	0.0988	0.1784	0.2117	0	0.0814	0.1547	0.0695	0.0319	0.1324	0.16	0.083	0.032	0.0485	0.0276	0.1756	0.2147	0.0634	0.0474	0.0418	0.1809	0.1164	0.0971	0.0887	0.0976	0.2219	0.2585	0.2656	0.0851	0.0289	0	0.0862	0	0.2864	0.1211	0.0977	0.6149	0.1415	0.2504	0	0.8857	0.0506	0.2537
AC119396.1	0.4445	0.9488	1.0378	0.4563	0.3817	0.2916	2.3784	0.3849	0.9813	0.2703	0.574	0.3734	0.266	0.2629	0.2745	0.9744	0.2614	0.3804	0.2093	0.2337	0.3133	1.2228	0.3101	1.4818	0.3257	0.79	0.3857	4.1377	0.9457	0.3203	0.4027	1.4498	0.2539	0.2192	0.2927	0.7947	0.2228	0.5629	0.7952	1.1203	0.5553	0.0672	0.0668	0.1298	0.1722	0	0.2781	0.2955	0.3199
AC006042.3	0.1244	0.055	0.2962	0.1871	0.1602	0.2601	0.296	0.1077	0.1459	0.1484	0.0803	0.0888	0.2531	0	0.235	0.2166	0.0982	0.1131	0.2883	0.2382	0.2258	0.1077	0.1756	0.4147	0.0775	0.0683	0.1184	0.1905	0.0529	0.1088	0.1197	0.2541	0.1208	0.4345	0.3133	0.0473	0	0.2466	0.0582	0.1171	0.0991	0.1331	0.1323	0.1929	0.2048	0	0.063	0.1654	0.2767
AC146507.3	0.2459	0.0155	0.1302	0.0211	0.0302	0.098	0.0743	0.076	0.0412	0.0419	0.0681	0.1505	0.0286	0.0963	0.0295	0.0612	0.0924	0.0383	0.0592	0.0673	0.0638	0.0203	0.1389	0.0586	0.0875	0.1737	0.0502	0.0359	0.0897	0.1435	0.0902	0.0615	0.0853	0.0245	0.0787	0.1468	0.0528	0.0796	0.0822	0.1158	0.1119	1.2183	0.0897	0.2179	0	0	0.0534	0.0467	0.0977
AC107308.1	0	0	0	0.086	0.1228	0	0.0756	0	0.0838	0.1137	0	0	0	0	0	0	0	0	0	0	0.1038	0	0.0808	0	0.1781	0	0	0	0.0608	0	0	0	0.0694	0	0.1601	0	0.0717	0	0	0	0	1.3466	0.5477	0	0	0	0.0724	0	0
MIR600HG	1.3809	1.445	1.9336	0.2337	1.4422	1.2008	1.3883	1.0991	1.2062	0.961	1.1052	0.7934	0.8283	0.5456	0.6644	1.3326	0.8174	0.6644	0.9092	0.2204	1.2847	0.7267	2.1814	0.7553	0.757	1.4461	0.9308	1.2226	0.6182	1.2713	0.7431	1.1754	1.1281	0.7336	0.5958	1.1093	0.7896	1.202	0.5384	1.622	1.4359	0.6958	0.5571	2.2486	0.7933	0.7704	0.5719	0.5069	0.8959
AC022306.3	0.313	0.1731	0.2485	0	0.2352	0.0818	0.1241	0.1016	0.6424	0.0934	0.2021	0.1676	0.0955	0.2861	0.0657	0.1363	0.1235	0.0569	0.3297	0	0.1136	0.1807	0.1326	0.1957	0	0.3009	0.1862	0.1198	0.2997	0.0457	0.2511	0.0457	0.418	0.3827	0.1752	0.0297	0.1569	0	0.0732	0.3684	0.2493	0.201	0.5329	0.2427	1.2882	0	0.317	0.2081	0.6527
AC097468.3	0.2045	0.1056	0.2705	0.041	0.3951	0.2494	0.3424	0.2065	0.2198	0.1762	0.264	0.2433	0.1803	0.0467	0.186	0.1187	0.1434	0.1983	0.2872	0.0218	0.1732	0.1377	0.4619	0.142	0.191	0.2808	0.1621	0.2087	0.1305	0.2187	0.2843	0.1989	0.2317	0.3333	0.0954	0.1553	0.2392	0.1544	0.1276	0.1925	0.4162	0.0292	0.0725	0.2959	0.0561	0.0737	0.1553	0.1359	0.2653
AC007130.1	0.088	0.1168	0	0	0.1134	0.1227	0.0465	0.0762	0.1032	0.175	0	0	0.0358	0.0402	0.0739	0	0.0463	0.032	0.0742	0.1124	0.0639	0	0.0994	0	0.1645	0	0.0419	0	0.0374	0	0	0.1027	0	0	0.0493	0	0	0	0	0	0.1402	1.9592	0.0375	0	0	0.857	0.0446	0.2926	0.0489
AC007622.2	0.2027	0.0698	0.1788	0.1084	0.2224	0.1099	0.1787	0.078	0.0396	0.0716	0.1309	0.0965	0.1191	0.0515	0.0378	0.0628	0.1778	0.1065	0.0949	0.0575	0.139	0.078	0.4834	0.1126	0.3226	0.1608	0.075	0.0575	0.2683	0.2234	0.1445	0.1709	0.2406	0.0629	0.063	0.0599	0.0677	0.0766	0.0211	0.3923	0.3468	1.1666	0.1342	0.1816	0.0742	0.0244	0.2851	0.0898	0.2881
AC073487.1	0.3254	0.288	0.5597	0.049	0.4541	0.2552	0.043	0.2465	0.0477	0.1294	0.4728	0.1452	0.2318	0.1859	0.0683	0.17	0.1712	0.1775	0.2057	0.0519	0.1477	0.4697	0.7352	0.1356	0.304	0.6704	0.1161	0.1661	0.4154	0.2373	0.1566	0.1425	0.158	0.1137	0.1366	0.0927	0.1631	0.1844	0.0381	0.3447	0.216	2.647	0.2078	0.5551	0.5357	0	0.1236	0.4328	0.4977
AC090197.1	0.0359	0.0159	0.0095	0.0324	0.027	0.0281	0.038	0.0116	0.0368	0.0178	0.0116	0.016	0.011	0.0041	0.0075	0.0031	0.0189	0.0065	0.0076	0.0172	0.0358	0.0259	0.0304	0.0224	0.0279	0.0345	0.0299	0.0733	0.042	0.0105	0.0173	0.0471	0.0261	0.0125	0.0201	0.0239	0.0135	0.0203	0.0126	0.0253	0.0429	0.192	0.0115	0.0668	0.0295	0.0291	0.0091	0.0358	0.0399
AC000123.1	0.7506	0.4429	1.0153	0.251	0.6088	0.3489	0.8822	0.6138	1.0271	0.6634	0.8078	0.7742	0.577	0.8385	0.3853	0.6972	0.3511	0.819	0.9138	0.3194	0.6056	0.8187	1.4133	0.6951	1.5585	1.8328	0.6747	0.7238	0.6033	0.7785	0.5888	0.6816	1.539	0.3496	0.4202	0.6654	0.669	0.567	0.8196	0.7068	1.0186	1.4997	2.3429	2.6904	1.0985	0.0902	1.5207	0.6655	2.9221
AC073073.2	0.2671	0.4802	0.3004	0.1708	0.3871	0.3084	0.4238	0.2602	0.4308	0.2921	0.4527	0.4112	0.3057	0.2594	0.2103	0.314	0.3602	0.2732	0.5557	0.2877	0.303	0.3663	0.396	0.3896	0.7071	0.2293	0.3733	0.2216	0.4049	0.263	0.4393	0.3605	0.4702	0.2916	0.2897	0.2664	0.3515	0.3121	0.375	0.3773	0.2837	1.1864	0.5329	0.6524	0.3848	0.0361	0.5242	0.3219	0.8448
MIR223HG	0.5734	0.3102	0.6688	0.6135	0.3009	0.2739	0.4212	0.0781	0.5791	0.2787	0.6925	0.2502	0.2463	0.2475	0.165	0.2293	0.3911	0.1931	0.1163	0.4745	0.4973	0.5518	1.2835	0.2921	0.0463	0.1692	0.1617	0.0976	0.5106	0.4398	0.3475	0.093	0.098	0.2819	0.214	0.1735	0.4897	0.4332	0.3031	0.135	0.1748	0.6364	0.1085	0.1383	0.2447	0.0115	0.0108	0.0777	0.1476
CDC42-IT1	0	0.0275	0.0658	0	0.0267	0	0.0658	0	0	0.0247	0.0402	0.0222	0.0506	0.0284	0.0261	0.0217	0.0327	0	0.0262	0	0.0677	0	0.1054	0	0.0775	0.1367	0	0	0	0.0726	0	0	0	0.0434	0	0.0236	0	0.0352	0.0291	0	0.066	0.8786	0.0265	0	0.1024	0	0.0945	0	0.1729
HEIH	1.659	2.6777	2.6444	1.8794	2.5897	2.1566	2.5186	1.935	2.2091	2.1656	2.1424	2.3691	2.4702	1.6322	2.1392	2.4744	2.3724	2.2077	1.7353	2.3173	2.4022	2.6595	2.0835	2.0334	1.1427	1.4047	1.9596	2.3215	1.171	1.5144	2.8184	1.6063	1.6776	2.5635	2.1412	2.2616	2.3287	2.9525	2.6668	1.9022	1.824	1.1614	1.8857	1.6103	2.0243	2.1751	2.2637	1.4795	1.563
SNHG11	1.3601	1.4058	1.6057	1.5512	1.5601	1.1106	1.3782	1.1488	1.1043	1.286	1.1545	1.0424	0.9986	0.8519	0.9266	0.8414	1.3162	1.0758	1.1342	1.8395	1.2776	1.4058	2.686	1.3397	1.1315	1.2697	1.1812	0.937	1.2626	1.426	1.825	1.0992	1.1823	1.701	1.6875	1.5176	1.1538	1.6273	1.344	1.7599	1.6615	1.2296	4.4244	2.419	2.8341	1.6053	4.2486	1.4798	5.0935
AC008269.1	0.0853	0.0687	0.0534	0.0467	0.0533	0.0649	0.0903	0.0504	0.091	0.071	0.0801	0.0498	0.0631	0.0213	0.0326	0.0567	0.0204	0.0169	0.0523	0.0446	0.0563	0.0896	0.0351	0.0711	0.1256	0.0852	0.0332	0.0871	0.0891	0.0634	0.0697	0.0407	0.0753	0.0325	0.0434	0.0619	0.0194	0.0439	0.0436	0.1023	0.0453	0.5679	0.1189	0.0818	0.2043	0.0084	0.1179	0.0516	0.2028
AC018521.6	1.5416	0.9097	0.8839	1.6236	0.8826	0.9404	1.4268	1.168	2.0341	1.0729	0.9124	1.4218	0.6274	1.2916	1.6184	0.8054	1.1492	1.5886	1.2451	0.984	1.4459	2.4478	0.7982	2.4627	2.1605	1.4821	1.1615	4.3939	2.1866	1.2741	1.7314	2.0246	0.811	0.8975	1.7258	1.8059	1.1593	0.8734	1.2624	2.2985	1.569	0.99	0.2187	0.9563	0.6345	0.417	0.3253	0.3417	1.1431
TSPOAP1-AS1	0.4331	0.639	0.676	0.4746	0.3815	0.2865	0.8223	0.2933	0.5666	0.3489	0.5952	0.452	0.3119	0.3045	0.3451	0.6847	0.5727	0.3635	0.5663	0.3757	0.4234	0.5964	0.6398	0.5369	0.6641	0.6834	0.259	0.5896	0.4679	0.3952	0.449	0.389	0.3667	0.3414	0.5222	0.27	0.3341	0.6229	0.5249	0.6798	0.6251	0.7845	1.3661	1.8189	4.7357	0.6369	5.4956	0.4874	7.3685
AC243960.1	0.8966	0.9259	1.2338	0.7554	0.5775	0.8125	2.2445	0.4787	1.3145	0.5348	0.8491	0.5442	0.8757	0.6009	0.5773	1.8112	1.0537	0.7826	0.5289	3.0523	0.5859	0.5522	1.9075	0.7224	1.0052	1.215	0.5404	0.0763	0.2671	0.5754	0.6521	0.1919	0.566	1.4198	1.7732	0.3633	0.4195	2.3197	0.7272	0.6614	0.8093	0.3455	0.089	0.3523	0.8857	0.0323	0.0908	0.5365	0.1994
SCARNA9	0	0.054	0.0645	0.0734	0.0524	0.1275	0.129	0.1056	0.0715	0.097	0.0787	0	0	0.0557	0	0	0.1283	0.133	0	0	0	0.1408	0.2066	0	0.3797	0	0.058	0	0.1038	0.0711	0	0.1423	0.1776	0.0852	0.0682	0	0.1222	0.0691	0.057	0.4592	0	2.2965	0.3113	0.5294	1.0036	0.1319	0.0617	0	0.1356
AC092902.6	1.0247	0.593	0.5006	0.1897	0.5754	0.2747	0.2918	0.3412	0.416	0.1567	0.4071	0.1407	0.3528	0.072	0.3641	0.5216	0.3318	0.172	0.2657	0.2013	0.4865	0.1365	0.5788	0.3285	0.7364	0.5196	0.6001	0.6438	0.5366	0.3219	0.3541	0.184	0.5359	0.1101	0.1324	0.1497	0.4347	0.2679	0.1844	0.4825	0.4185	0.7761	0.2684	0.1956	0.6488	0	0	0.3669	0.0877
AC027373.1	0.1507	0.1501	0.0598	0.0227	0.1456	0.1051	0.1594	0.0653	0.1326	0.0749	0.1947	0.0135	0.1074	0.0344	0.095	0.0656	0.0991	0.1234	0.2223	0.0241	0.1095	0.1523	0.1703	0.0314	0.1643	0.1863	0	0.0385	0.2886	0.2858	0.0484	0.066	0.2013	0.1053	0.0844	0.1002	0.0378	0.1495	0.0176	0.3016	0.3202	0.8389	0.1925	0.187	0.6825	0.1631	0.0763	0.1503	0.5659
AP001001.1	0.138	0.1069	0	0.0415	0.0148	0.0722	0.0183	0.0448	0.0202	0	0.0223	0.0493	0.0843	0	0	0.024	0.0908	0.0251	0.0291	0.022	0.0626	0.0797	0.1949	0.0863	0.129	0.1706	0.0657	0.0705	0.1028	0.0805	0.0443	0.0403	0.067	0.0241	0.0193	0.0656	0.0692	0	0	0.1625	0.055	0.4728	0.1175	0.1499	0	0	0.0874	0.1836	0.0768
AC023632.2	0.0909	0.0738	0.1123	0.155	0.0455	0.0792	0.1282	0.0853	0.2399	0.0603	0.1174	0.0757	0.0493	0.0485	0.0636	0.095	0.0638	0.0441	0.0383	0.0871	0.066	0.14	0.077	0.1895	0.0566	0.0583	0.1298	0.116	0.1161	0.0088	0.1362	0.1061	0.0442	0.1376	0.1187	0.0806	0.1064	0.0601	0.0496	0.0999	0.0563	0.1168	0.129	0.1316	0.2495	0.0328	0.1842	0.0403	0.236
AC073529.1	0.0614	0.0707	0.0845	0.037	0.058	0.0728	0.052	0.0745	0.0432	0.0489	0.0793	0.0702	0.08	0.0505	0.0413	0.0856	0.0582	0.0357	0.0259	0.1098	0.0937	0.0638	0.0763	0.0512	0.0842	0.0337	0.0818	0.0188	0.0627	0.0287	0.0867	0.0574	0.0537	0.0772	0.0894	0.0653	0.0677	0.0696	0.0517	0.0752	0.0718	0.1788	0.1621	0.1524	0.2427	0.0133	0.1182	0.098	0.2665
LUCAT1	0.0078	0.0161	0.0028	0.0203	0.0056	0.0036	0.0082	0.0023	0.0396	0.0145	0.0168	0.0084	0.019	0.0036	0.0022	0.0027	0.0082	0.0047	0.0044	0.0332	0.0019	0.0315	0.0044	0.0108	0.0761	0.0029	0	0.008	0.052	0.0136	0.005	0.0394	0.0101	0.0018	0.0029	0.0089	0.0039	0	0.0778	0.0122	0.0152	0.2359	0.0509	0.0435	0.0471	0.0225	0.0329	0.0363	0.0578
L3MBTL4-AS1	0.3158	0.0932	0.0557	0.0507	0.1627	0.0734	0.0668	0.1641	0.0494	0.0837	0.1903	0.0752	0.0771	0.077	0.1238	0.0807	0.0776	0.0306	0.0177	0.1613	0.1682	0.2188	0.226	0.0877	0.0525	0.0463	0.1102	0	0.0806	0.1228	0.0811	0.0246	0.0511	0.1471	0.0825	0.152	0.1478	0.1789	0.1675	0.0496	0.1118	0.64	0.1255	0.1176	0.0693	0.0228	0.032	0.084	0.0468
AC116535.1	0.0886	0.1177	0.1595	0.1067	0.0457	0.0927	0.1406	0.046	0.1663	0.0705	0.1373	0.0759	0.0793	0.0243	0.0298	0.1173	0.0839	0.0645	0.0822	0.0453	0.0772	0.1535	0.1502	0.1773	0.1987	0.1363	0.1434	0.1086	0.0754	0.1034	0.1479	0.0828	0.1205	0.1362	0.0992	0.0875	0.0622	0.1105	0.0581	0.1753	0.1882	0.2201	0.1207	0.2199	0.0584	0.0192	0.3322	0.0707	0.1676
AC016831.4	0.0215	0	0	0.013	0	0.0075	0.0114	0.0093	0	0	0	0.0077	0	0	0	0.0075	0	0	0.0454	0	0	0.0373	0.0365	0	0.0134	0.0828	0.0102	0	0.0367	0.0251	0.0415	0.0251	0.0105	0.0451	0	0.0082	0.0108	0.0244	0.0202	0	0	2.8217	0.055	0.1603	0	0	0.0436	0	0.024
AC084824.4	0.7654	0.3648	0.4051	0.1063	0.2275	0.2668	0.467	0.2294	0.725	0.2107	0.4181	0.2102	0.1438	0.2421	0.0247	0.3486	0.1239	0.0856	0.3225	0.1503	0.3847	0.17	0.3325	0.2944	0.6967	0.6469	0.2521	0.4208	0.4509	0.4122	0.4156	0.5155	0.4574	0.329	0.1977	0.2684	0.0885	0.0334	0.2204	0.4435	0.4377	3.2261	0.5011	1.1322	1.0662	0	0.4174	0.274	0.7203
EGFR-AS1	0.092	0.0815	0.0812	0.0369	0.1778	0.0802	0.0973	0.0863	0.072	0.0488	0.0594	0.0821	0.0936	0.0561	0.0644	0.0748	0.0161	0.0725	0.0517	0.049	0.0668	0.0177	0.1473	0.0511	0.0287	0.0337	0.1095	0.0078	0.0587	0.0716	0.1969	0.0358	0.1639	0.0857	0.0773	4.3061	0.123	0.0521	0.0574	0.1011	0.1629	0.1248	0.0131	0.019	0.0505	0	0.3418	0.0102	0.0512
AL121583.1	0.631	0.2513	0.2004	0.076	0.1626	0.3519	0.1335	0.1639	0.148	0.1255	0.326	0.2028	0.3082	0.0865	0.106	0.1758	0.1992	0.1836	0.2127	0.0806	0.252	0.2186	0.2495	0.2104	0.3537	0.4507	0.1802	0.2577	0.0806	0.2945	0.324	0.221	0.2145	0.1763	0.2119	0.6953	0.1265	0.5363	0.1476	0.2971	0.201	0.1891	0.4834	0.6655	0.5194	0	0.2237	0.2098	1.2283
AC007483.1	0	0	0	0	0	0	0.0319	0	0	0	0	0	0	0	0	0	0	0	0	0	0	0	0.0341	0	0	0	0	0	0	0	0	0	0	0	0	0	0	0	0	0	0	0	0.2312	0.4868	0.0994	0	0.5197	0	0.3357
LINC01023	2.8625	2.7958	3.6046	3.802	2.5855	2.4084	3.341	4.4016	2.4891	3.1404	3.9515	2.9954	3.575	1.6239	3.0259	3.0941	3.0644	2.6566	2.2045	5.7966	2.8311	2.8496	3.1779	3.2085	3.2585	1.8437	2.959	2.0156	2.0581	2.8793	4.4344	2.7079	3.7388	2.6205	6.0774	2.8876	4.1567	4.418	2.0323	3.3927	3.3544	0.5071	3.865	1.3471	4.2251	1.9224	1.7997	1.6408	5.16
AL138689.1	0.7087	0.1711	0.2728	0.1551	0.5256	0.1797	0.2385	0.1395	0.1133	0.2306	0.1248	0.184	0.0787	0.1178	0.2164	0.2244	0.2712	0.0703	0.1357	0.2467	0.117	0.1488	0.6914	0.2685	1.886	0.6017	0.1226	0.0658	0.5757	1.5035	0.0413	0.9025	0.4693	0.045	0.0721	0.0979	0.0323	0.1095	0.0603	0.6977	0.2737	1.0757	0.329	0.1998	0.8485	0.0697	0.3263	0.257	0.4299
AC074124.1	0	0	0	0	0	0	0	0	0	0	0	0	0	0	0	0.04	0	0	0	0.1465	0	0	0	0	0	0	0	0	0	0	0	0	0	0	0	0	0.6904	0	0	0	0.0609	1.7196	0	0	1.3226	0	1.9181	0	0.3191
AL160408.6	0	0.0152	0.0906	0	0.1323	0.0239	0.0543	0.0148	0.0201	0	0.0221	0	0	0.0156	0.0144	0.0954	0	0	0	0.0219	0	0	0.0774	0.0285	0	0	0.0163	0.0175	0	0.02	0.1099	0.04	0.0166	0.0239	0	0.013	0	0.0194	0	0.0161	0.0182	0	0.1311	0.2336	0.1127	0	0.0867	0.0228	0.1142
AL360181.2	0.8937	0.8215	1.4918	0.4551	0.9742	0.5032	1.4907	0.2679	0.3225	0.7109	1.0653	0.6381	0.6155	0.3142	0.4908	0.7183	0.5788	0.4001	0.6953	0.5266	1.0982	1.1114	2.4463	0.5157	0.5567	1.1331	0.7524	1.123	0.8483	1.2032	1.5442	1.0032	1.7026	0.6244	0.3078	1.1231	0.4825	1.0906	0.5469	1.8127	1.8618	0.9418	0.7315	0.7677	0.3395	5.0581	1.2187	0.8685	1.2617
AL021155.4	0.1542	0.2481	0.1706	0.1349	0.1204	0.171	0.1779	0.2366	0.1644	0.156	0.2081	0.1351	0.2224	0.1409	0.1354	0.1855	0.1254	0.1835	0.1181	0.0984	0.2595	0.1376	0.1346	0.1635	0.1484	0.1617	0.2334	0.1073	0.1252	0.0736	0.2248	0.1554	0.1837	0.1762	0.1961	0.4313	0.1475	0.1826	0.1508	0.165	0.1191	0.462	0.173	0.1739	0.2307	0.0455	0.071	0.2143	0.1637
AC021205.3	0.1662	0.0669	0.0959	0.0636	0.0519	0.0579	0.1039	0.0589	0.2037	0.1021	0.117	0.0593	0.0553	0.0621	0.0254	0.0737	0.1113	0.011	0.0573	0.0675	0.1207	0.2093	0.1877	0.0252	0.0753	0.1328	0.0288	0.1002	0.09	0.0617	0.1939	0.0617	0.0954	0.1161	0.0761	0.0517	0.0606	0.0856	0.0283	0.1422	0.1203	0.1746	0.1093	0.0281	0.1741	0	0.0689	0.0402	0.0672
AC073254.1	0.5199	0.5982	0.6971	0.3198	0.6152	0.5396	0.4888	0.4602	0.3794	0.386	0.4774	0.4537	0.5266	0.3801	0.4803	0.495	0.3708	0.4328	0.5453	0.3466	0.5243	0.2668	0.6004	0.4622	0.3958	0.6855	0.4948	0.2654	0.6833	0.337	0.7044	0.4923	0.4657	0.7829	0.1875	0.316	0.4518	0.3011	0.3622	0.6745	0.6073	0.4353	0.2852	0.6737	0.2853	0.0625	0.3218	0.2842	0.2313
LINC01765	0.0877	0.0776	0.0928	0.5275	0.1505	0.0306	0.2781	0.2277	0.3084	0.1394	0.7923	0.0313	0.107	0.0401	0.1472	0.0305	0.0461	0.0638	0.0739	0.0559	0	0.3036	0.198	0.2922	0.2184	0.1926	0.0834	0.4474	0.2238	0.1023	0.45	0.3581	0.0851	0.3062	0.3434	0.1998	0	0.0497	0.123	0.1238	0.1862	0.075	1.0446	0.3262	0.1443	0.0948	0	0.0583	0.0487
CARNMT1-AS1	0.2394	0.1324	0.095	0	0.1799	0.0417	0.1266	0.0259	0.0702	0.0476	0.0773	0.0855	0	0.1915	0.0503	0.0625	0.0315	0.0653	0.0757	0.0382	0.0869	0.0691	0.1352	0.0499	0.2237	0.296	0.1139	0.0306	0.0764	0.1048	0.0768	0.1048	0.1453	0.0836	0	0.0455	0.12	0.1356	0	0.4227	0.0318	1.7681	0.1529	0.1857	0.0985	0	0.0909	0.0796	0.1664
FLNB-AS1	1.1139	1.1605	0.7553	0.2235	0.7872	0.5784	0.6137	0.2311	0.3334	0.586	0.6593	0.4474	0.373	0.4401	0.4093	0.5375	0.635	0.4727	0.4449	0.1259	0.7372	0.4355	1.8088	0.4062	2.2115	1.3004	0.4417	0.5509	1.2689	2.1527	0.35	0.5757	0.9128	0.2837	0.2468	0.2469	0.4944	0.6574	0.3095	1.0107	1.1398	1.0779	0.3111	0.3887	0.2674	0.2636	0.2292	0.4861	0.9099
AC018557.2	0	0.0175	0.0209	0	0.017	0	0.0209	0.0171	0.0232	0.0314	0.0255	0	0.0161	0.0361	0	0	0.0208	0.0431	0.0333	0.0252	0.0143	0	0.0223	0	0	0	0.0564	0.0202	0.0504	0.0461	0	0	0.0959	0	0	0.015	0	0.0224	0	0.0372	0	0.2197	0.0504	0	0.13	0.0427	0.08	0.0263	0.1098
AC244093.5	0.0403	0.0179	0.064	0.0243	0.1386	0.0141	0.0213	0.0873	0.0237	0.0642	0.0521	0.0288	0.0328	0.0184	0.0339	0.0421	0.0424	0.044	0.068	0.0515	0.0732	0	0.0683	0	0.1005	0.0665	0.0384	0.0206	0.0343	0.0706	0.0259	0.0942	0.0392	0.0282	0	0.046	0.0404	0.0229	0.0377	0.1709	0.1928	0.518	0.103	0.025	0.0664	0	0.1226	0.1341	0.2916
AC025280.1	0	0	0	0.1992	0.1422	0	0.1751	0.2866	0.0971	0	0.3206	0	0	0	0.139	0	0.0871	0	0.0697	0.317	0	0	0.374	0.2759	0.9279	0.3637	0.0788	0.169	0.2113	0.1931	0.3187	0.0966	0.2411	0	0	0.3144	0	0	0.0775	0.0779	0.0879	1.4881	0.0704	0.1027	0	0	0	0	0
AC005753.1	0.6267	0.3082	0.4423	0.0838	0.5681	0.3156	0.442	0.8442	0.2859	0.2216	0.3597	0.2735	0.2834	0.1273	0.2339	0.1698	0.3298	0.4052	0.6162	0.1778	0.2781	0.3619	0.9047	0.1161	0.2602	0.4208	0.2651	0.1422	0.2667	0.4469	0.1788	0.2845	1.0821	0.2433	0.2339	0.2381	0.1746	0.1973	0.0978	0.5902	0.5177	0.0298	0	0.3888	0.1146	0	0.1411	0.1852	0.3098
AC083906.3	0	0	0	0	0	0.0322	0	0	0.0542	0.0367	0	0	0	0.0422	0	0	0	0	0	0	0	0.0533	0.0522	0	0	0	0	0	0.0393	0	0.0593	0	0	0.0645	0	0	0	0	0	0	0	0	0	0.0573	0	0	0.1403	0.2456	0.2054
AL161430.1	0	0.127	0	0.1295	0.0616	0.075	0.0759	0.0311	0.0841	0.0856	0.0463	0.0256	0.0876	0.0656	0.0602	0.025	0	0	0.0302	0.0916	0.026	0.0414	0.081	0.0598	0.134	0.0394	0.0683	0	0	0.0837	0	0.0837	0.1393	0.0501	0	0.2725	0.036	0.1626	0.1007	0.1013	0.1523	1.5661	0.3663	0.0445	0	0	0.5086	0.1908	0.1197
AC012676.4	0.2218	0.0655	0	0.0445	0.0953	0.0773	0.0391	0.032	0.1301	0.147	0	0	0	0.0338	0	0.0515	0.0778	0.1614	0.0935	0.1416	0.0537	0	0.2506	0.0616	0.1382	0.1625	0.1759	0.0377	0.0315	0.1726	0.0475	0.0863	0.1077	0	0.0414	0.1405	0.0371	0.1676	0	0.3133	0.2749	0.1583	0.0944	0.2294	0.2435	0	0.0375	0.0492	0.0411
AC068025.2	0	0.0909	0	0.2473	0	0.0358	0	0.0445	0.1807	0.0408	0	0.0733	0.0418	0	0.0863	0.0358	0	0	0.0433	0.0656	0.0373	0.0593	0.116	0	0.064	0.0564	0	0	0.0437	0.1198	0	0.1799	0.0499	0.0718	0.0575	0.039	0	0.0582	0	0.0967	0	1.0553	0.0874	0	0.1691	0	0.104	0	0
AP003086.1	0	0.0436	0.0521	0	0.0423	0	0	0	0	0	0.0636	0	0	0	0	0	0	0	0	0	0	0	0.0556	0	0	0	0	0	0	0.1149	0	0	0	0	0	0	0.0494	0.0558	0	0.0464	0	0.5903	0.1257	0.1833	0	0	0	0	0.1095
AC010768.2	0	0	0	0	0.0326	0	0.0803	0	0	0	0	0.0542	0	0.0347	0	0	0	0.0276	0	0	0	0.0438	0.0857	0.0633	0.0473	0	0	0	0.0969	0	0	0	0	0.053	0	0.0288	0	0.043	0	0.0357	0.0403	1.0723	0	0	0	0.0821	0	0.1009	0
AC091153.2	0	0	0	0	0	0	0	0	0	0	0.1298	0	0	0	0	0	0	0.0366	0	0	0	0	0	0	0	0.0552	0	0	0.0428	0	0	0	0	0	0	0	0	0	0	0	0	0.1722	0	0.1248	0	0	0.1019	0	0.0559
AC018714.2	0	0	0.0168	0	0	0.0111	0	0.0138	0.056	0.253	0	0.193	0	0	0	0.0222	0.0167	0.0116	0	0	0.0115	0	0.0359	0	0.0198	0.0175	0	0.0162	0	0.0186	0	0.0186	0	0	0.0178	0.0121	0.0319	0	0.0149	0.015	0.0844	0.177	0.1354	0.0197	1.4663	0.2065	0	0.3384	0.1061
AC107050.1	0.0365	0	0.0386	0	0	0.0127	0	0.0316	0	0	0	0	0.0149	0	0	0.0127	0.0192	0	0	0	0.0133	0.0211	0.0206	0	0.0455	0.0401	0	0	0.0311	0	0	0.0213	0.0177	0.0255	0	0.0277	0	0	0	0	0	1.6096	0	0.0226	0	0.0395	0.0185	0	0
AC079209.2	0	0	0	0	0	0	0	0	0	0	0	0.0356	0.0406	0	0	0	0	0.0363	0.0421	0	0.0363	0	0.1692	0	0	0.0549	0.0475	0	0.0425	0.466	0	0	0.0485	0.0698	0	0	0	0	0.0467	0.047	0	1.6672	0	0	0	0	0	0	0
AL358216.1	0.026	0.0115	0.0137	0.0625	0.0446	0.0181	0.0137	0.0562	0.0609	0.031	0.0671	0.0464	0.0211	0.0237	0.0654	0.0271	0.041	0.0189	0.0109	0.1824	0.0283	0.09	0.1174	0.1515	0.0971	0.0571	0.0124	0.0663	0.1768	0.0455	0.0167	0.0606	0.0126	0.0181	0.0582	0.0592	0.013	0	0.0365	0.1101	0.0276	0.3558	0	0.0322	0	0	0	0.0173	0.13
AL078644.1	0.1145	0.152	0.3029	0.2755	0.3686	0.2194	0.3027	0.0991	0.2349	0.091	0.0739	0.1022	0.1863	0.3138	0.1442	0.1196	0.2409	0.229	0.1688	0.1827	0.2701	0.2974	0.2586	0.2385	0.1426	0.1572	0.1362	0.1169	0.4627	0.2003	0.1836	0.1336	0.139	0.2799	0.2563	0.1739	0.2008	0.2594	0.1339	0.1347	0.3039	0.441	0.3897	0.213	0.1884	0.1858	0.6667	0.2664	0.2864
PLCG1-AS1	0.0564	0.034	0.0488	0.0247	0.044	0.0179	0.0596	0.0266	0.03	0.0244	0.0232	0.0293	0.0417	0.0164	0.0215	0.0321	0.0782	0.0298	0.0302	0.0098	0.0428	0.068	0.1157	0.0342	0.0893	0.1041	0.0268	0.0392	0.085	0.0658	0.0427	0.0419	0.0572	0.0179	0.0315	0.0331	0.0334	0.0406	0.0144	0.1013	0.0626	0.3991	0.0872	0.0858	0.1265	0.0333	0.1557	0.0443	0.1709
AL035416.1	0.1122	0	0.0297	0	0.0241	0.0196	0	0.0243	0	0.0223	0	0.02	0.0457	0.0256	0.0236	0.0195	0.0295	0	0.0236	0	0.0407	0.0648	0.0634	0	0.0699	0.0617	0	0.0286	0.0716	0.0327	0.036	0.0655	0	0	0	0	0.0281	0.0636	0	0.0793	0.0298	0.0961	0.0716	0.1044	0	0	0.1421	0	0.2496
AC008870.2	0.2942	0.3348	0.4226	0.2782	0.3609	0.249	0.3779	0.1092	0.1725	0.2841	0.3799	0.12	0.2052	0.1729	0.1235	0.1757	0.3317	0.107	0.2125	0.1341	0.1526	0.5096	0.9258	0.3153	0.5759	0.508	0.14	0.4291	0.3398	0.1962	0.2428	0.2453	0.5306	0.4111	0.2117	0.1756	0.1686	0.1429	0.118	0.5343	0.4463	0.036	0.8586	0.6257	0.346	0.4547	0.6173	0.3353	1.2621
MAP3K5-AS1	0.1063	0.1881	0.0281	0.1279	0.1369	0.0741	0.0562	0.138	0.1246	0.1902	0.0686	0.1328	0.0865	0.17	0.0892	0.1295	0.0559	0.1932	0.2463	0	0.135	0.1534	0.09	0.1328	0.0993	0.1168	0.1517	0.0271	0.113	0.124	0.0341	0.062	0.2838	0.1485	0.0892	0.0807	0.1332	0.0903	0.2486	0.1251	0.1128	0.4777	0.1583	0.1648	0.2624	0	0	0.318	0.2068
AC091185.1	0.4891	0.3246	0.3451	0.2943	0.595	0.3125	0.388	0.0706	0.3824	0.0648	0.5263	0.2619	0.199	0.5215	0.1369	0.4258	0.2573	0.2964	0.3778	0.052	0.5327	0.2824	0.7826	0.4755	0.1523	0.7612	0.2715	0.4161	0.3468	0.2853	0.837	0.4282	0.475	0.3986	0.365	0.2787	0.2452	0.508	0.1907	0.7675	0.5194	0.2792	0.1388	0.7079	0	0.2646	0.4128	0.0542	0.272
SND1-IT1	0	0	0	0	0.0074	0	0.0183	0	0	0.0069	0	0.0062	0	0	0	0.0121	0.0091	0.0063	0	0	0.0063	0.01	0.0294	0	0	0.0095	0.0083	0	0	0.0202	0	0	0.0084	0	0	0.0066	0	0.0197	0	0	0	0.6387	0.0074	0.0108	0	0	0	0.0115	0
MKLN1-AS	0.8071	0.5314	0.6935	0.4678	0.6782	0.4793	0.3241	0.4767	0.5084	0.6083	0.489	0.6492	0.7096	0.3893	0.5503	0.5674	0.4876	0.3842	0.3989	0.5406	0.5535	0.4919	0.3883	0.6686	0.45	0.3969	0.7231	0.4451	0.318	0.4825	0.5084	0.4246	0.6726	0.6231	0.541	1.0449	0.7793	0.542	0.4546	0.7249	0.3466	0.6697	1.1345	0.8808	0.7218	0.0701	0.8352	0.646	0.762
BACE1-AS	0.5242	0.5657	0.803	0.3431	0.7266	0.5545	0.7538	0.5255	0.7011	0.5266	0.7659	0.6566	0.6212	0.4244	0.3862	0.474	0.5661	0.4783	0.6936	0.2524	0.7011	0.9239	0.6129	0.5288	0.5327	0.8235	0.582	0.9577	0.7748	0.4667	0.9443	0.7515	0.6922	0.5075	0.5713	0.3424	0.5025	0.5262	0.3744	0.8659	0.9473	0.3583	1.0841	1.0382	1.0598	0.2487	0.8896	0.4036	1.0279
AC092168.2	0.12	0	0	0	0.0515	0.0209	0	0.078	0.0352	0	0.0388	0.0643	0.1221	0.0274	0.0252	0.0418	0.0316	0.0437	0.0759	0	0.0436	0	0.0678	0	0.0374	0.0989	0	0	0.0511	0.07	0	0.1401	0.0583	0.0419	0	0.1368	0.0301	0	0.0281	0.0283	0.0637	1.6446	0.1022	0.0372	0.0988	0	0.1824	0.0399	0.0668
AC132938.2	0.1266	0.028	0.1675	0.1143	0	0.0882	0.0669	0.0274	0.0371	0.0503	0.0409	0.0226	0	0.0289	0.0532	0	0	0	0.0533	0.0808	0.023	0.1462	0.2145	0	0.0394	0.0348	0.0602	0	0.0539	0.1477	0.0406	0.0739	0.0922	0.1769	0	0.0721	0	0.0359	0	0.1192	0.0336	0.1897	0.2155	0.0393	0.2084	0.0685	0	0.4629	0.0704
AC090229.1	0.2407	0.2012	0.2548	0.0644	0.3101	0.2238	0.2122	0.2432	0.1725	0.2659	0.1554	0.1814	0.1088	0.0856	0.0899	0.1304	0.1267	0.1654	0.2029	0.0512	0.068	0.1081	0.1964	0.1561	0.2999	0.1322	0.1655	0.1912	0.1821	0.156	0.1202	0.1249	0.1039	0.1682	0.0749	0.7113	0.1341	0.2576	0.2128	0.1637	0.1846	0.4466	0.3301	0.2655	0.1321	0	0.4335	0.2134	0.4314
AL354892.3	0.2904	0.3155	0.2096	0.1112	0.136	0.2301	0.2793	0.08	0.3097	0.0945	0.2216	0.1697	0.1504	0.0724	0.255	0.1839	0.0834	0.1152	0.2559	0.118	0.2301	0.1372	0.4474	0.088	0.2796	0.1886	0.0754	0.1752	0.1461	0.2465	0.1356	0.1541	0.3205	0.3136	0.1478	0.1003	0.0794	0.1645	0.0371	0.2859	0.2524	0.2939	0.2247	0.2293	0.1304	0.0571	0.2541	0.0878	0.2496
TRIM31-AS1	1.2543	1.1448	0.9542	1.1323	0.7405	0.9017	1.3267	0.8145	0.7355	1.06	1.2148	0.5317	1.3079	1.3613	1.0534	0.7918	0.7837	1.6536	1.4204	0.4503	1.0246	0.7694	2.3024	0.392	0.9765	1.6365	1.0071	0.04	1.2342	3.1556	0.6037	0.7779	1.0659	1.5882	1.7112	0.3872	1.4934	1.9098	1.1371	1.1073	2.1645	1.141	1.6348	1.8479	0.5162	0.4241	1.4293	1.4073	6.8444
MIR155HG	0.8591	0.5822	0.5826	0.5494	0.3804	0.3743	0.9939	0.093	0.5511	0.1815	0.208	0.2588	0.1311	0.4294	0.2931	0.8229	0.7487	0.4882	0.3733	0.9254	0.3217	0.279	0.9553	0.2909	0.2341	0.354	0.1661	0.0548	0.2856	0.4542	0.5341	0.2821	0.0782	0.4126	0.3907	0.1224	0.2826	1.2473	1.093	0.3792	0.4419	3.4136	0.5485	0.6495	0.7956	0.029	0.1768	0.482	0.4031
AC023494.1	0.7357	0.5698	0.1947	0.1384	0.6713	0.2083	0.4134	0.3384	0.4314	0.256	0.6828	0.2791	0.3181	0.2311	0.2124	0.3523	0.1936	0.3846	0.3294	0.2054	0.3339	0.5575	0.9869	0.3066	0.5728	0.6062	0.175	0.3051	0.5282	0.7243	0.3541	0.2684	0.2903	0.6424	0.1802	0.3668	0.1383	0.3647	0.2797	0.5196	0.4395	1.0236	0.9589	0.656	0.3028	0	0.5356	0.3974	1.0484
AGBL5-IT1	0.8887	0.6742	0.6719	0.9932	0.7087	0.177	1.41	0.7695	1.3401	0.3029	1.8033	0.1813	0.3616	0.7542	0.693	0.619	0.4008	0.6002	0.5349	0.2431	0.6914	1.466	0.8605	0.7407	1.4233	1.1159	0.6645	1.685	1.2424	0.5925	0.8147	1.7784	0.8631	1.2417	0.7816	0.8199	0.4455	0.5754	0.1782	1.3748	1.0112	0.2717	1.0806	0.4725	0.627	0	0.5787	1.6882	0.2824
Z82217.1	0.0106	0.0047	0	0	0.0068	0.0055	0.0056	0.0023	0.0186	0.0105	0.0034	0	0.0043	0.0024	0.0067	0.0055	0.0056	0.0038	0.0022	0.0034	0.0153	0.0122	0.006	0	0.0263	0.0087	0.005	0.0054	0.0045	0.0092	0.0034	0.0154	0.0128	0	0	0.006	0.0026	0.006	0	0.0124	0.0056	0.5404	0.0022	0.0131	0	0	0.016	0.0351	0.0117
AL391883.1	0.1926	0.3409	0.2038	0.2897	0.2481	0.1007	0.4074	0.0417	0.2823	0.268	0.2487	0.2406	0.1567	0.044	0.2022	0.0335	0.152	0.1051	0.1623	0.2458	0.1748	0.1112	0.2175	0.1605	0	0.0529	0.3665	0	0.2048	0.1685	0.4325	0.1124	0.187	0.2691	0.0539	0.1463	0	0.3818	0	0.272	0.3067	0	0.1229	0.4778	0.4755	0.3125	0.0488	0.128	0
AC005479.1	0.1461	0	0.0773	0.1319	0.0941	0.0509	0.0386	0	0.0428	0	0.1887	0.0261	0.0297	0.0334	0.0307	0.1018	0.1922	0.0531	0.0616	0.0933	0.0531	0.0844	0.0825	0	0.3186	0	0.2086	0.1119	0.4042	0.0853	0.2814	0.1279	0.1064	0.3573	0.0409	0.0555	0.2198	0.207	0	0.172	0.2328	0.0626	0.0622	0.272	0	0.0791	0.111	0.0486	0.4063
AC006230.1	0.2137	0.1667	0.1912	0.1011	0.2032	0.1188	0.3606	0.0815	0.1074	0.1275	0.1249	0.1272	0.0808	0.0535	0.0919	0.1577	0.1339	0.1055	0.0922	0.1137	0.2254	0.0823	0.2961	0.0551	0.149	0.2209	0.0823	0.0364	0.1256	0.1841	0.2156	0.1337	0.1532	0.192	0.1367	0.1179	0.1276	0.1269	0.0619	0.1917	0.1864	0.2462	0.3314	0.3725	0.4859	0.0661	0.6443	0.2064	0.9424
SRP14-AS1	0.8711	0.9618	1.1368	0.7685	1.0204	0.5748	0.8811	0.7798	0.7241	0.8643	0.6552	0.6853	0.6401	0.4251	0.4084	0.7305	0.7787	0.6859	0.6272	0.8313	1.004	0.791	0.8884	1.0291	0.4319	0.6876	0.7364	0.721	0.6549	0.5674	0.9769	0.6614	0.8829	1.0162	1.4532	0.7872	0.9581	0.7283	0.4709	0.9556	1.0104	0.3657	0.6299	0.3462	0.905	0.1647	0.3641	0.1799	0.3339
AC090945.1	0.055	0.0244	0	0	0	0.0192	0	0.0238	0	0.0219	0.0355	0.0196	0	0	0	0.0192	0.029	0	0.0232	0	0.02	0.0636	0.0622	0.0459	0.0343	0.0605	0.0262	0.0281	0.0468	0	0.0353	0.0964	0.0267	0	0	0	0	0	0.0515	0.0777	0	0.3063	0.164	0.1707	0	0	0.0279	0.0366	0.1224
HLA-F-AS1	0.0824	0.0684	0.109	0.3409	0.1061	0.0754	0.3268	0.0803	0.1872	0.0819	0.1596	0.0993	0.0419	0.1271	0.0951	0.1973	0.168	0.1011	0.1345	0.1446	0.1682	0.1903	0.3257	0.1202	0.1475	0.0735	0.1617	0.3522	0.1665	0.1081	0.3106	0.1322	0.07	0.2158	0.2997	0.1448	0.0568	0.1984	0.0675	0.3006	0.1586	0.6172	0.3638	0.2811	0.4069	0.078	0.0365	0.1096	0.3093
AC010319.3	0.0916	0.1621	0.1454	0.0551	0.1573	0	0.1937	0	0.1074	0.0728	0.1774	0.0981	0.1863	0.0418	0.0769	0.1595	0.1927	0.0666	0.1158	0	0.0332	0.1057	0.0517	0	0	0	0	0	0	0.0534	0.2351	0.1069	0	0	0.1025	0.0348	0.0918	0.2594	0.0428	0.1725	0.0972	1.5288	0.1169	0.1136	0	0	0	0.3653	0
LINC01748	0.0222	0.0123	0.0529	0.0184	0.0286	0.0223	0.0059	0.024	0.0147	0.0331	0.0161	0.0426	0.0158	0.0203	0.0152	0.0058	0.0526	0.0121	0.0187	0.0638	0.0242	0.0096	0.0125	0.0463	0.0381	0.032	0.0383	0.0085	0.0154	0.0097	0.0267	0.0049	0.0256	0.0116	0.0249	0.0348	0.0432	0.0409	0.0169	0.0549	0.028	0.6991	0.3097	0.6685	0.3018	0.0841	1.9847	0.0018	0.5637
AC138207.5	1.3679	1.4436	2.339	1.2032	1.988	1.6138	1.3912	0.9566	1.4193	1.6739	2.4459	1.991	1.8841	1.9234	1.6349	1.466	1.2735	1.3395	1.4189	0.6045	2.9034	5.2249	2.0801	1.0524	0.9176	1.3296	1.452	1.0743	0.5821	1.5347	2.8363	0.8599	2.3505	1.6173	2.2381	0.7995	2.3738	3.3385	1.1325	1.2881	0.8381	2.1623	1.03	1.5666	1.3859	0.1138	0.3731	0.7696	0.6437
AC007663.4	0.2728	0.1207	0.1805	0.4926	0.41	0.1664	0.3968	0.1181	0.52	0.0814	0.2202	0.2922	0.222	0.1558	0.0859	0.095	0.1794	0.0744	0.1724	0.1306	0.1733	0.2363	0.1926	0.1705	0.1274	0.2998	0.1623	0.3134	0.2902	0.199	0.1313	0.1194	0.0994	0.2382	0.3054	0.1036	0.1026	0.0773	0.2872	0.1606	0.1086	0.6716	0.5225	0.5077	0.3369	0.1476	0.38	0.2267	0.2655
LINC01806	0.7605	0.6043	0.6586	1.1754	0.564	0.3313	0.6764	0.5687	0.5068	0.4811	0.4017	0.4751	0.5697	0.3238	0.5081	0.3853	0.4184	0.4149	0.6482	1.1694	0.8095	0.489	0.7517	0.5618	1.0765	0.6742	0.5428	0.0441	0.8825	0.605	0.721	0.3228	0.4784	1.2799	1.0932	0.6895	0.7538	0.754	0.5742	0.6836	0.7526	1.6131	1.7434	0.5039	0.0854	0.2431	2.0221	0.793	0.2595
AC097448.1	4.7043	3.3669	3.2283	3.5085	4.5426	3.5462	3.4641	4.3072	6.5735	4.0908	4.1129	4.1224	3.609	3.9087	3.1192	4.0609	4.0862	3.0454	4.4388	3.1609	3.6283	3.5349	3.8394	4.4462	5.4957	3.8705	4.2414	4.7226	3.6299	2.8496	3.568	4.467	4.1644	4.2301	4.5607	7.7733	3.1708	3.3667	3.8759	4.8856	3.3944	14.3386	8.3059	7.9589	7.5225	0.8037	6.2928	5.343	4.5564
A2M-AS1	0.3942	0.2067	0.2472	1.1597	0.3636	0.1781	0.3474	0.2718	0.9417	0.2264	0.5938	0.2241	0.2258	0.1067	0.2207	0.2491	0.146	0.2071	0.1722	0.3541	0.2226	1.1042	0.3051	1.3993	0.2	0.4892	0.2362	1.5128	0.9256	0.1703	0.431	0.8606	0.2907	0.2652	0.5883	0.3328	0.1391	0.2233	0.3894	0.2887	0.2248	0.1	0.2113	0.2264	0.1682	0.0158	0.207	0.1456	0.0649
AC010642.2	0.289	0.3667	0.2957	0.2667	0.4261	0.2653	0.2751	0.3045	0.3503	0.2452	0.2613	0.2373	0.2901	0.1761	0.174	0.2752	0.218	0.2208	0.2598	0.2952	0.3253	0.3115	0.5768	0.273	0.348	0.3282	0.243	0.2164	0.369	0.3148	0.3153	0.2812	0.2386	0.3231	0.2642	0.2452	0.3043	0.322	0.2209	0.4264	0.3479	0.4537	0.2091	0.3945	0.6186	1.2717	0.3611	0.2434	0.359
AC130371.1	0.0685	0	0	0.0412	0	0	0	0	0	0	0	0.0245	0	0.0313	0	0	0	0.0249	0	0	0	0.0791	0	0	0	0.0376	0.0326	0.035	0.0292	0	0	0.08	0	0	0	0	0	0	0	0	0	0.1467	0	0.085	0	0	0	0	0.1906
AC097381.3	0.0932	0.0412	0	0.0561	0.04	0.0325	0	0.0403	0	0.037	0.0601	0.133	0.0379	0	0.0782	0.1622	0	0.0339	0.0785	0	0	0	0.0526	0	0.058	0	0.2216	0	0	0.163	0.0598	0	0.1357	0	0.0521	0	0.0934	0.0528	0	0	0.0495	0	0.1189	0.2311	0.1534	0.1008	0.0472	0.3716	0.1036
AC133550.3	0.2373	0.1751	0.335	0.2381	0.4416	0.1655	0.251	0.0685	0.1392	0.2202	0.3576	0.1412	0.1288	0.4338	0.1993	0.0276	0.1665	0.259	0.4667	0.404	0.2585	0.5025	0.6256	0.0659	0.1971	0.4346	0.1506	0.3231	0.2693	0.2308	0.3046	0.2771	0.6531	0.2763	0.2214	0.1803	0.1586	0.2241	0.037	0.5587	0.5041	0.0339	0.303	0.2454	0	0	0.0801	0.0526	0.396
AC119424.1	0.2459	0.1088	0.1952	0.074	0.264	0.1286	0.1951	0.0532	0.1442	0.0978	0.2382	0	0.05	0.1124	0.0516	0.0428	0.1294	0.1342	0.1036	0	0	0.071	0.3473	0.205	0.2298	0.4729	0.117	0.1255	0.2616	0.2869	0.1578	0.5742	0.7165	0	0.0688	0.2803	0.1233	0.1393	0.0575	0.9263	0.0653	0	0.1047	0.0763	0	0	0	0	0.0684
ZNF790-AS1	0.1895	0.1126	0.1691	0.163	0.1325	0.0849	0.1346	0.0844	0.2668	0.0991	0.1713	0.0735	0.119	0.0396	0.0887	0.1264	0.094	0.0886	0.1027	0.1175	0.1121	0.1907	0.1805	0.1489	0.1518	0.1845	0.1211	0.235	0.1613	0.1706	0.3128	0.1991	0.1499	0.3102	0.2546	0.0905	0.1004	0.1074	0.0963	0.2218	0.1524	0.0881	0.3042	0.2016	0.107	0.0293	0.266	0.0468	0.2741
ZNF232-AS1	0.2145	0.3038	0.2157	0.4519	0.2395	0.2318	0.3744	0.2043	0.3774	0.1621	0.3602	0.3064	0.227	0.1275	0.2252	0.2765	0.2935	0.1795	0.1446	0.5067	0.2181	0.2601	0.2302	0.2503	0.1336	0.6011	0.1123	0.3286	0.3195	0.2503	0.3718	0.2254	0.1354	0.2698	0.4203	0.2445	0.1613	0.4133	0.2108	0.3737	0.262	0.3949	0.2009	0.2129	0.2472	0.0696	0.1521	0.1712	0.1551
AC007390.1	0.1584	0.1502	0.0958	0.1158	0.1361	0.0671	0.1556	0.0784	0.0863	0.0765	0.1023	0.097	0.0783	0.0827	0.057	0.0907	0.1012	0.0576	0.0811	0.0722	0.1356	0.0915	0.294	0.066	0.1621	0.2362	0.1023	0.1502	0.1589	0.132	0.1525	0.0991	0.2308	0.1028	0.1077	0.0731	0.1021	0.1026	0.053	0.2558	0.1262	0.4893	0.1252	0.1895	0.1863	0.0245	0.1719	0.0752	0.2077
AC010524.1	0.0871	0.0386	0	0.1049	0.0374	0.0607	0	0	0.1022	0.1386	0.0563	0.0311	0	0	0.0366	0.0607	0	0.0317	0	0	0.0316	0.0503	0.0984	0	0.0543	0.1914	0	0.1334	0.0371	0	0.1118	0.0509	0.0846	0	0	0	0	0.0987	0	0	0.0463	0.1492	0.0371	0	0	0.0943	0.1765	0	0
AC010280.1	0.0547	0.121	0.0289	0.0658	0.1409	0	0.0578	0.2841	0.0321	0.0652	0	0.039	0.089	0.1	0.0689	0.0762	0.1439	0.1193	0.1152	0	0.0397	0	0.1235	0	0	0.03	0	0	0.0233	0.1914	0.2106	0.0319	0.0531	0.191	0.3061	0.0208	0.0822	0.2169	0.0256	0.0515	0.3484	0.4214	1.7921	0.5428	0.5402	0	0.637	0	0.6386
AC009704.2	0.1782	0.0394	0.0943	0	0.0383	0.0621	0.0471	0.0772	0	0.0354	0.1151	0.0636	0.0725	0.1222	0.0374	0	0.1875	0	0.0751	0	0.0647	0.1029	0.4026	0	0.333	0.2448	0.1272	0	0.1517	0.104	0.0572	0	0.2596	0.0622	0.1496	0.677	0	0.101	0.0834	0.1678	0.0946	1.2969	0.1896	0.2764	0	0	0.0903	0	0.1487
AL136988.2	0.065	0.0719	0.1031	0.1368	0.0976	0.1019	0.0859	0.0562	0.019	0.0775	0.021	0.0348	0.0132	0.0148	0.0273	0.0113	0.1025	0.0354	0.0958	0.0415	0.0472	0.1313	0.1835	0	0.2023	0.0892	0.0773	0.0497	0.0553	0.1705	0.0834	0.1327	0.1735	0.0227	0.0727	0.0494	0.0814	0.0552	0.0608	0.0765	0.207	0.9873	0.0138	0.141	0.0535	0.1406	0.181	0.0864	0.1806
SNHG4	1.3001	1.27	1.687	0.6549	1.1868	0.9936	1.6043	0.7046	0.9826	0.8502	1.0819	0.6773	0.8269	0.8934	0.372	0.758	0.9628	0.5919	0.8481	2.176	1.2307	0.8952	2.7142	0.9872	1.4156	1.7882	0.8294	0.3638	0.9261	1.0057	1.0012	0.978	1.2954	0.9957	0.8409	0.1866	0.7193	1.1403	1.0274	1.8182	1.0329	4.5679	7.7342	2.8316	4.2331	0.969	4.0238	1.3062	4.6004
ZNF32-AS2	0.4755	0.3157	0.453	0.1717	0.3676	0.1326	0.503	0.1647	0.251	0.1513	0.3992	0.1698	0.1742	0.0435	0.1198	0.1656	0.1501	0.0865	0.2405	0.1518	0.1899	0.4119	0.6715	0.1982	0.3258	0.836	0.2715	0.6312	0.2023	0.3884	0.2747	0.5551	0.5311	0.3322	0.2928	0.1987	0.2622	0.1617	0.089	0.4926	0.3283	0.4479	0.3643	0.649	0.3914	0	1.0356	0.2846	0.4496
AC083806.2	0.0481	0.0284	0.0085	0.0193	0.0138	0.0112	0.0339	0.0069	0.0094	0	0.0207	0.0057	0	0	0.0067	0	0.0084	0.0058	0.0135	0	0.0291	0.0093	0.0181	0	0.03	0.0352	0	0.0245	0.0273	0.0094	0.0103	0	0.0156	0.0112	0.009	0	0.008	0	0.0075	0.0302	0.017	0.7823	0.0273	0.0099	0.0528	0	0.0487	0.032	0.0267
AC021087.1	0.0824	0.0365	0.0436	0.3473	0.1416	0.0862	0.1744	0.0714	0.2901	0.1639	0.1065	0.0294	0.1342	0	0.1039	0.0287	0.0868	0.03	0.139	0.2631	0.1197	0.238	0	0.3436	0.0514	0.1359	0.3531	0.2104	0.1403	0.0962	0.3175	0.0962	0.1201	0.0576	0.2307	0.1879	0.0413	0.0934	0.0772	0.1941	0.0438	0	0.3158	0.1023	0.2715	0	0.0418	0.0548	0.1376
AL390961.2	0	0	0	0	0.0381	0.0309	0	0	0	0.0353	0	0.0317	0	0.0406	0	0	0	0	0	0.0566	0	0	0	0	0.0553	0.195	0	0	0.0755	0.0518	0	0.1036	0.0862	0	0	0.0337	0	0	0	0.1671	0	0.7218	0	0	0	0	0.0449	0	0.0987
Z69666.1	0.0537	0.1427	0	0.0323	0.0461	0.0375	0.0284	0.0233	0.0315	0	0.0694	0.0192	0.0437	0	0	0.0187	0.1414	0.0195	0.0226	0	0.0585	0	0.0303	0.0896	0.0335	0.0295	0.0511	0.0274	0	0	0.0345	0.0627	0.1044	0.0375	0.0301	0.0612	0	0.0304	0	0	0.1141	0.552	0.1372	0.0667	0	0.0581	0.0816	0	0.0598
AC079907.1	0.9206	0.1019	0.1218	0.3463	0.1976	0.1203	0.4869	0	0.135	0.2746	0.2972	0.2465	0.0937	0.0526	0.0483	0.1603	0.1817	0.1256	0.3394	0.2938	0.2507	0.1329	0.39	0.3836	0.3584	0.2529	0.219	0.0587	0.2448	0.5371	0.2215	0.0672	0.1676	0.1608	0.1932	0.0437	0.0577	0.2608	0.1615	0.2167	0.2444	2.9065	0.2939	0.6424	0.5683	0.1245	0.2331	0.4591	0.6399
AL390957.1	0.017	0.0075	0.0271	0.0128	0.0201	0.0163	0.027	0.0258	0.03	0.0169	0.033	0.0137	0.0139	0	0.0143	0.0104	0.0179	0.0109	0.0198	0.019	0.0201	0.0246	0.0241	0.0355	0.008	0.0258	0.0101	0.0196	0.0399	0.0199	0.0465	0.0124	0.0248	0.0357	0.0429	0.0275	0.0107	0.0097	0.0219	0.0401	0.0158	0.25	0.1814	0.1533	0.1333	0.0369	0.3281	0.0538	0.0095
AC104596.1	0.2808	0.2372	0.2432	0.2612	0.3836	0.2402	0.4185	0.2542	0.2395	0.3451	0.0989	0.0911	0.2078	0.2683	0.1179	0.2578	0.2686	0.1114	0.2259	0.2444	0.3614	0.2653	0.2595	0.1702	0.2226	0.3085	0.2551	0.2736	0.1521	0.2681	0.3113	0.0894	0.2107	0.2675	0.2857	0.1552	0.2943	0.3326	0.1075	0.1322	0.3795	0.306	0.1086	0.3167	0.1261	0.0276	0.2327	0.1528	0.1278
AC009226.1	0.2681	0.1038	0.071	0.0403	0.1007	0.0701	0.1064	0.1451	0.0786	0.0666	0.2164	0.0957	0.1091	0.0766	0.1689	0.0584	0.1235	0.1219	0.0847	0.107	0.0974	0.0774	0.0947	0.0279	0.1461	0.1105	0.0638	0.0513	0.0856	0.1369	0.1291	0.0783	0.1139	0.0468	0.0563	0.2292	0.2016	0.1899	0.1098	0.0947	0.0534	0.0574	0.0428	0.0832	0	0	0.0679	0.0223	0.0373
AC008758.2	0	0.0274	0.1311	0.0373	0.1329	0.0648	0.131	0.0536	0.0363	0.0246	0.04	0	0.0252	0	0.026	0.0431	0.0326	0	0.0261	0	0.0674	0.143	0.1049	0.0516	0	0.1021	0.0589	0	0	0.0361	0.0795	0.0723	0.0601	0.173	0.104	0.0471	0.0931	0.0351	0.029	0.1166	0.1315	0.4772	0.2899	0.1152	0.6117	0.067	0.2195	0.0823	0.1722
LINC00511	1.3337	0.7645	1.0971	1.2344	0.967	1.4787	1.5506	1.4351	0.8022	1.3127	0.6913	1.1984	0.8879	1.2304	1.8737	1.2077	1.2988	1.6262	1.3306	2.2252	1.4605	0.3253	1.4996	0.5098	1.074	0.4754	1.0782	0.1176	0.5417	1.9884	0.806	0.9747	0.7179	1.0709	0.9791	1.6005	1.2506	1.1427	1.4091	0.732	1.2635	0.2245	1.1386	0.7588	1.9241	0.7139	1.5622	0.8226	0.5998
AC010132.4	0.0629	0.0139	0.0832	0.0189	0.0675	0.0439	0.0832	0.0545	0.0738	0.05	0.1016	0.0562	0.0512	0.0288	0.0661	0.0329	0.0331	0.0229	0.053	0.0402	0.0685	0.0545	0.0888	0.1049	0.0196	0.0864	0.0599	0.1606	0.0535	0.0918	0.1615	0.1469	0.1069	0.0659	0.0352	0	0.0631	0.0713	0.0442	0.0444	0.0835	0.2155	0.1205	0.0976	0	0	0.0159	0.1046	0.105
ARHGEF38-IT1	0.0944	0	0.1498	0.0568	0.0405	0.1316	0.0998	0	0.0553	0.0375	0	0.0674	0.2304	0	0.0396	0.0986	0.0497	0.103	0.3182	0.1205	0.1028	0.2725	0.1599	0	0	0.1555	0.1347	0	0.2008	0.1101	0	0	0	0.1978	0	0.2151	0.0473	0.1604	0.0883	0.2666	0.2506	0.2424	0.1607	0.1171	0	0	0.4302	0.6903	0.3674
AC007497.1	0.0767	0.034	0	0.0462	0.0329	0	0.1217	0.0996	0.045	0.0305	0.1981	0.0822	0.0624	0.0351	0.0322	0	0.0807	0	0.097	0.0979	0.0557	0	0.0433	0.1279	0.0956	0.1686	0	0.0392	0	0	0	0.0448	0.0745	0	0	0	0	0.0435	0.0359	0.1445	0	0	0.8163	0.0476	0	0	0	0.102	0.0853
LINC00539	0.2988	0.1499	0.2161	0.2098	0.2138	0.0868	0.2107	0.125	0.1402	0.0911	0.1608	0.1209	0.15	0.1593	0.1129	0.1492	0.3249	0.1195	0.1511	0.3942	0.1772	0.207	0.2982	0.1743	0.2233	0.1587	0.128	0.1373	0.1356	0.1104	0.147	0.1453	0.179	0.2018	0.2397	0.053	0.1398	0.3611	0.0979	0.1782	0.1587	0.857	0.3434	0.4325	0.4263	0.1401	0.2119	0.1788	0.3434
AC073140.2	0	0	0.0236	0.0269	0.0192	0	0	0	0	0	0.0577	0	0	0	0	0	0.0235	0	0.0941	0.057	0.0162	0.0258	0.0252	0.0372	0.0278	0	0.0425	0	0.019	0	0.0287	0.0521	0.0217	0	0	0	0	0.0253	0.0627	0.1051	0	0.3249	0.247	0.2216	0	0	0.0678	0.1187	0.2731
AC010285.3	0.0427	0.0473	0.0452	0.0386	0.0825	0.0223	0.0226	0.037	0.0125	0.0425	0.0276	0.0305	0.0174	0.0195	0.0359	0.0521	0.0562	0.0155	0.036	0.0273	0.0465	0.0493	0.0844	0.0178	0.0798	0.0939	0.0102	0.0109	0.1363	0.0498	0.0137	0.0249	0.083	0.0448	0.012	0.0568	0.0214	0	0.01	0.1006	0.034	0.448	0.1091	0.1457	0	0.0693	0.0974	0.0568	0.1425
AC020612.3	0	0.0334	0	0.0454	0.0973	0.0526	0.0799	0.0654	0.0886	0.03	0.0975	0.1078	0	0.0345	0.0317	0.0526	0.0795	0	0.0954	0	0.1096	0.0872	0.0426	0.1259	0.047	0.2074	0.0719	0.1156	0.1928	0	0	0.0441	0.0733	0	0.0845	0.0287	0	0.1283	0.106	0.0355	0	0.2909	0.1285	0.0937	0	0	0.1147	0	0.042
GSTCD-AS1	0.0521	0	0	0	0.0224	0	0.0276	0.0451	0.0917	0	0.0336	0.0186	0.0212	0	0	0.0181	0.0274	0	0	0	0.0189	0.0301	0	0	0.0325	0.0286	0.0496	0	0	0.1216	0	0	0.0506	0	0.0292	0.0198	0	0.0295	0.0975	0.0245	0.0553	0.6469	0.0222	0.0646	0	0	0	0.0346	0.058
AC090948.1	0.7055	0.5898	0.6223	0.0944	0.3029	0.3825	0.539	0.4751	0.8275	0.4988	0.3543	0.1959	0.4147	0.5374	0.3292	0.7918	0.495	0.2566	0.4625	0.3002	0.3131	0.2716	0.5313	0.1307	0.8789	0.646	0.373	0.3602	0.6671	1.0519	0.3019	1.0066	0.7613	0.2738	0.4388	0.3574	0.393	0.6218	0.6969	0.6644	0.7076	1.7115	0.7674	0.5349	0.3872	0	0.3176	0.5734	0.7847
AC011462.5	0.163	0.1115	0.298	0.223	0.2864	0.1136	0.2116	0.2117	0.3216	0.1768	0.3732	0.1746	0.1447	0.1016	0.168	0.2013	0.2028	0.1186	0.1374	0.123	0.2475	0.5476	0.3181	0.3706	0.1754	0.2117	0.3526	0.2572	0.1261	0.147	0.2283	0.2422	0.403	0.1553	0.1825	0.1464	0.26	0.2015	0.1872	0.1256	0.1574	0.1396	0.328	0.3769	0.3172	0.1603	0.2102	0.542	0.239
AC103858.1	0	0.08	0.335	0	0.0776	0.0315	0.526	0.1566	0	0.0719	0.2919	0.2259	0.0736	0.1653	0.038	0.0945	0.2855	0.1315	0.3048	0.1731	0.1969	0.0522	0.7149	0.0754	0.2253	0.3974	0.2581	0.0923	0.2693	0.1582	0.116	0.1583	0.1317	0.1263	0.2024	0.1717	0.0907	0.1024	0.2115	0.0851	0.6241	0.4645	0	0	0.1488	0	0.2747	0.0601	0.1006
FAM160A1-DT	2.0436	2.3409	2.4813	0.9405	2.7875	3.1845	1.5894	2.6543	0.7755	2.5816	0.9314	1.6309	1.8101	1.2635	2.1202	1.3817	2.1507	2.361	1.7223	0.7673	3.186	0.5553	2.037	2.605	1.8719	1.3208	2.7457	0.1227	2.2507	1.8936	1.3887	0.9823	2.2767	2.4356	1.2785	2.1009	2.5914	1.5665	1.0125	1.698	1.9788	1.1837	0.5116	2.0135	1.5833	0.2601	1.6439	0.3197	2.273
AC011476.2	0.0677	0	0.0358	0.0204	0.0436	0.0354	0.0358	0	0.0199	0	0.0437	0.0121	0.0276	0.0155	0.1138	0.0236	0.0356	0.0493	0	0	0.0246	0.0978	0.1148	0	0.0422	0.093	0.0161	0.0173	0.0288	0.0593	0.0435	0	0.0658	0.0237	0	0	0.0679	0.0192	0.0475	0.1116	0.1259	0.6378	0.1153	0.063	0.0557	0.0366	0.0171	0.2477	0.2448
AC018645.3	3.8295	2.0176	2.6058	2.195	3.0539	3.0828	2.604	3	4.3311	3.0822	3.0025	1.7904	2.115	1.625	1.9145	1.8102	1.9671	1.8571	2.7663	1.455	2.4827	4.001	1.648	3.0398	5.0545	2.8552	3.1672	3.6771	3.2978	2.2342	2.5747	5.5882	3.8964	3.185	1.6331	1.9052	1.8284	2.4796	2.0906	3.2627	3.147	3.0837	8.1107	6.5612	3.1523	0	4.5256	2.1219	5.7806
AC020658.4	0.1258	0.0557	0	0.0379	0.027	0.0877	0	0	0.0738	0.1001	0	0.0449	0.1024	0.0575	0	0	0.0331	0.0687	0.0795	0	0.0457	0	0.0711	0.0524	0.0392	0.0691	0.1198	0	0.1606	0.0734	0.0808	0.1102	0.1222	0	0.0352	0.0717	0	0.0356	0.0589	0.0592	0.0668	0.1616	0.2142	0.0781	0	0	0	0.3765	0.175
AC026254.2	0.0874	0.0387	0.0231	0.1841	0.075	0.0609	0.0231	0.0757	0.0769	0.1043	0.1411	0.078	0.0178	0.0599	0	0.0152	0.046	0.0953	0.0368	0.0837	0.0159	0.1261	0.1481	0.1092	0.1633	0.192	0	0.1784	0.1301	0.0765	0.1402	0.051	0.1273	0	0.0245	0.1328	0.0438	0.0495	0.0409	0.0823	0	0	0.3719	0.0813	0.4316	0	0.0885	0.2615	0.2916
AC024575.1	0.0631	0.1955	0.4008	0.1899	0.1355	0.2859	0.4005	0.1912	0.259	0.2259	0.0815	0.1126	0.1027	0.1442	0.0265	0.1539	0.0332	0.1148	0.1861	0.2417	0.1375	0.1457	0.2139	0.1578	0.1965	0.1387	0.0601	0.1611	0.2148	0.0736	0.162	0.0737	0.3371	0.2204	0.2119	0.3117	0.2531	0.0358	0.0295	0.2377	0.3351	0.4322	0.4297	0.274	0.5194	0.5462	0.1598	0	0.4211
LRP4-AS1	0.2888	0.1046	0.1946	0.0632	0.2481	0.1739	0.4027	0.0682	0.1694	0.2506	0.2374	0.0375	0.203	0.108	0.2316	0.128	0.1244	0.1242	0.0553	0.1341	0.3051	0.0152	0.4746	0.0657	0.0491	0.101	0.1999	0.067	0.067	0.4136	0.1517	0.1226	0.1913	0.055	0.0735	0.1496	0.2238	0.0446	0.0369	0.136	0.3486	4.1255	0.2347	0.0489	0.5187	0.3409	0.3857	0.0349	0.1752
AC008969.1	0.2065	0.4257	0.3203	0.3304	0.3848	0.0949	0.2854	0.1199	0.2532	0.181	0.2121	0.134	0.1814	0.1201	0.1222	0.1847	0.2049	0.0853	0.0989	0.1378	0.2709	0.3495	0.3392	0.3089	0.187	0.2062	0.1965	0.5653	0.2456	0.2053	0.262	0.3122	0.221	0.3508	0.2442	0.1355	0.1341	0.1914	0.1251	0.2806	0.2641	0.0804	0.0999	0.1776	0.0772	0.0406	0.1711	0.0437	0.2322
HCG25	0.0685	0.1083	0.1036	0.0471	0.0925	0.0444	0.1191	0.0466	0.0402	0.0467	0.0695	0.0454	0.0518	0.0358	0.037	0.0341	0.0618	0.0392	0.0577	0.0375	0.0817	0.0904	0.1714	0.0326	0.061	0.0807	0.0699	0.035	0.0916	0.0914	0.044	0.0686	0.0665	0.0479	0.0164	0.0409	0.0785	0.0776	0.0275	0.1014	0.1091	0.0838	0.0833	0.0668	0.0645	0.0529	0.0694	0.0716	0.1524
LINC02035	1.2653	1.6521	1.4808	0.4919	1.5186	1.167	1.2428	1.4971	1.8942	1.2752	1.157	1.344	0.9275	0.7794	1.4587	1.2619	1.0835	1.1891	1.5697	0.311	1.2326	1.62	1.7667	1.4411	0.7343	1.3989	1.5781	1.7813	0.9598	0.9858	1.2408	1.7111	1.3281	1.4385	0.9326	1.1734	1.115	1.1354	0.9341	1.2729	1.2144	0.7604	1.2711	1.8477	1.2033	0.2041	0.8359	1.181	1.0927
AC069307.1	0.674	0.5965	1.0701	0.1738	0.4961	0.7383	0.8656	0.5002	0.3388	0.6892	0.8703	0.1375	0.2743	0.836	0.1617	0.3018	0.9626	0.7003	0.852	0.7375	0.6991	0.2779	0.2719	0.1605	1.4392	0.3703	0.6414	0.1474	0.2458	0.5055	0.2472	0.2248	0.2805	0.2018	0.1078	0.5121	0.6757	0.6	0.1802	0.3173	0.818	0.8656	1.4342	0.7167	0.1585	0	1.1703	0.7042	0.5354
AC026979.4	0.1876	0.1785	0.1788	0.1976	0.1289	0.1177	0.2183	0.1219	0.2311	0.1045	0.1999	0.1742	0.2291	0.1415	0.0709	0.1634	0.1185	0.1467	0.1423	0.1437	0.1703	0.2329	0.2544	0.1251	0.1928	0.335	0.125	0.1628	0.2076	0.1478	0.1867	0.1643	0.2187	0.2163	0.147	0.1568	0.1223	0.1435	0.1054	0.296	0.1943	0.494	0.1398	0.3143	0.0927	0.1015	0.2138	0.0749	0.2035
LINC02569	0.2529	0.2014	0.1071	0.2435	0.304	0.2115	0.2407	0.1095	0.089	0.2816	0.2939	0.3069	0.1235	0.3929	0.3398	0.0705	0.3726	0.2023	0.1492	0.6779	0.202	0.1168	0.1428	0.2529	0.189	0.25	0.1444	0.1033	0.0861	0.2655	0.1947	0.1181	0.2456	0.1413	0.1698	0.0769	0.3042	0.3438	0.213	0.1667	0.1074	0.1083	0.0861	0.0314	0.1665	0	0.1537	0.1009	0.225
AL035071.2	0	0.083	0.0496	0	0.2818	0	0.0496	0.1218	0.055	0.1119	0.1211	0.0669	0	0.0428	0.0787	0.0327	0	0.1023	0.0395	0	0.034	0.1624	0.2118	0	0.2336	0	0	0.0479	0.1995	0.1094	0.1203	0.1642	0.1821	0.0655	0.105	0.0712	0.047	0.2656	0	0.2207	0	1.1239	0	0.1745	0	0	0.095	0.1247	0.3129
AC139887.1	0.1505	0.333	0.0796	0.1811	0.4523	0.1049	0.3183	0.3257	0.0882	0.2394	0.3886	0.3761	0.3062	0	0.1264	0.1572	0	0.1642	0.1268	0.0961	0.3278	0.6082	0.5949	0.3763	0.8435	0.248	0	0.1536	0.3842	0.3512	0.1931	0.2635	0.3654	0	0.2527	0.1143	0.3772	0.5968	0.2112	0.4959	0.4794	0	0.1921	0	1.4864	0.3256	0.7621	0.2001	0.5858
AC007342.5	0.7635	0.6402	0.5636	0.6046	0.3796	0.4902	0.3082	0.2262	0.3063	0.847	1.0767	0.2941	0.7032	0.6611	0.4472	0.3639	0.6238	0.1608	0.5757	0.2693	0.5544	0.5684	0.7944	0.4019	1.0512	0.7616	0.7362	0.0615	0.8464	0.2462	0.6576	0.7388	0.6635	1.0949	0.6748	0.5343	0.3425	0.5578	0.5077	0.5108	0.6401	7.0704	3.1725	3.3901	1.9847	0.087	0.2137	0.9619	1.7207
AC004066.1	0.0752	0.4995	0.1593	0.6339	0.2908	0.3147	0.4775	0.5863	0.2206	0.2992	0.4372	0.188	0.4287	0.1031	0.2212	0.0524	0.1584	0.1095	0.1585	0.4803	0.1366	0.4344	0.4675	0.1254	0.2812	0.3307	0.2148	0.0384	0.4482	0.3073	0.0966	0.0878	0.4019	0.6833	0.4632	0.0858	0.1509	0.0853	0.2112	0.1771	0.3995	1.1274	0.2562	0.9335	0.1239	0.1628	0.6478	0.1501	0.3766
AC110611.2	0.04	0.2301	0.1905	0.2648	0.1202	0.1534	0.4019	0.1732	0.516	0.1591	0.3099	0.1714	0.2442	0.1645	0.0336	0.2229	0.2315	0.1746	0.1011	0.5617	0.1743	0.5081	0.2485	0.4	0.3488	0.0659	0.2094	0.1633	0.1872	0.14	0.2567	0.4436	0.1554	0.2794	0.1791	0.076	0.1404	0.3172	0.3556	0.0942	0.085	0.137	0.6809	0.7195	0.4609	0	0.3646	0.4521	0.2447
AC104791.1	0.1626	0.048	0	0	0.0465	0	0	0.0235	0	0	0	0	0	0	0	0.0566	0.0285	0.0394	0	0	0.0394	0	0.0918	0	0.0675	0.0298	0.0516	0	0	0.0316	0	0	0.0526	0	0	0	0	0	0.0761	0.0255	0	0	0	0	0.2677	0.1759	0	0	0.0603
AC098487.1	0.8677	0.9792	0.9643	0.4961	1.1364	0.9678	0.4589	0.6762	1.1449	0.7246	0.6443	0.5111	0.9534	0.4758	0.8927	1.1937	0.8446	0.9467	0.8409	0.4154	1.0395	0.4759	0.6616	0.687	0.4594	0.429	0.9909	0.3765	0.2584	0.5315	1.2808	0.3039	0.7374	1.6367	0.947	0.1648	1.1744	1.2535	0.2842	0.9805	0.8754	0.4829	0.7201	1.0227	0.0714	0.1408	0.1538	0.6923	0.6997
AC012085.2	0.0442	0.0489	0.0117	19.0436	0.4077	0.0693	0.0584	0.9273	3.7682	0.0966	1.3687	0.4336	0.0359	0.0908	0.6491	0.0538	0.0232	0.2891	0.121	0.3383	0.0401	8.0066	0.0624	2.4477	0.0275	0.8613	0.3362	5.0049	3.2791	0.1159	2.4516	5.6066	0.3002	0.0617	7.0944	0.1258	0.0221	0.0626	0.5683	0.707	0.258	0.7657	0.047	0.0137	0	0.0478	0	0.0147	0.0246
LENG8-AS1	1.0617	1.1345	1.4253	0.4987	1.4232	0.7943	1.5749	0.4484	0.82	0.762	0.9697	0.4807	0.706	0.5562	0.5111	0.8748	0.8584	0.6122	0.742	0.562	0.6487	1.1512	2.618	0.6043	0.5	1.4083	0.4559	0.9914	1.1459	0.7553	1.2464	0.7708	1.3329	0.8503	0.7392	1.0035	0.5971	0.6455	0.5453	1.5728	1.1825	0.9644	1.4327	1.9918	1.2789	0.9806	2.9377	0.5165	2.9953
AL355001.1	0.0969	0	0.1539	0	0	0.0338	0.0513	0.0839	0.0568	0.0385	0.0626	0.1038	0.0789	0.1329	0.0814	0	0.051	0	0.0408	0	0.0704	0.1119	0.1095	0	0.1811	0.1598	0.1384	0.099	0.0412	0.1131	0	0	0.1883	0.1354	0.217	0.0368	0.0972	0	0	0.2282	0.1544	0.1245	0.0825	0.1203	0	0	0.1964	0.0644	0.1078
MANCR	0.365	0.6797	0.3944	0.119	0.4375	0.6785	0.7078	0.7835	0.5708	0.2661	0.3142	0.266	0.3527	0.2015	1.6093	0.5138	0.2801	0.3319	0.1922	1.6502	1.0214	0.0351	0.9964	0.2535	0.0663	0.1504	0.8539	0.0621	0.3494	1.0913	0.3904	0.3284	0.2068	0.9243	0.4596	0.3293	0.6099	0.3963	0.1565	0.2506	0.4037	0	0.1165	0.0377	0.0751	0.0658	0	0.0202	0.1776
AC127537.1	0.1724	0.2797	0.1216	0.1383	0.1974	0.1001	0.1216	0.2736	0.1685	0.0686	0.2597	0.1436	0.1169	0.105	0.0724	0.2802	0.1814	0.1254	0.2179	0	0.2086	0.1327	0.1947	0.1437	0.2505	0.2841	0.1367	0.176	0.1222	0.2011	0.3319	0.2012	0.2511	0.1606	0.2573	0.1091	0.2592	0.2604	0.1344	0.1894	0.3661	0.0492	0.1712	0.2139	0	0.2487	0.1455	0.1528	0.032
LINC01315	0.5197	0.8625	1.3065	2.7562	0.6555	0.7359	1.0479	1.0687	1.2	0.5425	1.0696	1.0204	0.6873	0.2969	0.5456	1.0295	0.5298	0.6025	0.8623	0.6842	0.6486	1.8941	0.8806	1.2453	1.1734	0.7673	1.0355	1.8405	1.4097	0.3411	1.6051	1.6873	1.2303	1.2027	2.7088	0.5183	0.4722	1.1409	0.8815	1.0246	0.8451	0.8065	9.7184	3.244	7.9141	4.4631	3.0598	1.3174	6.7918
AL590133.1	0	0.0518	0.1238	0	0.1507	0.0408	0.1237	0	0	0	0	0	0.0476	0.0534	0	0	0.1231	0.0425	0.0493	0.0746	0.0425	0.0675	0.5284	0	0.2185	0.0642	0	0	0.2488	0.2047	0.1501	0.2048	0.2839	0	0.0655	0.2222	0.0586	0	0	0.3854	0.1863	0.3505	0.0995	0.0725	0	0.1265	0.1777	0.1555	0.2601
AL138921.2	0.4467	0.2966	0.2364	0.4481	0.3517	0.1038	0.5513	0.1289	0.6986	0.3257	0.4808	0.319	0.1818	0.1361	0.0938	0.2075	0.3134	0.2437	0.3765	0.3327	0.2433	0.4299	0.8411	0.4344	0.8812	0.8999	0.2126	0.4181	0.2535	0.5647	0.3823	0.5215	0.5424	0.3121	0.2501	0.1132	0.112	0.2109	0.3484	0.7362	0.8303	0.3188	0.2852	0.2771	0.8581	0	0.1508	0.2475	0.3727
AC007255.1	1.6128	2.3262	1.7703	1.3301	1.4363	1.218	1.5005	1.3706	0.7356	1.841	1.6198	1.4394	1.5557	1.6787	1.4548	1.009	1.3987	1.8466	1.2837	3.1074	1.7566	0.6208	2.2098	1.0206	1.451	1.7064	1.208	0.1677	1.741	1.4288	1.0734	0.9588	1.8854	2.0031	1.3708	0.8964	1.9614	1.8105	1.3136	1.5749	2.3471	1.5982	2.7075	1.6489	1.6717	0.6786	1.2857	0.3972	4.418
AC015660.2	0	0.0962	0.115	0	0.0933	0	0	0.1882	0	0	0	0	0	0.1987	0.0913	0.1514	0.1144	0.0791	0.2748	0	0	0.3765	0	0	0	0	0	0	0	0.1268	0	0.1269	0.3166	0	0.1217	0.6606	0	0.3694	0.3051	0.5117	0.1154	1.768	0.0925	0	0	0	0.1101	0	0.7253
AC078777.1	0.2216	0.2941	0.2931	0.0333	0.5708	0.2317	0.2343	0.3837	0.2274	0.2643	0.3219	0.2768	0.2254	0.1266	0.3256	0.0965	0.204	0.2014	0.3268	0.1768	0.1207	0.1279	0.1564	0.2308	0.1035	0.0913	0.3163	0.1414	0.2121	0.4524	0.1066	0.3556	0.1614	0.4257	0.248	0.2736	0.1666	0.1883	0.2073	0.2608	0.2941	0.1897	0.0471	0.2405	0.1824	0	0.1403	0.1105	0.3388
AL355922.4	1.8392	0.7597	0.3245	0	1.0003	0.4701	0.4539	0.2654	0.3595	0.3901	0.7125	0.1751	0.5489	0.1121	0	0.3416	0.129	0	0.0517	0	0.4451	0.0708	0.4848	0	0.2291	0.6062	0.4084	0.1878	0	0.4292	0.0787	0.1431	0.5359	0.1713	0.2745	0	0.6147	0.4168	0	0.3464	0.3906	1.4697	0.2609	0.2282	0.8074	0	0.0621	0	0
AC005089.1	0	0.017	0.0102	0	0.0412	0.0067	0.0305	0.0083	0.0113	0	0.0372	0	0.0078	0.0088	0.0081	0.0067	0.0202	0.014	0	0	0.0418	0.0111	0.0217	0	0.0478	0.0106	0.0091	0.0098	0.0409	0	0.0123	0.0224	0.0653	0.0134	0	0.0948	0.0385	0.0109	0.009	0.0271	0.0612	0.4604	0.1308	0.2502	0.1265	0.187	0.2237	0.0511	0.4592
AL445309.1	0.2813	0.1341	0.1489	0.1302	0.1208	0.098	0.309	0.0749	0.1269	0.1721	0.1118	0.1236	0.1145	0.1088	0.0727	0.0829	0.0911	0.063	0.0912	0.0276	0.3064	0.2124	0.2444	0.1262	0.2291	0.8677	0.103	0.3976	0.3959	0.4671	0.1666	0.3536	0.5043	0.0756	0.0606	0.2466	0.0542	0.2329	0.1114	0.5705	0.2298	1.584	0.046	0.1208	0	0.0234	0.0438	0.0719	0.1324
ZNRF3-IT1	0	0	0	0	0	0	0	0.0276	0	0	0	0	0	0	0	0	0	0	0.0269	0	0	0	0	0	0	0	0	0	0	0	0	0	0.031	0	0	0.0243	0	0.0362	0	0	0	0.6834	0	0	0	0	0.0647	0.0425	0.142
AC084357.2	0.313	0.277	0.2485	0.0942	0.0672	0.3273	0.4138	0	0	0.3112	0.4042	0	0.0637	0	0.1314	0.2725	0.0823	0	0.2638	0.4995	0.2273	0.1807	0.3536	0.2609	0.4874	0.086	0.2234	0.1598	0.2664	0.2739	0.3013	0.1827	0.228	0.2187	0.2628	0.1784	0.0785	0.0887	0.0732	0.3684	0	1.8089	0.1998	0.4854	0.2576	0	0	0.5203	0.2611
Z69733.1	0	0.0689	0.0942	0.1071	0.086	0.062	0.1294	0.0385	0.0522	0.0442	0.0574	0.0715	0.0543	0.0102	0.0467	0.0387	0.0468	0.0647	0.0375	0.0568	0.0727	0.077	0.0879	0.0185	0.0277	0.11	0.0317	0.0795	0.0473	0.013	0.2284	0.0519	0.1188	0.1088	0.0622	0.0084	0.0446	0.0126	0.0208	0.0838	0.0236	0.1523	0.1136	0.069	0	0.0241	0.0451	0.3253	0.3216
AF230666.2	0.0594	0	0	0	0	0.0414	0	0.0771	0	0.0236	0	0	0	0	0	0	0.0312	0	0	0.0379	0	0	0	0	0.037	0	0	0	0	0	0	0	0.0288	0	0	0	0	0	0.0278	0.0279	0	0.3558	0.0253	0.0368	0	0	0.0301	0	0.099
AL136985.2	0.1609	0.1068	0.2129	0.0484	0.0691	0.028	0.1702	0.0348	0.1887	0.128	0.0519	0.1149	0.1309	0.0368	0.1351	0.1961	0.0423	0.2341	0.1017	0.1027	0.0876	0.0929	0.318	0.067	0.1002	0.1326	0.0383	0.1232	0.1027	0.3285	0.1033	0.047	0	0.1686	0.0901	0.0306	0.242	0.0456	0.0376	0.2651	0.1709	0.4133	0.1712	0.2495	0.2649	0	0.0815	0.1605	0.1789
AC005670.1	0.109	0	0.1153	0	0.0468	0	0.1152	0	0	0	0	0.0389	0	0	0	0.0759	0.0573	0	0	0.0695	0	0	0	0.0908	0	0	0	0	0.0927	0	0.0699	0.0636	0.0529	0	0	0	0	0	0	0	0	0	0.0927	0.1352	0.7175	0	0.0552	0	0.4241
AL031716.1	0.6496	0.3953	0.3868	0.1466	0.3138	0.283	0.773	0.1406	0.1905	0.2906	0.2621	0.2899	0.1652	0.1855	0.2046	0.2545	0.5127	0.1181	0.479	0.311	0.2653	0.3751	0.4128	0.203	0.4046	0.4015	0.4637	0.3731	0.4146	0.3316	0.1042	0.3318	0.3943	0.2836	0.0909	0.2776	0.0407	0.23	0.342	0.6117	0.8623	0.7648	1.6589	0.7052	1.2031	0.0879	0.2468	0.4859	2.4385
AC113143.1	0	0.1266	0.1513	0	0	0	0	0.1857	0	0.0569	0	0.051	0.0582	0	0.1801	0.0498	0.2257	0.052	0	0	0.0519	0.0826	0	0.1192	0.2672	0.3142	0.1361	0	0.0608	0.0834	0	0.0835	0	0.0999	0	0.0543	0	0	0	0.0673	0.1518	1.6527	0.0609	0.0887	0	0	0	0	0.3181
NPTN-IT1	0.2074	0.2169	0.3592	0.624	0.4857	0.2168	0.5982	0.3101	0.4754	0.2024	0.6451	0.3028	0.3069	0.1551	0.1425	0.151	0.1885	0.2057	0.3495	0.1444	0.3627	1.3279	0.8624	0.927	0.7867	1.3774	0.2332	1.7899	1.1149	0.6049	0.6049	1.1663	0.5859	0.1975	0.2005	0.2793	0.189	0.235	0.1941	0.7722	0.6306	1.9369	0.1203	0.2923	0.1552	0.0204	0.1623	0.2131	0.3774
GSN-AS1	0.0813	0.064	0.0861	0.0326	0.0466	0.0472	0.0717	0.0391	0.0583	0.0647	0.0525	0.0452	0.0552	0.0248	0.0228	0.0409	0.0571	0.0493	0.0533	0.0288	0.1017	0.1878	0.1684	0.0527	0.1294	0.144	0.0602	0.143	0.1961	0.1423	0.0174	0.2848	0.1448	0.0568	0.0253	0.0481	0.0136	0.0358	0.0381	0.1532	0.1775	0.2862	0.0192	0.0617	0.0149	0.0196	0.0092	0.024	0.005
AC012360.1	0.0639	0.0565	0.0676	0	0.0548	0.0223	0	0	0.0374	0.0762	0.0412	0.0228	0.026	0	0	0.0445	0.1008	0.0697	0	0.0815	0.0232	0.0737	0	0	0.0398	0.0351	0	0	0.0815	0	0.2049	0	0	0.1338	0.143	0	0.032	0	0.0299	0.0902	0	0.2734	0.0544	0.1188	0	0	0.0647	0.0849	0.1065
AC007991.4	0	0	0.0376	0.4281	0.0305	0	0	0	0	0	0	0.0254	0	0.0325	0	0	0	0	0.0899	0	0.0258	0.1643	0	0	0	0	0	0	0	0	0	0	0.0691	0	0	0	0	0.0403	0	0	0	0.0914	0	0.0441	0	0	0	0.0473	0
AC064836.3	0.6917	0.3741	0.1424	0.0925	0.1155	0.0804	0.2439	0.0998	0.2929	0.1223	0.2977	0.1097	0.1876	0.158	0.0484	0.0669	0.1618	0.1118	0.1781	0.0245	0.0977	0.1997	0.3907	0.1601	1.0052	0.8444	0.0914	0.1177	0.6213	0.2242	0.148	0.0897	0.3919	0.0805	0.1075	0.0292	0.1156	0.1524	0.1259	0.8503	0.2244	1.5299	0.7196	0.5482	0.6326	0.1247	0.5838	0.7409	0.8975
AC113139.1	0.9004	0.1594	0.0953	0.4335	0.232	0.0628	0.2857	0.078	0.1056	0	0.2325	0	0.1466	0.0823	0.0756	0.0627	0.0948	0	0.0759	0	0.1961	0.104	0.5085	0	0.2243	0.5936	0.0857	0	0	0.1051	0	0.2102	0.1749	0	0	0.2052	0.0903	0	0.337	0.5087	0.2868	0	0.5365	0.5585	0	0	0.3648	0.3592	0.6008
KANSL1L-AS1	0.0891	0.134	0.1886	0.0536	0.0841	0.0745	0.179	0.0386	0.1358	0.0779	0.1265	0.0509	0.0797	0.0407	0.0299	0.0558	0.0844	0.0324	0.0826	0.1251	0.1164	0.1029	0.2515	0.1188	0.111	0.2153	0.0509	0.1273	0.1743	0.0831	0.0572	0.1872	0.199	0	0.0598	0.088	0.0357	0.1211	0.0917	0.1845	0.1513	0.7245	0.1137	0.1989	0.1173	0.0193	0.4511	0.1421	0.3071
AC092910.3	0.3199	0.4306	0.522	0.2487	0.3777	0.2509	0.6767	0.2597	0.211	0.2544	0.3184	0.1856	0.2007	0.1949	0.1735	0.2321	0.3366	0.16	0.2359	0.2467	0.2129	0.277	0.4818	0.1888	0.1494	0.6517	0.2093	0.2109	0.2665	0.311	0.5303	0.2801	0.4854	0.4376	0.2686	0.1418	0.2205	0.3247	0.2183	0.5397	0.3043	0.4565	1.2934	0.6284	0.6583	0.2019	1.0531	0.2481	1.0377
AC073326.1	0	0	0	0	0	0.0269	0	0.0335	0	0	0	0	0.0943	0.0353	0	0	0	0	0	0.0493	0.0281	0.0446	0	0	0.0963	0.0424	0	0.0394	0	0	0.0496	0	0	0	0.0865	0.1174	0	0	0	0.0364	0	0.6946	0.1973	0.0479	0.1272	0	0.0391	0	0.1289
UGDH-AS1	0.2471	0.3964	0.6375	0.5669	0.4642	0.3229	0.5717	0.2875	0.4709	0.4422	0.5284	0.4245	0.5404	0.3528	0.3307	0.2689	0.4388	0.3145	0.3384	0.621	0.4373	0.4725	0.6629	0.4505	0.2789	0.4581	0.4482	0.5518	0.4074	0.4324	0.7433	0.4326	0.6149	0.5826	0.5445	0.3051	0.3871	0.4549	0.2818	0.3344	0.4428	0.833	0.4469	0.6418	0.2288	0.284	0.7117	0.2464	0.5153
AC007431.2	0	0	0	0	0	0	0	0	0	0	0	0	0	0	0	0	0	0	0	0	0	0	0	0	0	0	0	0	0	0	0	0.0446	0	0	0	0	0	0	0	0	0	0.36	0	0	0	0	0	0	0
MIR3936HG	1.4006	1.292	1.2322	0.3831	1.2887	0.7672	1.1929	0.5631	0.992	0.9476	1.0981	0.7793	1.003	0.4655	0.6913	0.8426	0.5982	0.7046	0.8355	0.9811	1.1557	0.3781	1.9007	0.4776	1.1896	1.2341	0.792	0.3621	0.685	1.7191	1.1907	0.7591	1.2675	1.2327	1.125	0.4976	1.0213	0.7626	0.3192	1.3746	1.6854	0.4555	0.5961	0.8519	0.5839	0.246	0.7462	0.3205	0.9559
SNHG8	4.5329	4.1072	4.867	6.683	5.2156	4.2519	5.0943	4.5057	4.3006	3.911	3.1749	3.5505	4.662	2.5834	2.4423	3.7587	4.133	2.4445	3.4167	5.2298	5.8333	3.2226	4.5982	5.5422	2.799	2.6906	4.5866	2.7529	4.6446	2.6863	8.1004	2.8397	3.89	5.1097	6.5471	3.6843	3.4837	4.4648	4.8516	3.7993	4.1015	5.9165	4.2937	3.8179	7.2589	11.3944	11.2843	5.8418	10.0545
AC008608.2	2.0691	1.8314	3.4494	2.6773	2.6654	2.8487	2.1885	3.6278	1.5167	3.2502	2.6051	1.9206	1.9366	1.5601	2.9542	1.5494	2.613	1.6556	2.0053	4.6886	2.6667	1.7322	2.6879	1.8969	2.062	1.0799	3.1998	1.954	1.1005	2.5953	3.1205	2.4154	3.3659	3.9029	5.0378	3.498	3.4748	2.6376	1.1618	2.1432	2.2523	1.7273	5.1076	0.7059	2.5548	0.8955	3.8773	3.8521	3.1643
AC040169.3	0.211	0.0934	0.4466	0.0846	0.1208	0.0735	0.0744	0.1522	0.0412	0.1398	0.1362	0.2008	0.2576	0.225	0.2067	0.1225	0.37	0.1279	0.2667	0.1795	0.1787	0.1218	0.3575	0.0586	0.3504	0.1545	0.1004	0.1077	0.2095	0.1231	0.0451	0.2052	0.239	0.2948	0.2362	0.187	0.7051	0.3984	0.2961	0.1655	0.1867	0.873	0.9577	0.0872	0	0.3043	0.5699	0.2805	0.7039
AC127035.1	0	0	0	0	0	0	0	0	0	0	0.0472	0.0391	0	0	0.0153	0	0.0384	0	0.0308	0	0.0133	0	0	0	0.0683	0.0602	0.0174	0.0186	0.0155	0	0	0.0213	0.0177	0	0	0.0416	0.0183	0.0414	0.0171	0.0688	0	0.5943	0.0155	0.0453	0.0601	0.0395	0	0	0.0406
AC007216.4	0.0766	0.2372	0.1216	0.1383	0.3288	0.0534	0.162	0.0332	0.3144	0.0305	0.1483	0.082	0.0623	0	0.1929	0.1334	0.0403	0.0279	0.1291	0.0489	0.1946	0.2211	0.346	0.1276	0.7155	0.3786	0.1458	0.43	0.3584	0.2234	0.1474	0.0894	0.3719	0.214	0.1286	0.2327	0.1536	0.0868	0.0717	0.3245	0.0813	0.8852	0.0978	0.4275	0.5043	0	0.5042	0.1528	0.2555
LINC01135	0.326	0.3948	0.3995	0.3975	0.4604	0.2392	0.313	0.3528	0.3119	0.2797	0.3932	0.3062	0.3945	0.196	0.3674	0.3137	0.2437	0.4461	0.3145	0.1807	0.3706	0.3021	0.5669	0.3718	0.2832	0.1885	0.5266	0.254	0.219	0.4454	0.3028	0.2503	0.2624	0.4075	0.3985	0.1597	0.344	0.2333	0.1365	0.2908	0.2642	0.2203	0.5184	0.3512	0.226	0.1485	0.2867	0.2966	0.7728
AC005072.1	0.0242	0.0214	0	0	0.0104	0.0169	0	0.0105	0	0.0096	0	0.0345	0	0	0.0102	0.0084	0.0255	0.0176	0	0	0.0263	0.014	0.0137	0	0.0151	0.0133	0.023	0	0	0.0282	0	0	0.0117	0	0	0.0184	0.0121	0.0548	0.0113	0.0114	0	0.6317	0	0.015	0	0	0	0.0161	0
AL162734.1	0	0	0	0	0	0	0	0	0.1608	0	0	0	0	0	0	0	0	0	0	0	0	0	0	0	0	0	0	0	0	0	0	0	0	0.1915	0	0	0	0	0	0.2581	0.1456	0.4694	0	0	0	0	0	0	0
AC104462.2	0	0	0	0	0	0	0	0	0	0	0	0	0	0	0	0	0	0	0	0	0	0	0	0	0	0	0	0	0	0	0	0	0	0	0	0	0	0	0	0	0	0.2719	0.0676	0	0	0	0.0804	0	0
ZNF460-AS1	0.4539	0.3308	0.438	0.3214	0.3095	0.1582	0.3812	0.1503	0.3601	0.2336	0.1896	0.1048	0.1847	0.1342	0.1457	0.2418	0.2529	0.1262	0.18	0.0682	0.3586	0.2775	0.4373	0.3338	0.1829	0.2933	0.1906	0.3407	0.2499	0.1713	0.3941	0.1247	0.2982	0.1865	0.269	0.3246	0.2677	0.3781	0.1749	0.4274	0.2552	0.6515	0.7272	0.4803	0.7472	0.0867	0.5138	0.1243	1.262
AC079807.1	0.3519	0.3783	0.4257	0.2421	0.4318	0.1928	0.452	0.1306	0.3538	0.5398	0.1298	0.2692	0.266	0.0689	0.2956	0.2276	0.291	0.1829	0.1695	0.3851	0.219	0.2613	0.7383	0.2095	0.1566	0.2762	0.1914	0.1797	0.1284	0.3813	0.5485	0.2348	0.3174	0.2107	0.2251	0.2483	0.5041	0.2848	0.2117	0.4261	0.2403	0.1937	0.428	0.2495	0.9105	0	0.4074	0.1337	0.4194
AC018766.1	0.0889	0.0787	0.0471	0.1605	0.1527	0	0.2351	0	0.1043	0	0.0574	0	0	0	0.0747	0.031	0.0936	0.0323	0.1124	0	0.0646	0.0513	0.2511	0.0741	0.0554	0	0.1692	0.1816	0.0757	0.1556	0.2283	0.0519	0.0432	0.0621	0.0498	0.0676	0.0892	0.1008	0.1248	0.0837	0.2361	0.5329	0.1514	0.1655	0	0	0.045	0.0591	0.2472
AC087392.2	0.0736	0.0326	0	0.0443	0.0632	0.0256	0	0	0.0431	0	0.095	0	0.0898	0.0336	0	0.0256	0.0387	0	0.062	0	0.0267	0.0425	0.0831	0.1839	0.0458	0	0	0.0751	0.1252	0.0429	0.0472	0	0.0357	0	0	0	0	0.0834	0.0344	0.0346	0.1172	0.2205	0	0	0.1211	0	0.0373	0.0978	0.0409
OVCH1-AS1	0.1107	0.0735	0.0781	0.0629	0.0766	0.1265	0.1236	0.0825	0.1226	0.066	0.0635	0.0681	0.1026	0.0618	0.0671	0.0878	0.11	0.1029	0.1218	0.0235	0.1317	0.0639	0.0799	0.1025	0.1149	0.0912	0.0819	0.091	0.0785	0.0861	0.0474	0.0718	0.1075	0.043	0.1996	0.0631	0.0401	0.0801	0.1352	0.055	0.0588	0.1237	0.2853	0.1411	0.2531	0	0.4703	0.1104	0.1094
AC019254.1	0.0565	0.05	0.1196	0.068	0.0243	0	0.0597	0	0.0331	0	0.0729	0.0403	0.023	0	0.0237	0.0984	0	0.0205	0.0714	0.0721	0.0205	0.3261	0	0	0.0352	0.0931	0.0537	0.1442	0.0721	0	0.1087	0.033	0.1646	0.0395	0.0632	0.0429	0.0566	0.064	0.185	0.0532	0.03	0.2176	0.0721	0.035	0	0	0.1144	0.2253	0.0314
AC103740.1	0.2622	0.1361	0.1761	0.9104	0.2533	0.1617	0.1973	0.2445	0.7718	0.2166	0.2344	0.1584	0.1662	0.1267	0.432	0.0562	0.2123	0.2384	0.204	0.3959	0.238	1.1616	0.4187	0.8784	0.1445	0.7036	0.1416	1.6011	0.4484	0.1824	0.2362	1.089	0.2081	0.0775	0.2935	0.3889	0.225	0.1686	0.1486	0.2873	0.2196	0.4555	0.0343	0.0657	0.083	0	0.0358	0.0905	0.1514
AL596247.1	0.0974	0	0	0	0.0836	0.0339	0.0515	0	0.1142	0	0	0.139	0	0	0	0.0339	0.0512	0	0	0.0622	0	0.0562	0.055	0	0.3639	0.1605	0	0	0.2486	0.0568	0	0.2273	0.1418	0	0	0.074	0	0	0	0.2751	0.0517	1.7924	0.0414	0.0604	0	0	0	0	0
AL731569.1	0.2252	0.1868	0.3128	0.1948	0.2115	0.1521	0.2531	0.1645	0.1238	0.1175	0.2363	0.1105	0.1375	0.09	0.0886	0.1127	0.1259	0.1075	0.0652	0.0988	0.1993	0.2113	0.1669	0.0938	0.0964	0.2706	0.1138	0.1724	0.1797	0.0985	0.2077	0.115	0.1914	0.1573	0.1024	0.0855	0.0988	0.2551	0.0659	0.2187	0.1046	0.1506	0.4912	0.2444	0.5792	0.1066	0.3136	0.1404	0.634
AP000873.2	0.3274	0.2508	0.2865	0.1212	0.292	0.158	0.4462	0.1962	0.2437	0.2153	0.2358	0.1798	0.2562	0.1266	0.1375	0.2544	0.265	0.1465	0.2175	0.3858	0.2743	0.2617	0.4196	0.1784	0.2902	0.5188	0.1558	0.1221	0.2679	0.2644	0.2586	0.1323	0.2996	0.2375	0.1691	0.2344	0.202	0.1997	0.1826	0.3261	0.234	1.2021	0.5198	0.4218	0.3939	0.1499	0.5229	0.427	0.5392
AC010226.1	0.1738	0.1496	0.1993	0.5871	0.2239	0.1448	0.2656	0.1798	0.5494	0.146	0.4178	0.2241	0.1965	0.1633	0.219	0.2254	0.1728	0.1054	0.1465	0.2528	0.1578	0.4907	0.1527	0.6359	0.2466	0.26	0.1746	0.6557	0.3329	0.2085	0.3533	0.4115	0.1829	0.2294	0.3892	0.2165	0.0775	0.1915	0.1898	0.2683	0.1795	0.8766	0.037	0.0719	0.0318	0.0104	0.1125	0.1092	0.0645
ZNF528-AS1	0.2159	0.3327	0.3348	0.3628	0.3324	0.2231	0.4881	0.2868	0.5456	0.1865	0.3316	0.186	0.2756	0.102	0.2407	0.2385	0.1919	0.1543	0.2195	0.4181	0.3135	0.5931	0.4078	0.4281	0.3802	0.4662	0.2338	0.9651	0.4117	0.3691	0.664	0.5691	0.2819	0.6136	0.4541	0.2375	0.1903	0.2657	0.1846	0.3785	0.4268	0.0319	0.6621	0.5218	0.1225	0.0403	0.1131	0.1683	0.6375
AC109347.2	0	0.1091	0.3263	0.3711	0.3707	0.1719	0.2609	0.1068	0.1446	0	0.3185	0.088	0.4015	0.1691	0.1036	0.0859	0.2595	0.0448	0.4157	0.2361	0.0895	0.1424	0.2786	0	0.0768	0.0677	0.176	0.1259	0.1049	0.1439	0.2374	0.144	0	0.0862	0.2071	0.0468	0.1855	0.1397	0.2308	0	0.0655	1.003	0.3674	0.2295	0.609	0	0.1874	0.328	0.48
AC007362.1	0.053	0	0.014	0.0479	0.0683	0	0.014	0.023	0.1089	0.0316	0.0514	0.0095	0	0.0364	0.0111	0.0185	0.0419	0.0096	0.0112	0	0	0.1225	0.0449	0.1547	0	0.0874	0.0252	0.3384	0.1128	0.0155	0.0681	0.3715	0.0773	0.0185	0.0594	0.0201	0.0133	0.015	0.0124	0.0624	0.1267	0.1703	0	0.0329	0	0	0.0403	0.0353	0.0147
AL031123.5	0.3184	0.3159	0.3268	0.0871	0.3811	0.1648	0.1582	0.1337	0.3112	0.2877	0.3862	0.2549	0.2827	0.2072	0.235	0.1277	0.2792	0.0947	0.122	0.1909	0.4273	0.1225	0.1199	0.2171	0.3004	0.0848	0.1469	0.0394	0.1683	0.2195	0.161	0.0788	0.2623	0.2966	0.2106	0.1246	0.295	0.235	0.1038	0.3861	0.169	0.128	0.1273	0.0299	0.2541	0.0209	0.1808	0.0128	0.0537
AC004691.1	0	0	0	0	0.0338	0	0	0	0.0923	0	0.0508	0	0	0	0.033	0	0	0	0	0.1004	0.0571	0.0909	0	0.1311	0.098	0	0	0.1205	0.1004	0	0	0	0.191	0	0	0	0	0	0.0368	0.1111	0.0418	0	0	0.0488	0	0	0.1594	0.0523	0.175
ST7-OT4	0	0	0.0085	0	0.0069	0	0	0.007	0	0	0	0.0058	0	0	0	0	0	0	0	0	0.0117	0.0093	0	0.0135	0	0.0089	0	0.0082	0.0069	0.0188	0	0	0	0.0113	0	0.0061	0	0	0	0.0076	0.0086	0.7331	0	0.0301	0.0266	0	0	0	0.009
PROX1-AS1	0.0084	0.0352	0.0288	0.0226	0.0431	0.0262	0.042	0.038	0.0319	0.0216	0.0297	0.0299	0.0596	0.0134	0.0474	0.0248	0.0132	0.0228	0.037	0.024	0.0273	0.029	0.0708	0.0558	0.0234	0.0253	0.0438	0.0363	0.0285	0.0171	0.0537	0.0342	0.0569	0.0321	0.0515	0.027	0.0252	0.0355	0.0235	0.0335	0.0289	0.0573	0.1068	0.0285	0.0895	0.0226	0.2118	0.0389	0.0907
ENTPD3-AS1	0.7158	0.5635	0.3533	0.6462	0.399	0.547	0.364	0.438	0.6498	0.4215	0.3511	0.3243	0.4845	0.412	0.4451	0.4435	0.3585	0.4556	0.4466	0.927	0.5222	0.4093	0.4782	0.5335	0.4158	0.4462	0.6026	0.267	0.369	0.4738	0.72	0.3375	0.4311	1.0386	0.705	0.7008	0.452	0.4991	0.3639	0.4861	0.7638	0.1738	0.8612	0.4013	0.4306	0.0968	0.2858	0.2517	0.4938
AC016405.1	0.0423	0.0187	0	0	0.0363	0	0	0.0732	0.0248	0.0336	0	0.0453	0.0172	0	0	0.0294	0	0	0.0713	0.027	0.046	0.0244	0	0	0	0.0697	0.0201	0	0.0899	0.0493	0.0543	0.0494	0.0205	0	0	0.0321	0	0.0958	0	0.0796	0	0.5611	0.018	0	0.0696	0	0.0428	0.1405	0.047
LINC00893	0.1194	0.0581	0.1201	0.0144	0.0564	0.025	0.0568	0.031	0.056	0.0522	0.0771	0.0554	0.0729	0.0382	0.0401	0.0499	0.0628	0.0521	0.0503	0.0305	0.0824	0.0758	0.1619	0.01	0.2008	0.059	0.0284	0.0122	0.1372	0.0975	0.0766	0.0279	0.0986	0.0667	0.0134	0.059	0.0539	0.115	0.0559	0.1574	0.317	0.1278	0.1321	0.1259	0.2556	0.0517	0.2117	0.0318	0.4914
PLS1-AS1	0	0.055	0.0658	0	0.1068	0.0434	0.0658	0.2154	0.1459	0.1979	0.0803	0.0444	0.1012	0.2274	0.1567	0.0866	0	0	0.2097	0.2382	0.3161	0.0718	0.2108	0.1037	0.2324	0.0683	0.1184	0	0.1588	0.2903	0	0.1452	0.1208	0.0869	0.0696	0.378	0	0.0705	0.0582	0	0.066	1.704	0	0	0	0	0.063	0	0.1383
AC009065.5	4.3326	3.8028	2.3694	3.5201	2.6355	3.5237	3.5898	3.8139	2.7525	4.6234	2.4244	3.506	4.6429	4.2238	2.8201	1.7102	4.2556	3.5717	4.0468	6.3146	3.2508	2.8768	3.3444	2.7083	3.9129	2.4595	3.2298	0.4423	6.606	2.1485	4.2635	2.7396	3.4364	4.6916	5.2947	1.6186	3.1132	3.1092	7.6024	4.4198	2.6073	5.9663	12.785	5.3753	5.5873	3.4376	11.3373	8.5463	12.248
PCBP2-OT1	0.0729	0.0646	0.0386	0	0	0	0.0772	0	0	0.029	0	0	0	0.0667	0	0.0254	0.0384	0	0	0	0	0.0421	0.0824	0	0.0454	0.0801	0	0	0.0621	0.0426	0	0.0426	0.0354	0.1019	0.0408	0	0	0	0.1365	0	0.0387	0.3435	0.0621	0.1357	0.1201	0.0789	0.1478	0.0485	0.0811
AC103703.1	0.0649	0.0862	0	0	0	0.0226	0	0	0	0	0	0	0.0264	0	0	0	0	0	0	0	0.0471	0	0.0367	0.0541	0.0809	0.0713	0.0618	0	0.1105	0.0757	0	0.0758	0.0315	0	0	0.0247	0	0	0	0.0917	0	0.6392	0.1105	0	0.2137	0	0	0	0.1083
AL034550.1	0.2619	0.5409	0.5313	0.2101	0.3374	0.3195	0.6233	0.2268	0.0256	0.3645	0.1409	0.3117	0.4973	0.2992	0.1466	0.2128	0.3675	0.2222	0.3495	0	0.5071	0.4284	0.9368	0.2547	0.3534	0.6954	0.2077	0.1337	0.2972	0.7385	0.3361	0.3822	1.3777	0.2439	0.3176	0.3814	0.3282	0.2473	0.1634	0.7193	0.7417	0.4858	0.2043	0.6228	0	0.425	0.6411	0.2032	2.0875
MANEA-DT	0.1898	0.1008	0.1105	0.1599	0.0896	0.0661	0.1806	0.0329	0.0556	0.083	0.1715	0.0745	0.0849	0.0173	0.008	0.0925	0.0699	0.0345	0.04	0.0727	0.0896	0.1205	0.1072	0.0949	0.0591	0.1459	0.0722	0.1066	0.1776	0.0775	0.2192	0.0886	0.0737	0.0795	0.0637	0.0433	0.0381	0.1183	0.0355	0.0893	0.0705	0.4062	0.105	0.1177	0.0937	0.0205	0.2499	0.1262	0.2322
TTC3-AS1	0.0785	0	0.0208	0.0236	0.0337	0	0	0	0	0.0156	0	0.014	0.0479	0.0179	0	0	0.0206	0	0.0331	0.025	0.0142	0.0453	0.0886	0	0.0733	0.1293	0	0	0.1169	0.0229	0	0.0229	0.0572	0	0	0	0	0	0	0.1108	0.0833	0.9405	0.0334	0.0243	0	0	0	0.0261	0.0655
AC141930.1	0	0.0969	0.058	0.033	0.1411	0.0382	0.029	0.0237	0.0321	0	0.0354	0.0195	0	0	0.023	0.0763	0.0576	0.0199	0	0.0699	0.0596	0	0	0.0913	0.0341	0.0301	0.0521	0	0.0466	0	0.1406	0.0639	0.0532	0.1913	0.1226	0	0.0823	0.0931	0.0256	0	0.0291	0.6798	0.6758	0	0	0.4739	0.4437	1.7111	0.0914
TAPT1-AS1	0.9969	1.0478	1.22	0.2062	1.0032	0.5103	1.2027	1.025	0.612	0.5761	0.9353	0.7173	1.0269	0.4342	0.3663	0.8138	0.5901	0.5835	0.827	0.4772	0.967	0.6475	1.0381	0.5323	0.9605	1.0183	0.7263	0.3181	0.9411	0.7451	1.2495	0.4728	1.3388	0.9903	1.1857	0.4971	1.0854	0.5648	0.1676	0.8947	0.9346	0.3001	0.6099	0.715	0.8206	0.2359	0.7573	0.2175	0.9615
GRM8-AS1	0	0	0	0	0	0	0	0	0.0132	0	0	0	0	0	0	0	0	0	0	0	0	0	0	0	0	0	0	0	0	0	0	0	0	0	0	0	0	0	0	0	0	0	0	0	0	0	0	0	0
AC024361.1	0.3352	0.1187	0.5322	0.0807	0.4606	0.2103	0.4609	0.1741	0.5897	0.2933	0.606	0.0957	0.2182	0.2451	0.0845	0.0934	0.2116	0.2438	0.2542	0.1712	0.219	0.1161	1.1737	0.2235	0.2505	0.6629	0.3509	0.1711	0.3423	0.1564	0.2581	0.3522	0.3581	0.1873	0.3377	0.2801	0.2352	0.2279	0.0941	0.3472	1.1746	0	0.7133	0.2911	0.1104	0.2176	0.3056	0.312	1.0438
AC104984.2	0	0	0	0	0.048	0	0	0	0	0	0	0	0	0	0	0.0389	0	0	0.0471	0	0.0406	0	0.1263	0	0	0.1842	0	0	0	0.0652	0	0	0.0543	0	0	0	0	0.3167	0	0	0.1187	2.967	0.0476	0	0	0	0	0	0
AL008729.1	0.1105	0.1957	0.1462	0.0416	0.1246	0.0771	0.19	0.0837	0.1377	0.0824	0.1517	0.0986	0.0787	0.0253	0.0522	0.1299	0.0872	0.1055	0.0699	0.1411	0.0903	0.1276	0.2029	0.0691	0.0947	0.2201	0.0657	0.0705	0.1117	0.0806	0.133	0.0806	0.1141	0.0965	0.0541	0.105	0.0485	0.1174	0.097	0.2407	0.1247	0.1479	0.1	0.1457	0.0455	0.0299	0.1889	0.0643	0.1383
AL355312.2	0	0.027	0.043	0.0367	0.0611	0.0071	0.086	0.0088	0.0835	0.0566	0	0.0435	0.0414	0.0465	0.0512	0.0142	0.0214	0.0222	0.0171	0.013	0.0369	0.0822	0	0.0678	0.1519	0.0447	0.0967	0.0104	0.0692	0.0356	0	0.0475	0.0395	0	0.0114	0.0386	0.0102	0.023	0.0571	0.0287	0.0324	0.087	0.0173	0.1892	0	0	0.1544	0.1081	0.0452
AC109597.2	0.0464	0.0411	0	0.0838	0.0399	0.0647	0.0737	0.0201	0.0272	0.0185	0.0899	0.0166	0.0189	0	0	0.0647	0.171	0.0507	0	0.0296	0.0169	0	0.0262	0	0.0867	0.0255	0.0884	0	0.0395	0	0.0894	0.0271	0.0676	0	0	0.0882	0	0.1578	0.0434	0.1093	0.1233	0.5764	0.0198	0.0288	0	0.1005	0	0.1852	0
AC037459.4	0.0334	0.2215	0.1766	0.0402	0.1719	0.1047	0.2294	0.0867	0.137	0.1194	0.1292	0.0834	0.1629	0.0152	0.0841	0.1859	0.1404	0.1941	0.1546	0	0.2422	0.3082	0.3015	0.0556	0.1455	0.2016	0.1905	0.1192	0.1987	0.0195	0.1499	0.1558	0.0972	0.2098	0.2054	0.1014	0.1338	0.2646	0.0468	0.1728	0.1771	0.6856	0.142	0.2897	0.2746	0.1083	0.2197	0.244	0.2412
AL512791.1	2.5822	1.3332	1.2907	0.6044	1.4784	0.8	2.1243	0.4968	1.8508	0.6276	3.5198	1.3828	1.226	1.2456	0.4217	0.9993	1.1323	0.9913	0.7858	0.3663	1.5104	0.9939	4.0513	1.7935	2.0551	3.1524	0.4778	4.6869	2.93	3.8499	1.2889	1.4235	2.8562	1.5033	0.803	1.7985	1.1507	0.7315	0.4699	4.0526	1.9043	0.6756	0.6716	2.2248	0.7085	0	1.1625	1.6216	1.1967
AL022097.1	0.0534	0.0236	0.0283	0.0643	0.0917	0.0558	0.0565	0	0.0626	0.0849	0	0.0953	0.0217	0.0244	0	0	0.0281	0	0.0225	0	0	0	0.1206	0	0.0665	0.088	0.0762	0	0.0454	0.0312	0.0343	0.0623	0.0259	0.0746	0	0.0203	0.0535	0.0908	0.025	0	0.0567	1.1429	0	0	0	0.0578	0	0.1065	0.0297
AC005674.1	0.8583	0.6946	0.7008	0.4132	0.9477	0.4231	0.8949	0.414	1.359	0.3267	0.6967	0.4202	0.3293	0.5379	0.3965	0.3587	0.5032	0.3612	0.93	0.5087	0.5075	0.9132	1.8768	0.5314	0.9852	1.1316	0.3734	0.9451	0.8661	1.4593	0.6295	1.2095	0.6669	0.6853	0.3843	0.6848	0.3811	0.6113	0.3787	1.0276	1.5756	0.7401	0.5375	0.6845	0.9084	0.199	0.354	0.2446	2.4479
AC079142.1	0.1281	0.0756	0.1507	0.0428	0.2445	0.1439	0.1506	0.1048	0.0501	0.1302	0.1655	0.1118	0.1159	0.1236	0.0299	0.0347	0.0974	0.0828	0.12	0.1	0.0569	0.0411	0.0402	0.0593	0.0887	0.086	0.1152	0.0509	0.0969	0.0997	0.1736	0.0665	0.076	0.1293	0.1116	0.0865	0.1499	0.0807	0.0533	0.1005	0.1663	0.8106	0.2242	0.1501	0.0938	0.0616	0.2019	0.0568	0.2375
AC016949.1	0.2437	0.1078	0.0967	0.0367	0.1177	0.0955	0.1289	0.0659	0.0357	0.0606	0.0787	0.174	0.0744	0.0139	0.1279	0.0424	0.0962	0.0775	0.077	0.0194	0.1548	0	0.2408	0.0508	0.5691	0.1841	0.0725	0.0155	0.0778	0.462	0.0586	0.2133	0.1775	0.0638	0.017	0.1157	0.0611	0.0345	0.0713	0.3298	0.2264	1.0431	0.1037	0.17	0.1504	0	0.0926	0.081	0.2033
AP001429.1	0	0.0359	0	0	0.0349	0.0283	0.3436	0.0703	0	0	0	0.029	0.033	0.0371	0.1023	0	0.1282	0.0591	0.0342	0	0.1474	0.1407	0.1376	0	0.2529	0.1784	0.0386	0	0.1037	0.0474	0.0521	0.1422	0.0394	0	0	0.0925	0	0	0	0.1147	0.0431	3.3025	0.1382	0.2015	0.2674	0	0.2056	0.108	0.2258
OTUD6B-AS1	2.7002	2.0472	2.0174	2.5469	2.6139	1.7832	2.6848	1.7336	3.0335	1.77	2.3453	1.7905	2.1852	1.4979	1.4849	1.8428	1.7478	1.6872	2.0359	2.4303	2.1815	2.1781	2.4644	2.7466	2.0008	2.0989	1.97	2.0375	2.6759	1.9047	2.9041	2.0921	2.2229	2.8006	2.817	2.1182	1.5555	1.7133	1.9904	1.9142	2.1286	2.4843	2.7921	4.0695	4.8416	0.3646	3.7857	2.0602	3.4243
AC004967.2	0.0901	0.2294	0.167	0.1356	0.2516	0.1492	0.2502	0.0975	0.0529	0.1165	0.1455	0.0724	0.1467	0.0721	0.0473	0.1099	0.249	0.082	0.038	0.0575	0.1554	0.2082	0.5727	0.1878	0.3088	0.26	0.0751	0.184	0.3164	0.1577	0.1735	0.3156	0.1313	0.0472	0.1387	0.1455	0.113	0.1404	0.0527	0.3289	0.2034	1.1575	0.2685	0.1957	0.408	0.1219	0.1598	0.2697	0.5388
AC008434.1	0	0.1735	0.166	0	0.0673	0.082	0.3731	0	0	0.0935	0	0	0.1595	0.0716	0.0329	0	0.1237	0.0285	0.033	0.1001	0.1138	0.0453	0.1771	0	0.0488	0.1723	0	0	0.1668	0.0457	0.2515	0.0458	0.1903	0	0.1755	0.1191	0.0393	0.1332	0.0367	0.0738	0.0832	0.5705	0.1001	0.2431	0	0	0.0397	0.2606	0.218
LINC01811	0	0.0024	0	0	0.0023	0	0.0029	0.0023	0.0032	0.0065	0	0.0019	0	0	0.0023	0.0019	0	0.002	0	0	0	0.0063	0.0031	0	0.0067	0.003	0.0026	0	0.0023	0	0.0069	0.0063	0	0.0076	0	0.0082	0	0	0	0.0025	0	0.1275	0.4286	0.7154	0.1515	0.0762	0.8857	0.0432	0.3161
CCAT2	0	0.0109	0	0	0	0.0086	0	0	0	0.0293	0	0.0088	0.01	0	0	0	0	0	0.0104	0.0157	0	0	0	0.0205	0	0.0135	0	0	0.0105	0.0143	0.0158	0	0.0119	0	0	0	0	0.0139	0	0.0231	0	0.631	0.0209	0.0762	0.0404	0.0266	0.0622	0	0.3279
TMCC1-AS1	0.1062	0.1904	0.1745	0.185	0.1296	0.1227	0.2069	0.0798	0.1573	0.0933	0.1263	0.0838	0.1091	0.0715	0.0422	0.0915	0.1117	0.0975	0.0659	0.1034	0.1826	0.171	0.161	0.1816	0.0974	0.1473	0.0931	0.0827	0.1355	0.0945	0.2618	0.1239	0.1954	0.164	0.1345	0.0616	0.112	0.1646	0.0732	0.1552	0.1157	0.2751	0.3662	0.3986	0.1748	0.127	0.2689	0.1635	0.202
AP000704.1	0.0293	0.0734	0.0671	0.047	0.0461	0.0374	0.0877	0.0507	0.0858	0.0621	0.0378	0.0592	0.0119	0.0401	0.0492	0.0578	0.0411	0.0284	0.0699	0.1245	0.0921	0.0901	0.1377	0.0488	0.1033	0.0911	0.0557	0.0448	0.1162	0.0569	0.0814	0.0797	0.0805	0.0477	0.071	0.1186	0.0636	0.0332	0.0548	0.101	0.1191	0.1503	0.1744	0.115	0.1285	0.0317	0.2124	0.1297	0.1356
PHC2-AS1	0	0	0.0465	0.0529	0.0377	0.0306	0.0465	0	0.103	0.1397	0.0567	0.0627	0.143	0	0	0	0.0462	0	0	0	0.0957	0.0507	0.0992	0.0732	0.1641	0.0965	0	0.0897	0.0747	0.1537	0	0	0.1706	0.1841	0.0983	0.0667	0	0.0995	0.0822	0.0414	0.0933	0.3384	0.4486	0.0545	0	0	0.089	0	0.0977
AC022211.1	0.6002	0.3453	0.3494	0.2529	0.5155	0.1674	0.254	0.078	0.2112	0.191	0.8139	0.1286	0.2931	0.2194	0.2016	0.2509	0.5369	0.1746	0.2276	0.1916	0.5448	0.2426	0.5763	0.2501	1.1216	0.4617	0.1999	0.0919	0.613	0.6303	0.1156	0.1752	0.5829	0.2097	0.0672	0.3649	0.2407	0.3061	0.0843	0.7348	0.3506	3.5718	0.1533	0.4468	0.5929	0.2598	0.2736	0.2395	0.6676
AC087854.1	0.1539	0.127	0.2296	0.1347	0.2253	0.1195	0.2331	0.2302	0.2421	0.103	0.1807	0.1773	0.1082	0.1503	0.1293	0.2144	0.1914	0.1221	0.1739	0.1429	0.1677	0.1737	0.2292	0.2158	0.2484	0.2306	0.1831	0.225	0.1399	0.1265	0.2155	0.1919	0.1869	0.1271	0.1566	0.1621	0.1087	0.2339	0.1833	0.2042	0.1858	0.5691	0.0596	0.1997	0.0922	0.0303	0.2091	0.0698	0.1362
AC112496.1	0.3063	0.2372	0.0811	0.1843	0.0986	0.1602	0.1215	0.0995	0.1796	0.0914	0.0989	0.164	0.1558	0.3499	0.0322	0.24	0.0806	0.3621	0.2904	0.1955	0.3058	0.1769	0.3893	0.2553	0.3339	0.3366	0.0729	0.0391	0.2607	0.4021	0.1474	0.0894	0.1487	0.107	0.0857	1.1055	0.1536	0.2603	0.0358	0.3966	0.2846	0.5573	0	0.19	0	0	0.3878	0.1528	1.0221
TSC22D1-AS1	0.2365	0.2314	0.3426	0.1049	0.294	0.1953	0.3358	0.194	0.1095	0.1683	0.217	0.1867	0.1773	0.1138	0.1098	0.1951	0.2162	0.1222	0.1364	0.0795	0.2169	0.2156	0.4852	0.1141	0.1551	0.2325	0.1481	0.108	0.1377	0.1453	0.3116	0.1381	0.3809	0.2348	0.209	0.1277	0.1435	0.1904	0.1049	0.2989	0.2644	0.0853	0.4451	0.5869	0.3689	0.0943	0.2774	0.0579	0.5954
AC010996.1	0.1209	0.214	0.1919	0.291	0.2595	0.1124	0.5115	0.1047	0.2127	0.2083	0.1821	0.1295	0.328	0.221	0.0508	0.2386	0.212	0.0879	0.3396	0.4373	0.1756	0.1396	0.1138	0.2015	0.0753	0.1771	0.2684	0	0.3944	0.094	0.2328	0.1411	0.4305	0.3097	0.3609	0.0459	0.2626	0.2055	0.1697	0.3415	0.321	0.8971	0.7203	0.4749	0.4644	0.0436	0.1225	0.3215	0.1569
AC079684.1	0.6894	0.3051	0.9903	0.1778	0.3806	0.3089	0.5208	0.3411	0.1155	0.0783	0.1908	0.211	0.2004	0.09	0.2481	0.343	0.1555	0.4656	0.249	0.2515	0.143	0.2843	0.445	0.1642	0.5521	0.3246	0.4218	0.1508	0.1676	0.2873	0.4424	0.1724	0.4304	0.0688	0.1102	0.2245	0.2469	0.279	0.2304	0.3246	0.5752	2.0237	0.9221	0.3055	0.6485	0	0.5985	0.1964	1.9169
AC073840.1	0.7377	0.3848	0.3207	0.2775	0.2659	0.2893	0.1672	0.6787	0.4558	0.2724	0.5444	1.1663	0.5736	0.4936	0.6915	0.6561	0.3812	0.8384	0.9048	0.2439	0.1961	0.1217	0.4836	0.0988	0.4431	0.304	0.351	0.0336	0.241	0.5457	0.1353	0.223	0.8124	0.5062	0.1548	0.2302	0.5613	0.4105	0.4068	0.5458	0.3148	0.1917	0	0.0163	0.1301	0.0285	0.0133	0.1664	0.1026
LINC00702	0.2051	0.1277	0.1435	0.2489	0.3895	0.1745	0.1379	0.2152	0.2935	0.1935	0.2244	0.0893	0.2631	0.1557	0.3357	0.1428	0.2615	0.1062	0.1552	0.5635	0.1565	0.3652	0.1708	0.6402	0.223	0.3762	0.301	0.9244	0.3342	0.3163	0.3168	0.7628	0.3916	0.0947	0.2004	0.4661	0.1272	0.1044	0.1838	0.3617	0.131	0.0074	0.1864	0.1984	0.0973	0.0376	0.0933	0.0393	0.0193
AC016957.2	0.4568	0.8984	0.5103	0.1527	0.4576	0.2653	0.4026	0.3515	0.8929	0.2422	0.5571	0.2537	0.2272	0.3479	0.3623	0.4419	0.5608	0.3322	0.5346	0.162	0.4422	0.4981	0.3153	0.3807	0.8535	0.8922	0.4588	0.2073	0.2807	0.8882	0.5537	0.3258	0.2957	0.39	0.2273	1.8896	0.458	0.2588	0.3562	1.0753	0.7546	0.6301	0.6696	0.976	1.0862	0.1098	0.7968	0.2025	1.2701
SLC16A1-AS1	0.1052	0.0676	0.0862	0.094	0.0729	0.0544	0.1293	0.0426	0.0995	0.1013	0.1819	0.08	0.0456	0.0667	0.0684	0.078	0.1054	0.0568	0.0544	0.1062	0.0826	0.1784	0.0709	0.0792	0.1057	0.1399	0.0582	0.1854	0.1055	0.0753	0.0871	0.0971	0.1138	0.0451	0.0703	0.0658	0.0817	0.1519	0.0508	0.1534	0.0667	0.1163	0.5433	0.139	0.2683	0.0367	0.043	0.1693	0.4626
AL161729.3	0.1918	0.1415	0.0677	0	0.1098	0.1114	0	0.1661	0.15	0.1017	0.0413	0	0.052	0.0584	0.0269	0.1114	0.1009	0.093	0.0808	0.0408	0.1161	0.1108	0	0	0.1593	0.2108	0.1826	0.0326	0.0544	0.1865	0.1231	0.0747	0.0311	0.1787	0.1432	0.0972	0.0641	0.1449	0.0299	0.0602	0.1358	0.438	0.2722	0.119	0	0	0.1943	0.0425	0
MYLK-AS1	0.0766	0.0551	0.1165	0.0461	0.1767	0.0901	0.1012	0.1243	0.1852	0.0571	0.1051	0.0718	0.0701	0.0481	0.1085	0.0833	0.0806	0.0731	0.1129	0.1039	0.1112	0.0608	0.2379	0.0798	0.0537	0.1683	0.0683	0.1955	0.1385	0.2234	0.0737	0.0615	0.1162	0.1672	0.0643	0.1964	0.1008	0.0976	0.112	0.1217	0.1779	0.2459	0.2281	0.0653	0.1733	0.1761	0.0727	0.0636	0.2342
SUGCT-AS1	0	0.0108	0	0.0292	0	0	0.0129	0	0.0143	0.0097	0.0157	0.026	0	0	0	0	0.0256	0	0	0	0.0176	0.0281	0.0137	0	0	0.0134	0	0.0124	0.0103	0	0.0156	0	0.0354	0.017	0.0136	0	0	0.0138	0.0569	0	0.0258	1.5917	0.2586	0.1206	0.04	0.0526	0.0369	0	0.0135
AL355073.2	0.1545	0.171	0.2045	0.0465	0.0664	0.0808	0.0817	0.2676	0.2719	0.2458	0.3492	0.1931	0.3459	0.1765	0.1947	0.1615	0.0813	0.1686	0.1302	0.0493	0.3086	0.0892	0.0873	0.1288	0.1925	0.2122	0.2574	0.2367	0.0986	0.3606	0.0496	0.3157	0.2626	0.3779	0.0865	0.5577	0.0387	0.1313	0.0362	0.0364	0.2462	0	0.1315	0.0959	0.1272	0	0.0391	0	0.2148
SIDT1-AS1	0	0.1638	0.049	0.1114	0.1192	0.129	0.0979	0	0.2171	0.1104	0.1195	0.033	0.0753	0	0	0.0645	0	0.0673	0.039	0	0.0672	0.0534	0.5228	0.0771	0.1729	0.3051	0.044	0	0.0788	0.216	0	0	0.2247	0.2586	0.1036	0.1406	0.0464	0.0524	0.0433	0.0872	0.344	0.8717	0.0394	0.1148	0	0	0.0937	0.1231	0.1544
XACT	0.0218	0.0137	0.0063	0.0065	0.011	0.0063	0.0152	0.0058	0.0088	0.0077	0.0057	0.0124	0.0093	0.0129	0.0068	0.009	0.0075	0.0091	0.0086	0.0028	0.015	0.0091	0.0104	0.0042	0.032	0.0203	0.0073	0.0013	0.0255	0.0173	0.0047	0.0129	0.0276	0.0087	0.0044	3e-04	0.0084	0.0081	0.012	0.0291	0.0107	1.3427	5e-04	0.0068	0.0018	0.0104	0.0192	7e-04	0.008
AC092338.3	0.2548	0.2143	0.4315	0.0613	0.2626	0.1243	0.3908	0.1213	0.1046	0.2027	0.2468	0.1092	0.1555	0.0932	0.0642	0.1242	0.1609	0.139	0.1396	0.0325	0.296	0.2207	0.7052	0.0637	0.5555	0.392	0.1576	0.1431	0.3036	0.1487	0.1962	0.1636	0.4083	0.1246	0.1426	0.2033	0.0894	0.2021	0.0954	0.3719	0.4465	0.2073	0.4229	0.4742	0.5873	0.1378	0.5162	0.2372	1.1761
AC007823.1	0.1924	0.0973	0.0436	0.0662	0.1534	0.0383	0.0727	0.0714	0.0645	0.0656	0.1242	0.0687	0.0559	0.0251	0.0923	0.0574	0.0434	0.1	0.1158	0.0526	0.02	0.1428	0.1087	0.0916	0.0342	0.1359	0.0392	0.0281	0.0819	0.0321	0.1587	0.0481	0.1335	0.1344	0.1231	0.0835	0.0413	0.0467	0.0772	0.0518	0.0438	0.7177	0.1521	0.1534	0.5429	0.0297	0.0974	0.2741	0.214
AC021078.1	1.1013	0.6947	0.7068	0.4169	0.6869	0.5072	0.7854	0.3754	0.4793	0.434	0.576	0.411	0.4827	0.4281	0.2616	0.4079	0.3776	0.4386	0.5061	0.3117	0.5247	0.7078	1.3877	0.4569	1.4868	1.3251	0.3794	0.4172	1.4907	0.9362	0.6141	0.4683	0.7768	0.5153	0.4686	0.5623	0.3672	0.5901	0.3918	0.962	0.897	3.981	0.6193	1.1098	0.9763	0.1078	0.7673	0.497	0.9478
AC012615.1	0.5964	0.4252	0.3682	0.339	0.4126	0.1848	0.6483	0.1147	0.3886	0.303	0.2567	0.2957	0.3371	0.1968	0.2087	0.3	0.3312	0.1807	0.2792	0.5498	0.3007	0.2487	0.6362	0.4694	0.1857	0.1638	0.268	0.1353	0.2256	0.2899	0.5528	0.116	0.1448	0.1852	0.4265	0.2392	0.3322	0.5256	0.279	0.3432	0.4046	0.2837	1.0153	0.6577	1.0363	0.5735	0.7215	0.3084	0.9765
AC006033.2	0.328	0.2613	0.3125	0.2369	0.3474	0.3125	0.2082	0.284	0.2821	0.2261	0.1977	0.1952	0.1602	0.2099	0.3306	0.1523	0.7249	0.1034	0.2027	0.2652	0.1905	0.3914	0.4817	0.401	0.0817	0.1562	0.1457	0.134	0.0651	0.2296	0.3789	0.1276	0.085	0.2139	0.3794	0.2492	0.2302	0.4584	0.1126	0.0618	0.1626	0.234	0.0838	0.095	0.072	0.0237	0.0222	0.1599	0.0243
WARS2-AS1	0.773	0.7539	0.6752	0.3659	0.746	0.5847	0.7978	0.3948	0.5567	0.5074	0.487	0.5533	0.5131	0.3412	0.1938	0.6038	0.3436	0.3739	0.7005	0.4982	0.8556	0.5308	0.869	0.5098	0.3623	0.536	0.691	0.3659	0.3976	0.4641	0.6815	0.3417	0.5284	0.4981	0.5125	0.2623	0.4477	0.4146	0.3108	0.8604	0.3706	1.1631	0.7826	0.9823	0.6981	0.2923	0.9369	0.5988	1.4483
SCAMP1-AS1	1.1812	1.25	1.4858	2.6014	1.3599	0.9398	1.7383	1.2784	0.9387	1.1914	0.9174	0.8006	0.9649	0.7667	0.7548	0.7244	1.0404	0.5853	1.0063	3.4257	1.3393	1.3887	1.4939	1.4696	1.0236	1.1333	1.1526	0.8302	1.0708	1.0037	2.2522	0.9343	1.168	2.5235	2.8218	1.0341	1.15	1.4354	1.2136	1.3501	1.3771	0.9784	2.3097	1.5345	2.0292	0.6297	2.0938	1.3602	1.904
AL365361.1	2.9054	2.681	3.5595	0.6845	1.667	1.866	2.4781	1.3274	1.8053	1.652	1.8679	1.3992	2.4301	1.2317	1.2616	2.4071	3.0251	0.688	1.2972	1.46	1.8448	0.8423	1.9902	1.4529	1.3707	1.6165	1.7237	0.1325	0.3998	1.0242	1.2616	0.6711	0.8825	1.2006	1.0864	0.3617	1.19	4.1817	1.6719	0.6752	1.0898	1.0215	0.0421	0.3144	1.0991	0.0669	0.1002	0.337	0.1994
RASGRP3-AS1	0.2547	0.0563	0.2696	0.0766	0.3827	0.0444	0.0673	0.1654	0	0.0506	0.0822	0.0909	0	0	0.1069	0.2217	0	0.0926	0.1073	0	0.1387	0.2205	0.2877	0	0.1586	0.2099	0.0606	0.065	0.2167	0	0.0817	0	0	0.089	0.0713	0.0484	0.1277	0.0721	0	0.0599	0.1352	0	0.1626	0.158	0	0	0.4514	0.0847	0.354
JMJD1C-AS1	0.3546	0.2568	0.1024	0.2134	0.2353	0.4382	0.2216	0.321	0.2836	0.1795	0.0416	0.2187	0.2099	0.2062	0.2301	0.1909	0.2375	0.1759	0.2853	0.2675	0.1756	0.1861	0.1639	0.3493	0.1606	0.0886	0.2454	0.1152	0.2195	0.2069	0.2069	0.3199	0.0783	0.3603	0.2526	0.6246	0.2586	0.2557	0.2866	0.1821	0.2568	0.0966	0.0823	0.14	0.2654	0.1046	0.1796	0.0214	0.2151
AL136115.2	0.1466	0.0324	0.0388	0	0.0315	0.0511	0	0.0317	0.043	0.1166	0.0473	0.0785	0.0895	0.0335	0	0.0511	0.0772	0	0.0309	0.0468	0.1065	0.0847	0.0828	0	0.274	0.1208	0	0.0749	0.1248	0.0855	0.0471	0.0428	0.0712	0.0512	0.0821	0.0279	0	0.0831	0.0343	0.0345	0.0779	1.9146	0.0624	0	0	0	0.1114	0.0487	0.2446
AL590282.2	0.0961	0.1275	0.0508	0.0578	0	0	0.254	0.1248	0	0	0	0.0686	0	0	0	0.0669	0.0505	0.0349	0	0.0613	0	0	0.1085	0	0.0598	0.3166	0.1371	0.049	0.1635	0	0	0	0.0933	0	0.1613	0	0.0963	0.0544	0	0.1357	0	0.6991	0.0409	0	0	0	0.146	0.0639	0.3205
MIR34AHG	0.2621	0.1817	0.1806	0.122	0.0849	0.1052	0.3479	0.0814	0.0725	0.1298	0.2299	0.1236	0.0765	0.0723	0.0935	0.1016	0.1457	0.0755	0.0834	0.1547	0.1903	0.3141	0.3157	0.1195	0.0863	0.413	0.1365	0.2474	0.12	0.1154	0.1682	0.1963	0.341	0.1624	0.1412	0.1052	0.1116	0.1849	0.2152	0.2864	0.1339	0.8088	0.5325	1.083	0.9445	0.5726	1.3401	0.4242	0.1073
MAP3K4-AS1	0.2125	0.2163	0.3374	0.4988	0.4107	0.2815	0.2922	0.23	0.7229	0.3043	0.4528	0.2883	0.2162	0.1748	0.2231	0.3479	0.1789	0.2396	0.3761	0.7461	0.3009	1.8161	0.2161	0.7617	0.5824	0.2919	0.3337	0.4774	0.2894	0.1736	0.4637	0.3597	1.0733	0.2524	0.3688	0.2584	0.2024	0.2408	0.6066	0.4003	0.237	0.1365	1.2664	0.646	0.8047	0.207	0.6566	1.0174	0.2127
AL512652.1	0	0.0381	0.0911	0.0518	0.0739	0.15	0.0455	0.0745	0.0505	0.2054	0.1667	0.0922	0.0701	0.0393	0.0361	0.0899	0.1359	0.0626	0.0363	0	0.0312	0.1988	0	0.0717	0.1072	0.0946	0	0.0439	0.1099	0.1506	0.0552	0.1005	0.1254	0.0601	0	0.0327	0	0.0488	0.0806	0.1216	0.0914	0.3316	0.696	0.4272	0	0.0931	0.218	0.4579	0.2393
Z93930.3	0.1149	0.178	0.1216	0.2075	0.148	0.0801	0.1823	0.0746	0.0674	0.0686	0.1113	0.1436	0.2572	0.1575	0.193	0.1801	0.1512	0.1254	0.1453	0.5868	0.2921	0.0995	0.1947	0.0958	0.2505	0.3472	0.082	0.088	0.3667	0.1006	0.0369	0.2012	0.3348	0.281	0.193	0.0437	0.1152	0.2604	0.2958	0.2976	0.2136	0.3444	0.3179	0.0713	0.3784	0.0622	0.0873	0.2674	0.1598
CASK-AS1	0.0836	0.074	0	0	0.0359	0.0583	0.1326	0	0	0.0332	0	0.0298	0	0	0	0	0	0.0304	0.0352	0	0.091	0.0965	0.1416	0	0.1041	0.0459	0.0795	0.0427	0.1422	0	0.1609	0.0976	0.0406	0.2335	0	0.0317	0.0838	0.0473	0	0.1574	0.1331	0	0.0711	0.1037	0.1376	0.0904	0.0423	0.1667	0.2324
AL137186.2	0.352	0.2045	0.2562	0.1192	0.3118	0.2339	0.1455	0.181	0.1548	0.1225	0.2983	0.2239	0.1567	0.0603	0.0508	0.1763	0.1216	0.16	0.1762	0.1124	0.1917	0.4891	0.5779	0.3026	0.2535	0.3626	0.0733	0.1741	0.1638	0.1925	0.1412	0.1734	0.5129	0.0845	0.1601	0.117	0.1103	0.1745	0.1544	0.2693	0.1869	0.2308	0.2154	0.3139	0.3079	0.3333	0.1114	0.1902	0.3732
AC016747.1	0.2907	0.3676	0.6007	1.008	0.5825	0.55	0.9737	0.4135	0.7955	0.4294	0.7418	0.4003	0.3493	0.3732	0.4069	0.6316	0.6191	0.3675	0.2333	0.7422	0.4774	1.2788	0.5942	1.0037	0.319	0.5247	0.3359	1.3497	0.3181	0.5007	0.7196	0.6383	0.7461	0.5222	0.7206	0.2577	0.4788	1.0195	0.7384	0.541	0.4043	1.0193	0.3064	0.6269	0.5014	0.1048	0.2664	0.359	0.1694
AC018755.4	0.474	0.3776	0.6522	1.7686	0.5699	0.7269	1.8549	0.2873	1.8345	0.5278	0.9793	0.6768	0.7715	0.8231	0.3981	3.0045	0.4988	0.7585	0.2796	0.3025	0.3442	1.423	0.2677	1.2641	0	0.2604	0.6766	0.1936	0.2017	1.5485	0.4259	0.332	0.3683	0	0.3184	0.2161	0.2851	1.0741	0.7097	1.4729	0.0503	1.1769	0.4438	1.2349	1.5606	0	0	0.5042	0.1582
AP000331.1	0.0209	0.0092	0.0111	0	0	0.0146	0.011	0.0181	0.0245	0	0	0.0075	0.034	0.0382	0.0175	0.0145	0.011	0.0076	0.0088	0.0133	0.0076	0.0482	0.0236	0.0348	0.1171	0.0115	0.0099	0	0	0.0609	0	0.0244	0.0406	0.0146	0	0.0159	0.0209	0.0237	0.0195	0.0295	0.0554	0.6973	0.0622	0.0518	0	0.0226	0.1163	0	0
AC015813.1	1.1033	0.698	1.1404	0.2629	1.1319	0.6349	1.0809	0.6444	1.0509	0.6184	1.0614	0.5578	0.6388	0.555	0.3078	0.4539	0.6039	0.3286	0.8955	0.208	0.7339	1.4152	2.5805	0.6974	1.3652	1.4889	0.5673	0.8127	0.6963	0.8381	0.9457	0.6656	1.4419	0.6725	0.6466	0.5823	0.5234	0.7048	0.2425	1.8234	1.1874	3.5346	1.6861	2.5631	5.0469	0.4567	1.2376	1.8759	1.9766
AC083805.2	0.1411	0.0937	0.0373	0.0849	0.1818	0	0	0.0916	0.0414	0.0842	0	0.1511	0.0861	0.1612	0.0593	0.1229	0.1485	0	0.0892	0.1351	0.2818	0	0	0.0588	0.1758	0.1163	0.0336	0	0.1201	0.2058	0.0906	0.2059	0.137	0.0493	0.079	0.268	0.1415	0.0799	0.066	0.0997	0.1498	0.7853	0.1501	0.3501	0.1162	0.229	0.4288	0	0.1569
AL355472.3	0.0687	0.1521	0.0728	0.0828	0.059	0.1198	0.2182	0	0.2016	0.1094	0.0444	0	0.0839	0	0	0.1676	0.1085	0.05	0.1159	0	0.0749	0	0.1165	0	0.0856	0.0755	0.0981	0.0702	0.0293	0.0802	0.1324	0.0401	0.2003	0.1921	0.1539	0.0784	0.0689	0.0779	0.0322	0.1618	0.073	1.501	0	0.8529	0	0.0744	0.2089	0.0914	0.1147
AC145146.1	0	0	0	0	0	0	0	0	0	0	0	0	0	0	0	0	0	0	0	0	0.0732	0	0	0	0	0	0	0	0	0.0588	0	0	0	0	0.0564	0	0	0	0	0	0	0.9924	0	0.0625	0	0	0	0	0.0561
AC018926.2	0.1728	0.0382	0.1829	0.4161	0.2226	0.2711	0.0914	0.1497	0.2027	0.0687	0.279	0.0617	0.1758	0.158	0.0726	0.0903	0.1364	0.1572	0.2549	0.2758	0.0314	0.1497	0.1464	0.2161	0.3768	0	0.1645	0.0441	0.6251	0.1008	0.2218	0	0.2098	0.1207	0.1451	0.0328	0.0433	0.0979	0.0809	0.2034	0.1836	1.3319	0.5149	0.1072	0.5691	0.0935	0.7878	0.1724	0.3845
SHANK2-AS2	0	0	0	0	0.0519	0	0	0	0	0.0481	0	0	0	0	0.0508	0	0	0	0	0	0.0439	0	0	0	0	0	0.0575	0	0.0514	0	0	0.0706	0	0	0	0	0	0	0	0.0569	0.0642	0	0	0	0	0	0	0	0.0672
AC022726.2	0.1574	0	0	0.0474	0	0.0274	0.0832	0.0681	0	0	0	0.0562	0.064	0.0719	0.0661	0.0274	0	0	0.0332	0	0.0571	0.0454	0	0	0.049	0.0432	0.0374	0	0.0335	0.0459	0.0505	0.0459	0.1528	0.055	0.0881	0	0	0.0446	0.0368	0.1111	0	0.1347	0	0	0	0	0	0	0
AC009506.1	1.3251	1.5043	1.6465	1.8203	1.3606	1.3455	1.5082	1.6711	1.5711	1.2143	1.5066	1.2649	1.5122	0.7898	1.0282	1.204	1.6067	0.9953	1.845	1.71	1.4955	1.6799	1.4155	2.1608	1.2201	1.0445	1.6586	1.8529	1.3606	0.8403	2.3664	1.2442	2.0283	2.1131	2.5153	1.0397	1.9351	1.322	0.8357	1.7632	1.7896	0.9619	0.7479	0.8577	1.4227	0.8104	2.6845	1.0151	0.6088
AC095055.1	0.4253	0.1369	0.1433	0.6051	0.2823	0.1348	0.1431	0.3683	0.1814	0.2307	0.2746	0.1657	0.236	0.159	0.3735	0.1751	0.3459	0.2391	0.0978	0.4443	0.1825	0.3795	0.1966	0.8701	0.2649	0.1487	0.1104	0.5132	0.1645	0.1354	0.4715	0.158	0.1127	0.1621	0.2814	0.1469	0.252	0.3067	0.2352	0.1456	0.1027	0.5628	0.1481	0.1919	0.191	0.0418	0.2546	0.0771	0.0215
TAF1A-AS1	0.4188	0.3454	0.2619	0.1718	0.3515	0.3583	0.4127	0.1648	0.2567	0.3028	0.4301	0.1903	0.4338	0.2175	0.2238	0.3315	0.2804	0.3531	0.3449	0.5589	0.3524	0.4066	0.3225	0.4918	0.2371	0.251	0.3804	0.1069	0.1539	0.4553	0.8429	0.2222	0.3697	0.8245	1.0654	0.2025	0.4389	0.4529	0.3385	0.2868	0.374	0.3911	0.6805	0.4723	0.5327	0.103	1.0122	0.3164	0.2541
AC009093.1	0.0541	0.0239	0.0239	0	0.0232	0.0251	0.0525	0.0234	0.0317	0.043	0.0466	0.0161	0.0147	0.0082	0.0114	0.0157	0.019	0.0131	0.0076	0.0058	0.0295	0.0417	0.0611	0.0225	0.0225	0.0743	0.0043	0.1289	0.0307	0.021	0.0579	0.0474	0.0044	0.0378	0.0252	0.0137	0.0045	0.0051	0.0253	0.0085	0.0335	0.1351	0.3378	0.1734	0.1336	0.8099	0.0868	0.1859	0.0502
AL078581.2	1.2658	0.7282	1.0049	1.5236	1.087	1.2354	1.138	1.2604	1.3361	1.1075	1.1442	0.6327	1.0817	0.8098	1.0099	1.1463	0.6661	1.8875	1.3868	0.8888	1.011	0.5116	0.8579	0.5275	0.7884	0.904	0.5421	0.7108	0.4847	0.96	0.9748	0.5911	0.9835	1.3265	0.6376	0.8656	1.0788	1.1474	0.9477	0.894	1.277	0	0.3232	1.0208	1.4587	0.4109	0.5129	0.3367	0.4224
AC093424.1	0	0	0	0.2299	0.0547	0.0444	0.0673	0	0.5227	0	0	0.0909	0	0	0.1604	0.0443	0.201	0	0.0537	0	0.0925	0.2205	0.0719	0.1061	0.0793	0.2099	0.0606	0.26	0.1625	0.1486	0.1634	0	0.0618	0	0.2138	0.0967	0	0.0721	0.0596	0.1199	0.1352	0	0.6503	0.079	0.2096	0.1378	0.1935	0	0.0708
KLHL7-DT	0.072	0.0053	0.1589	0.1518	0.067	0.0586	0.0889	0.0104	0.0423	0.043	0.1318	0.0171	0.0098	0.0604	0	0.0627	0.0126	0.048	0.081	0.184	0.0218	0.2427	0.061	0.0801	0.1496	0.0264	0.0629	0.4536	0.1482	0.007	0.2081	0.028	0.0583	0.1174	0.1479	0.0821	0.0421	0.0612	0.0169	0.0735	0.102	0.1388	0.8893	0.0372	0.0988	0	0.0243	0.0878	0.3205
AL442128.2	0.118	0.1671	0.1498	0.0426	0.0709	0.0658	0.1248	0.0409	0.0277	0.0751	0.0152	0.0337	0.0768	0.0431	0.0495	0.0329	0.0993	0.0601	0	0.0151	0.1028	0.0954	0.0933	0.2163	0.0294	0.0648	0.0449	0.1204	0.0602	0.0964	0.0757	0.0551	0.0917	0.0659	0.0528	0.0807	0.071	0.0936	0.0331	0.1	0.0877	0.2929	0.1908	0.2049	0.3884	0.0255	0.1075	0.1098	0.328
MMP2-AS1	0.0586	0.1038	0.1345	0.0706	0.0084	0.0068	0.062	0.0169	0.0688	0.101	0.0252	0.0349	0.0318	0.0179	0.0164	0.0681	0.0103	0.1208	0.0165	0.0125	0.0284	0.0226	0.1325	0.0163	0	0.0322	0	0.0299	0.0333	0.0342	0.0251	0.0456	0.0569	0	0.0328	0.0223	0.0588	0.1218	0.1189	0.1472	0.0623	0.3096	0.4492	0.1697	0.0322	0.148	0.0198	0.1689	0.0217
LINC02883	0.0503	0.0446	0.0799	0	0	0.0702	0.0266	0	0	0	0.0325	0.018	0.0205	0	0.0211	0.0877	0.0265	0.0183	0	0	0.0548	0.0581	0.0853	0	0	0	0	0.0257	0.1071	0.2937	0.0969	0	0.0978	0	0	0.0382	0.0757	0.0856	0	0.1422	0	0.1939	0.0214	0	0	0.0545	0.051	0	0.056
AC127502.2	0.7139	0.478	0.7169	0.5178	0.5974	0.3254	0.8035	0.1585	0.4187	0.3276	0.9337	0.281	0.1192	0.1422	0.1768	0.3188	0.4142	0.3262	0.3163	0.2921	0.2193	0.8773	0.8788	0.5798	0.5815	0.9051	0.3746	0.3644	0.6621	0.3738	0.7636	0.5663	0.7556	0.5499	0.2562	0.1947	0.4221	0.2074	0.5396	1.017	0.7193	0.2038	0.8726	0.4656	0.9945	0.1386	0.992	0.7303	1.1809
LINC01252	0.0097	0.047	0.0716	0.0639	0.0249	0.0269	0.0919	0.0878	0.0283	0.0154	0.0686	0.0241	0.0354	0.0221	0.0406	0.0269	0.0508	0.0527	0.0041	0.0247	0.0281	0.0446	0.2673	0.0402	0.0361	0.0743	0.0138	0.0345	0.074	0.1183	0.031	0.0169	0.0235	0.081	0.0324	0.0587	0.0484	0.0164	0.0181	0.0773	0.0923	0.2274	0.037	0.0539	0.2067	0.0522	0.0147	0.0642	0.3706
AL591848.3	0.2727	0.1975	0.1443	0.2387	0.2182	0.0864	0.2819	0.1717	0.4216	0.2415	0.2561	0.2567	0.1866	0.1303	0.0781	0.19	0.2022	0.1037	0.1462	0.087	0.2025	0.3507	0.231	0.4029	0.1544	0.2179	0.1769	0.5821	0.3587	0.1736	0.2625	0.4269	0.2287	0.0953	0.1041	0.2637	0.0684	0.0913	0.1566	0.2334	0.1777	0.4192	0.1477	0.346	0.1837	0.0268	0.226	0.0495	0.1379
AC005632.6	0.1004	0.0666	0.0797	0.0453	0.1078	0.0437	0.0265	0.0217	0.103	0.0599	0.0324	0.0448	0.0204	0.0573	0.0316	0.0262	0.0528	0.0365	0.148	0.032	0.0729	0.1014	0.2835	0	0.1094	0.2344	0.0358	0.1025	0.1495	0.205	0.0644	0.0439	0.1706	0	0.0702	0.0667	0.0503	0.0711	0.0235	0.1772	0.2132	0.709	0.0427	0.0934	0.0826	0	0.0381	0.0834	0.2652
AL137782.1	0.0618	0.041	0.0109	0.0248	0.0133	0.0323	0.0218	0.0134	0.0302	0.0123	0.02	0.0368	0.021	0.0424	0.0173	0.0036	0	0.0412	0.026	0.0132	0.0187	0.0178	0.0582	0.0172	0.2502	0.0566	0.0196	0.0105	0.0877	0.1202	0.0264	0.0721	0.025	0	0.0115	0.047	0.0207	0.0233	0.0386	0.0824	0.2133	1.7066	0.0395	0.0831	0.0509	0.0111	0.1409	0.0411	0.1318
DNAJC3-DT	0.8988	0.8327	0.7738	0.7718	0.9726	0.7519	1.3437	0.6641	0.9769	0.6387	1.0601	0.7915	0.7316	0.5258	0.5083	0.6136	1.0279	0.5492	0.6212	1.048	0.9442	0.8234	0.9951	1.1187	0.7091	0.7901	0.8725	0.8137	0.719	0.4824	0.9768	0.8045	1.001	0.9629	1.194	0.4781	0.5828	0.6722	0.9533	0.8803	0.8018	0.9646	1.8771	1.6728	1.1246	0.3501	1.3718	0.757	2.1994
SNHG14	0.1818	0.1059	0.1287	0.2607	0.1881	0.0907	0.191	0.1497	0.4218	0.1029	0.2847	0.1494	0.1231	0.0606	0.1039	0.1304	0.1117	0.0802	0.1078	0.117	0.1207	0.35	0.1594	0.3674	0.1425	0.2356	0.1498	0.5781	0.2898	0.1282	0.2133	0.4686	0.2301	0.0873	0.1536	0.169	0.0734	0.11	0.1391	0.2725	0.161	0.0793	0.0955	0.511	0.2051	0.0122	0.038	0.0376	0.0191
LINC01003	2.9765	3.5522	3.2668	2.4374	2.7762	2.6362	3.9096	3.137	2.4466	2.348	2.867	3.0572	1.5687	1.6389	2.3154	1.5805	3.402	2.6886	3.5673	4.3605	2.6395	2.4511	3.1281	3.1518	2.7049	1.9703	3.0764	2.0425	2.7925	2.5335	3.1785	2.4066	3.0803	3.6646	3.9192	1.8353	3.4124	3.345	3.0138	2.1596	3.1091	0.3656	5.4099	3.9804	2.9723	1.6102	4.8561	1.1193	9.1176
AC025265.1	0.0405	0.0179	0.0857	0.268	0.1912	0.0706	0.3212	0.1577	0.3087	0.0322	0.366	0.0867	0.0824	0.0185	0.136	0.0987	0.0639	0.1325	0.1365	0.2067	0.0588	1.0753	0.6174	0.3712	0.0252	0.556	0.1156	1.7567	0.6546	0.0472	0.5456	0.6144	0.1769	0.0566	0.4985	0.1077	0.0812	0	0.0568	0.305	0.3655	0.78	0.6548	0.5023	0.1333	0.0876	0.1025	0.1884	0.2927
USP46-DT	2.2997	1.9628	1.304	2.4467	1.5341	1.2596	1.6506	1.5645	1.1559	1.3555	1.2992	1.9499	1.3536	1.2198	1.0519	1.1156	1.599	1.1948	1.4016	2.2805	1.4462	1.8731	1.8324	1.9851	1.4324	1.1731	1.3288	2.2431	1.4853	1.2218	1.9766	1.582	2.0141	1.6353	1.9308	1.5914	1.1735	1.4658	1.5757	1.3341	1.5264	2.3382	0.9089	1.5539	1.3521	0.2666	2.267	2.0206	1.0962
AL033397.2	0.1262	0.0419	0.0835	0.057	0.0406	0	0.0667	0.0273	0.0555	0.0251	0.0407	0.0338	0.0514	0.0288	0.0132	0.033	0.083	0.0115	0.0133	0.0403	0.0802	0.0911	0.1782	0.0263	0.0786	0.1387	0.045	0.1289	0.094	0.0552	0	0.1473	0.1532	0.1102	0.053	0.024	0.0316	0.0179	0.0148	0.0891	0.0503	1.1481	0.0806	0.0196	0.2078	0	0.0799	0.021	0.193
AC007014.2	0.1797	0.0398	0.0476	0	0.0386	0.094	0	0	0.0527	0.2858	0	0	0.0731	0.0411	0.0755	0.0626	0.0946	0.0327	0.1136	0	0.0652	0	0.0507	0	0.1119	0	0.1283	0.1376	0.1147	0.0524	0	0.1573	0.1309	0.0628	0.0503	0	0.045	0	0.0841	0	0	1.077	0.4971	0.0557	0.1479	0	0.0455	0.1792	0.0999
AL731571.1	0.4519	0.414	0.4658	0.1479	0.6605	0.2736	0.5325	0.1991	0.1674	0.1671	0.2457	0.1925	0.1968	0.221	0.1365	0.1905	0.3546	0.2336	0.3976	0.1164	0.3253	0.3342	1.2987	0.3436	0.8593	0.6316	0.2377	0.2833	0.5027	0.5181	0.402	0.435	0.7508	0.1939	0.1642	0.2651	0.1709	0.3234	0.1707	0.7765	1.0357	0.7434	0.3206	0.3738	0.3524	0.3603	0.3654	0.3796	0.776
AC007278.1	0.0973	0.1005	0.1888	0.039	0.1114	0.0565	0.2573	0.014	0.0951	0.0645	0.0419	0.0579	0.1056	0.0741	0.0681	0.0904	0.1195	0.0236	0.082	0.0414	0.0589	0.1873	0.2748	0.1352	0.1616	0.0891	0	0.0662	0.2484	0.1892	0.0208	0.0946	0.1417	0.1813	0.0363	0.037	0.0325	0.147	0.0152	0.1374	0.0344	0.0555	0.0138	0.0402	0	0.0351	0	0.2156	0.0361
LINC02614	0.6009	0.4753	0.6124	0.1654	0.4337	0.4702	0.4632	0.3294	0.4011	0.3254	0.3178	0.3013	0.2914	0.1811	0.1235	0.2961	0.3465	0.186	0.2263	0.1836	0.6545	0.2325	0.7944	0.2291	0.876	0.5549	0.5506	0.124	0.3808	0.6415	0.5169	0.3022	0.7326	0.3618	0.322	0.2404	0.391	0.3767	0.1346	0.7766	0.3938	0.4653	0.2803	0.4442	0.6104	0.1245	0.2266	0.1785	0.3057
AC078860.3	0	0.0723	0	0.0491	0.1403	0	0	0	0.0479	0.0325	0	0	0.0665	0.0373	0.0686	0.0284	0	0	0.0344	0.0521	0.0593	0.0943	0	0	0.0509	0.0449	0.0777	0	0.0347	0.0476	0.0524	0.1907	0.1983	0.0571	0	0	0	0	0.0382	0.2307	0.0867	0	0.1738	0.2026	0.2689	0.4418	2.2334	0.2715	0.1362
AL358472.5	0.0679	0.1804	0.1438	0.0818	0.0875	0.0474	0.0539	0.0588	0.0398	0.027	0.0439	0.0606	0.0553	0.0466	0.0143	0.0355	0.0357	0.0247	0.0286	0.1084	0.037	0.0588	0.211	0.0566	0.0212	0.0746	0.0485	0.0347	0.0867	0.0991	0.0872	0.119	0.0495	0.0475	0.076	0.0516	0.0851	0.1347	0.0159	0.1759	0.1082	0.2181	0.0867	0.0632	0.3914	0.0735	0.1204	0.0226	0
AC023794.1	0	0.0473	0.113	0.1928	0.0917	0.1861	0.0565	0.0925	0.5636	0.1699	0.4827	0.1144	0.0869	0.0976	0.2242	0.2232	0.1686	0.1554	0.09	0	0.1163	0.3083	0.181	0	0.2661	0.2347	0	0.3271	0.0909	0.5607	0.3427	0.561	0.1556	0.1492	0.1195	0.2029	0.1606	0.1815	0.05	0.5028	0.0567	1.1429	0	0	0	0	0.0541	0	0
AC005387.1	0.1223	0.3788	0.2588	0.0736	0.105	0.0426	0.388	0.0529	0.2868	0.1459	0.0789	0.1309	0.3483	0.1676	0.0513	0.2129	0	0.1779	0.2061	0	0.0444	0.4941	0.4834	0.1019	0.2285	0.2015	0.0582	0.1248	0.1561	0.214	0.3139	0.0714	0.2375	0.3417	0.2053	0.0929	0.3678	0.1385	0.0572	0.6332	0.0649	0.3141	0.3643	0.2275	0.6039	0.5291	0.4954	0.1626	0.476
AL357140.4	0	0.025	0	0.034	0	0.0394	0.0597	0.0245	0.0994	0.0225	0	0.0202	0.046	0	0	0	0.0297	0.0205	0	0	0.123	0.0326	0.1276	0	0.0352	0.031	0	0	0	0.0329	0.145	0.033	0.0274	0.1184	0	0.0644	0.0283	0.032	0	0.0532	0.06	0.7979	0	0	0	0	0	0	0.0314
AC092794.1	0.9613	0.0982	0.0391	0.1335	0.381	0.2062	0.4693	0.2881	0.7372	0.2647	0.5729	0.2904	0.331	0.2028	0.1863	0.3863	0.1167	0.1614	0.2804	0.2832	0.4295	0.2989	0.6683	0.4314	0.8751	0.5281	0.3519	0.3397	0.409	0.3883	0.7119	0.9064	0.6104	0.3616	0.4967	0.5057	0.3336	0.4189	0.2422	0.6267	0.5497	2.121	0.3147	0.4128	0.3652	0	0.4869	0.0492	0.4524
DNAJC9-AS1	0.1188	0.0935	0.0769	0.0636	0.0567	0.0414	0.1047	0.0743	0.0387	0.0735	0.1108	0.0566	0.1343	0.0724	0.0333	0.0368	0.1111	0.048	0.089	0.0253	0.0623	0.1372	0.1193	0.11	0.0904	0.1233	0.0314	0.0674	0.0899	0.077	0.1101	0.0848	0.2308	0.1199	0.1256	0.0451	0.0728	0.0748	0.1174	0.143	0.0911	0.2374	0.0899	0.0573	0.1087	0	0.0401	0.1317	0.0954
FOCAD-AS1	0	0.045	0	0.0612	0.1311	0	0	0.0881	0	0.1214	0.0657	0.0726	0.207	0.0465	0.0427	0.0354	0	0.037	0.1286	0.3897	0.1108	0	0.1724	0.0848	0.1267	0.1118	0.0968	0.1558	0.2165	0.0594	0.1306	0.0594	0.0494	0.0711	0.0569	0.116	0	0.1153	0	0.2395	0.2161	1.0889	0.433	0.1262	0.1675	0.1101	0.3092	0.4735	0.1697
AC092828.1	0.0559	0.0212	0.0338	0.0096	0.0206	0.0167	0.0084	0.0207	0.0281	0.0413	0.0103	0.02	0.0292	0.0109	0.0469	0.0361	0.021	0.0406	0.0135	0.0102	0.0232	0.0092	0.0135	0	0.0249	0.057	0.0456	0.0082	0.017	0.0186	0.0307	0.0326	0.0271	0.0056	0.0179	0.0334	0.02	0.0543	0.0112	0.0789	0.0254	0.5639	0.017	0.0149	0.0394	0	0.0445	0.0053	0.0311
TMEM75	0	0	0.0105	0	0.0085	0.0069	0	0	0.0233	0.0079	0	0.0142	0.0081	0	0	0	0.0314	0	0	0	0.0072	0	0	0	0.0248	0.0109	0	0	0	0	0.0255	0.0232	0.0097	0	0	0.0151	0.01	0.0563	0	0.0562	0	2.3913	0.0085	0.0493	0	0	0.0201	0	0.1327
AL590369.1	0	0.081	0.0485	0.1102	0.1573	0	0.1937	0	0	0.0364	0.0591	0	0.2236	0	0	0.0638	0.0482	0	0.0386	0	0.133	0	0.1552	0	0	0	0.0436	0.0935	0.0779	0.1068	0.0588	0.0534	0.0445	0	0	0.1044	0	0.1038	0.0428	0.1293	0.0972	0.0784	0	0.1136	0	0	0.0928	0.0609	0.2037
AC093788.1	0.6035	0.3493	0.2457	0.1676	0.299	0.1295	0.5156	0.3216	0.3267	0.1662	0.3297	0.0331	0.2078	0.1485	0.078	0.2425	0.1954	0.152	0.1174	0.2074	0.354	0.2949	0.236	0.2322	0.6362	0.3571	0.1767	0.0711	0.2766	0.2708	0.2682	0.1897	0.3607	0.3568	0.2599	0.1235	0.0465	0.4208	0.1955	0.5465	0.3698	1.0534	0.6323	0.4896	0.6115	0.1005	0.3762	0.3396	0.5938
SNHG7	2.0326	3.2983	4.6197	3.4951	5.0025	2.5211	2.1407	2.3123	3.4521	1.4032	2.8464	2.3749	2.6391	0.8364	1.7995	3.1382	2.9123	1.7473	1.4497	4.2125	4.3574	2.7435	4.1101	4.0482	2.1155	1.455	4.0153	4.8467	2.4561	1.8788	6.4151	2.152	3.0209	4.2048	5.2994	4.7403	2.6643	3.5545	0.8111	2.4319	2.0979	5.0704	8.0256	3.3951	4.6646	16.7939	7.4736	5.6752	4.0909
PRKAR1B-AS2	0	0.2331	0.3584	0	0.3231	0.1049	0.3183	0.1954	0.2206	0.0898	0.0486	0.2417	0	0.0344	0.0316	0.0524	0.0792	0.1095	0.317	0	0.0273	0.2172	0.1275	0	0.5155	0.124	0	0	0.2241	0.0439	0.2414	0.0878	0.2923	0.1577	0.1263	0.1429	0	0.0426	0.176	0.1417	0.3196	0.0644	0	0	0.1239	0	0.0381	0	0.1255
AC005104.1	0.5842	0.8618	0.8245	0.1758	0.7108	0.6109	0.8239	0.1265	0.3997	0.3485	0.8173	0.5562	0.5151	0.5784	0.2044	0.4409	0.4611	0.5666	0.6154	0.3108	0.6009	0.7871	2.5848	0.5681	1.031	1.2303	0.278	0.4971	0.7872	0.9089	0.4374	0.5115	1.8913	0.136	0.1635	0.4809	0.3417	0.9378	0.4556	1.1461	0.5687	0.792	0.4144	1.0268	2.0839	0.1053	1.3315	0.6474	1.2454
AC093157.1	0.4056	0.3165	0.2978	0.3438	0.2416	0.2159	0.3552	0.1964	0.2532	0.2636	0.2647	0.1557	0.2502	0.1395	0.119	0.2187	0.2019	0.1348	0.2757	0.5011	0.2169	0.2921	0.3276	0.309	0.2092	0.357	0.166	0.2627	0.2264	0.2163	0.3079	0.1884	0.3283	0.3077	0.2539	0.1094	0.2099	0.3187	0.2735	0.3573	0.2663	0.9111	0.7128	0.56	0.3877	0.1227	0.3578	0.3654	0.7567
AC104335.1	0.0391	0.0346	0.1035	0.1648	0.084	0.0682	0.1241	0.1016	0.1147	0.1245	0.2021	0.0559	0.0318	0.0179	0.0164	0.0681	0.1441	0.0569	0.0824	0.025	0.0994	0.2485	0.1547	0.0652	0.0975	0.129	0.1676	0.1398	0.0999	0.0457	0.0502	0.1142	0.228	0.164	0.0876	0.0297	0.0392	0.0443	0.0183	0.1105	0.1662	0.3182	0.1332	0.3155	0.1288	0.0847	0.1585	0.1301	0.1741
AC093110.1	1.149	0.9862	1.0504	0.7544	1.8689	0.7646	1.731	0.6482	0.9189	0.5816	1.2815	0.5967	0.6235	0.5569	0.2778	0.8368	0.8978	0.8358	0.895	0.3334	1.0745	1.0454	3.6777	1.1608	1.8651	2.6398	0.7787	1.2976	1.0371	1.8282	0.7374	1.8901	2.0121	0.8271	0.5067	0.8599	0.6284	0.5326	0.3259	1.6558	1.7564	0.7304	0.6669	0.7128	0.2866	0.0753	0.8994	0.5093	1.1425
AC007608.2	0	0	0	0	0	0	0	0	0	0	0	0	0	0	0	0	0	0	0	0	0	0	0	0	0	0	0.0179	0	0	0	0	0.0219	0	0	0	0	0	0	0	0	0.0199	0.0804	0	0	0.3091	0.0406	0.019	0	0.0209
AC084809.1	0.2704	0.3401	0.2862	0.0942	0.3667	0.253	0.3613	0.3019	0.3422	0.2377	0.1378	0.1931	0.1622	0.2471	0.3227	0.2429	0.337	0.1967	0.2399	0.1544	0.3979	0.0493	0.418	0.1068	0.1684	0.1095	0.2641	0.0291	0.1151	0.2574	0.3288	0.1163	0.2281	0.4176	0.2788	0.3082	0.371	0.1855	0.1465	0.201	0.3703	0.2742	0.5573	0.2295	0.2577	0.154	0.1586	0.2555	0.1979
LINC01355	0.5987	0.4714	0.6411	0.1927	0.3348	0.3252	0.4823	0.1808	0.3756	0.2879	0.409	0.3082	0.3315	0.2322	0.076	0.3007	0.2821	0.2203	0.2464	0.0711	0.3993	0.5547	0.7432	0.3655	0.5463	1.2162	0.2451	0.5331	0.394	0.3615	0.4378	0.382	0.7234	0.4134	0.2883	0.2962	0.2164	0.5167	0.1564	0.708	0.2809	2.0594	0.8859	0.9674	0.9742	0.1732	0.6805	0.3703	1.1537
AC103923.1	0.5607	0.3722	0.5193	0.1687	0.2558	0.3054	0.6673	0.4248	0.2877	0.5436	0.2263	0.2377	0.4992	0.2242	0.4121	0.2319	0.3319	0.2932	0.3987	0.5816	0.3435	0.1619	0.3761	0.2045	0.3711	0.4813	0.4836	0.0537	0.2684	0.2454	0.3599	0.3478	0.4084	0.6366	0.6866	0.2929	0.3514	0.2978	0.1804	0.363	0.335	0.21	0.0597	0.2174	0.1154	0	0.1242	0.1398	0.1169
AP005131.1	0.0181	0.0361	0.024	0.0055	0.0273	0.0158	0.0192	0.0157	0.016	0.0325	0.0117	0.0065	0.0037	0.0083	0.019	0	0.0143	0.0231	0.0076	0.0116	0.0198	0.0157	0.0512	0.0151	0.0282	0.0448	0.0086	0.0139	0.027	0.0423	0	0.0159	0.0617	0	0.0051	0.0345	0.0045	0.0154	0.0042	0.0769	0.0241	0.4388	0.0039	0.0113	0.0448	0.0098	0.0092	0.0121	0.0101
NSMCE1-DT	0.0228	0.0756	0.0663	0.0685	0.044	0.0357	0.0361	0.0197	0.0401	0.0724	0.0735	0.0528	0.0324	0.0416	0.0335	0.0516	0.0419	0.0331	0.0384	0.0727	0.0207	0.046	0.0707	0.0285	0.0213	0.0375	0.0163	0.0639	0.063	0.0465	0.0658	0.0266	0.1161	0.0398	0.0828	0.0173	0.0342	0.1032	0.0639	0.0482	0.0665	0.3509	0.0969	0.0283	0.0937	0.1109	0.0634	0.1136	0.1836
AL355353.1	2.7387	3.2898	3.5891	2.0407	2.52	2.6365	2.345	3.2182	1.5296	4.0973	1.5157	2.8867	2.0167	2.8607	2.1906	2.3165	2.6077	3.3202	3.4071	5.078	2.7462	1.506	2.7991	2.6087	1.6246	2.0061	3.4751	0.5326	1.7758	2.3586	2.4272	1.5985	3.1665	4.0089	3.4308	2.1305	3.2036	4.9504	2.8071	2.0877	1.939	0.5583	2.7198	1.6989	1.5029	0.9877	2.7081	1.821	4.9318
CASC15	0.0276	0.0222	0.0266	0.0695	0.035	0.0219	0.0332	0.0168	0.0802	0.0235	0.0591	0.03	0.0209	0.0172	0.0263	0.0232	0.029	0.026	0.0174	0.0312	0.0264	0.1	0.0517	0.092	0.0266	0.0455	0.0227	0.1531	0.0699	0.0132	0.0306	0.104	0.0341	0.0508	0.0548	0.0253	0.0245	0.0206	0.0376	0.062	0.0353	0.0478	0.0657	0.1409	0.095	0.0407	0.3203	0.0909	0.1249
LINC01433	0	0.0201	0.0241	0	0.0195	0.0158	0.024	0	0	0.0181	0	0	0.0185	0	0	0	0	0	0	0	0.0165	0	0.0257	0	0.0283	0	0	0	0	0.053	0	0	0.0221	0	0	0.0173	0	0	0	0.0428	0.0483	0.1751	0.0774	0.141	0	0.0492	0.0691	0.0907	0.1769
Z99289.3	0	0	0	0	0	0	0	0	0.0425	0	0	0	0	0	0	0	0	0	0	0	0	0	0	0	0	0	0	0	0	0	0	0	0.0352	0	0	0	0	0	0	0	0	0	0	0	0	0	0	0	0
AC131934.1	0.0472	0.0418	0.025	0.1136	0.0811	0.0164	0.025	0.0204	0.1937	0.0751	0.1219	0.0337	0.0384	0.0216	0.0396	0.0329	0.0497	0	0.0597	0	0.0343	0.0545	0.0533	0.0393	0	0.0778	0.0225	0.1445	0.0803	0.0551	0.0909	0.0826	0.1833	0	0	0.0359	0.0473	0	0.0442	0.0889	0	0.3232	0	0.0585	0.3884	0.0511	0	0.0628	0.0525
ELOA-AS1	0.1534	0.2716	0.2509	0.1091	0.1796	0.1264	0.1844	0.0966	0.1145	0.2108	0.1081	0.1095	0.1419	0.102	0.0996	0.1409	0.1468	0.0659	0.1352	0.1513	0.2228	0.161	0.2678	0.1976	0.1477	0.1456	0.1593	0.1139	0.1424	0.0895	0.2864	0.1058	0.2099	0.1364	0.1561	0.1431	0.1538	0.3081	0.1697	0.2167	0.1185	0.1791	0.2968	0.3114	0.3673	0.1811	0.2401	0.0742	0.2947
MBNL1-AS1	1.391	0.611	0.4068	5.2651	1.226	0.607	0.5752	1.99	5.569	0.653	3.2515	1.0604	0.4235	0.7265	2.0642	0.5336	0.776	0.7075	1.3199	1.7691	0.5316	4.2994	0.6321	6.7337	1.2637	5.7312	1.1073	14.8662	3.1908	1.0708	0.9699	6.0099	0.5383	0.4713	1.8879	1.641	0.4588	0.4177	1.3066	2.1199	0.8969	0.4701	0.3739	0.7104	0.2841	0.1188	0.4185	0.3825	0.189
AL442067.2	0.1186	0	0.0627	0.0714	0.0509	0	0.1254	0.0513	0	0.0943	0.0766	0	0	0.0542	0.1494	0.0826	0.1248	0.1294	0.05	0	0	0.0685	0.067	0.0988	0.1477	0.2605	0.1692	0.0605	0.1009	0	0.0761	0.2076	0.1151	0	0.1327	0.045	0.0594	0.0672	0.111	0.0558	0.063	0.8628	0.1514	0.4413	0	0	0.1801	0.7095	0.2637
LINC02576	1.4434	1.1095	1.4675	0.5944	0.6687	0.5164	1.6473	0.7893	0.1782	0.3777	0.7112	0.6238	1.1439	0.5034	0.335	0.9393	0.9994	0.221	0.4001	1.382	0.7723	0.5264	0.944	0.4749	1.041	0.8973	0.7772	0.0582	0.2909	0.7091	0.2925	0.2439	1.2358	0.6634	0.6378	0.0289	0.7236	2.0229	0.7643	0.6975	0.8068	0.1626	0.2102	0.542	0.0625	0.2055	1.0773	0.5809	0.3169
AL390195.1	0	0.1106	0.0265	0.1504	0.0429	0.1045	0.185	0.0216	0.0879	0.0795	0.0968	0.0892	0.061	0.0228	0.084	0.0696	0.0526	0.0182	0.0842	0.0319	0.1452	0.1443	0.3388	0.1666	0.3425	0.2197	0.1427	0.1021	0.234	0.0875	0.1283	0.1751	0.2185	0.1048	0.1119	0.057	0	0.1416	0.2105	0.2589	0.1062	0.6206	0.468	0.4651	0.7406	0.0541	0.3797	0.0665	0.3336
AL391834.1	1.1528	0.5102	0.6914	0.6013	0.66	0.4018	0.3658	0.4658	0.7211	0.1834	1.1909	0.3018	0.5629	0.2458	0.1291	0.5353	0.5257	0.4752	0.421	0.0981	0.5022	0.355	0.6945	0.7686	0.5265	1.1399	0.512	0.4315	0.8502	0.4484	0.8385	0.8523	0.6344	0.5369	0.1721	0.3212	0.3467	0.3919	0.5394	1.0132	0.4897	1.7766	0.8504	0.9058	1.7713	0.2495	0.5838	0.9198	1.4531
LINC00342	1.7817	1.0698	1.4754	0.3042	1.1218	0.7658	1.5299	0.5504	1.1329	0.8141	1.0018	0.7504	0.6456	0.6038	0.5002	0.7827	1.2088	1.0685	1.0439	0.23	1.0085	1.6298	1.8883	0.8134	1.6678	2.0511	0.6001	1.045	1.7654	1.6059	1.0021	1.3	2.1873	0.6608	0.4342	0.3993	0.6247	1.724	0.7986	2.3682	1.5493	1.5855	1.9512	2.1298	1.5738	0.2437	1.8732	1.2679	2.7388
AC106900.1	0.4073	0.1202	0.7185	0.4085	0.0583	0.2839	0.6462	0.7641	0.0796	0.162	0.263	0.1939	0.442	0.2482	0.228	0	0.1429	0	0.3432	0.4333	0.2464	0.3919	0.6901	0	0.3382	0.2238	0.2584	0	0.4621	0.4752	0.1743	0.0792	0.3296	0.8536	0.6839	0.3611	0.2722	0	0.1906	0.2557	0.1442	0.6975	4.4492	1.6844	0.447	0.8813	5.2945	1.4443	1.208
AL391095.3	0.1793	0	0	0.0719	0.0513	0.0625	0.0948	0.0518	0.1402	0.0951	0.1158	0.0213	0.0486	0.0546	0	0.0833	0.0629	0.087	0.1007	0	0.0217	0.1035	0.135	0.0498	0.0745	0.197	0.0569	0.0305	0.178	0.0697	0.0384	0.0698	0.0581	0.0418	0.4349	0.0454	0	0.2709	0.0559	0	0.0952	0.3071	0.229	0.1854	0	0	0.0605	0.0397	0.3324
AC012442.1	0.1627	0.324	0.2583	0.0979	0.3144	0.1701	0.3012	0.2465	0.2863	0.1294	0	0.0871	0.2318	0.2602	0.0342	0.3967	0.3853	0.2959	0.0686	0.3116	0.2068	0.1409	0.2298	0.0678	0.304	0.3129	0.1936	0.1246	0.2423	0.1424	0.3655	0.095	0.237	0.1705	0.2277	0.2164	0.2039	0.1844	0	0.0766	0.216	0.2786	0.1731	0.2523	0.5357	0.176	0.4532	0.3246	0.5882
AC002128.1	0.4236	0.1875	0.4259	0.0255	0.4183	0.1181	0.8065	0.11	0.3229	0.1685	0.3556	0.2117	0.1724	0.0774	0.1067	0.2213	0.1783	0.1387	0.1963	0.0811	0.2922	0.3669	1.7465	0.2118	0.4749	0.6516	0.1411	0.0865	0.3965	0.3213	0.299	0.2967	0.5142	0.2072	0.0948	0.2414	0.2973	0.528	0.2378	0.7778	0.6748	1.0155	0.3606	0.2628	0.2092	0.1375	0.3862	0.3661	0.8245
AL139081.1	0	0.0499	0	0.0678	0.1451	0.0393	0.0596	0	0	0.0448	0	0.0402	0.0917	0	0	0	0.0593	0.082	0.0475	0	0.0818	0.065	0.0636	0	0.0702	0.0619	0	0	0.0479	0	0.0723	0	0.2188	0	0	0	0	0.0638	0	0.1061	0	0	0	0	0	0	0	0	0.1253
AC016737.1	0.4433	0.1962	0.1919	0.0485	0.1557	0.0702	0.2344	0.0872	0.0709	0.1282	0.2342	0.0575	0.1968	0.0368	0.0338	0.1123	0.106	0.1026	0.0849	0	0.2341	0.1396	0.3186	0.1679	0.0502	0.1771	0.0767	0.1234	0.1543	0.1175	0.2328	0.0941	0.3718	0.3941	0.0677	0.2296	0.2626	0.2283	0.0377	0.2846	0.0642	0.2243	0.5317	0.4	0.5971	0.0436	0.6123	0.1072	0.6499
PCED1B-AS1	1.1057	1.3817	1.5835	1.3962	0.6284	0.7633	2.7978	0.7321	1.157	0.5648	1.0639	0.6579	0.5911	0.7778	0.7739	1.8425	1.6314	0.7412	0.6624	1.3355	0.8344	1.3457	1.0593	0.768	0.7967	1.0303	0.6499	0.3044	0.5074	0.7083	0.8696	0.386	0.5159	1.2345	1.3774	0.1318	0.9076	2.6041	1.1971	0.9085	0.8289	0.6265	0.3599	0.659	0.9816	1.3488	0.1098	1.3695	0.3075
AC026803.3	0.1474	0.587	0.429	0.1774	0.6012	0.2055	0.5067	0.319	0.3889	0.2931	0.4282	0.2631	0.2999	0.101	0.4332	0.3337	0.0388	0.4288	0.4968	0.047	0.3478	0.0851	0.4579	0.1843	0.3672	0.2024	0.3507	0	0.0627	0.4299	0.5675	0.1721	0.3936	0.5148	0.3712	3.2197	0.5172	0.2505	0.1034	0.3817	0.5478	0.1577	0.1255	0.2743	0.4853	0.8771	0.3732	0.196	0.2459
AC015727.1	0.5043	0.1488	0.2224	0.0506	0.1444	0.0879	0.3556	0	0.0493	0	0.2171	0.09	0.0684	0.0768	0	0.1757	0.0442	0	0.0708	0.1073	0.3052	0.1456	0.2849	0	0.2618	0.0462	0	0.1716	0.1788	0.2452	0.7013	0.0981	0.2041	0	0.0941	0.2874	0.1264	0.0952	0.0787	0.0792	0.1339	0.5398	0.0358	0.4693	0	0	0	0.0559	0.2337
Z99127.3	0.0339	0.045	0.0538	0.0408	0.0582	0	0.0895	0.0293	0.0199	0.0808	0.0219	0.0121	0.0413	0.0309	0.0427	0.0472	0.0713	0.0246	0.0571	0	0.0369	0.0391	0.0574	0.0282	0.1055	0.093	0.0161	0.0346	0.0576	0.0395	0.0217	0.0395	0.0164	0.0237	0.0758	0.0129	0.0339	0.0384	0.0317	0.0638	0.036	0.5074	0.1297	0.084	0.223	0	0.1372	0.0675	0.1318
ADAMTS9-AS1	0.3933	0.0517	0.0813	1.3796	0.2137	0.03	0.0585	0.3751	1.5533	0.1491	1.0118	0.2567	0.04	0.0814	0.3561	0.0856	0.042	0.0782	0.145	0.3884	0.0513	1.7635	0.1215	1.9208	0.2603	0.8677	0.1608	6.0673	2.2828	0.1649	0.3983	1.1981	0.1641	0.0429	0.8118	0.2031	0.0123	0.0174	0.1495	0.7755	0.2741	0.0395	0.068	0.0915	0.0304	0	0.0405	0.0409	0.0205
AL513327.2	0.0918	0	0.0971	0	0.0394	0.096	0.1941	0.0397	0.0538	0	0.0592	0	0	0.0419	0	0.032	0	0	0.0387	0	0.1666	0.106	0.1555	0	0	0.0504	0.0437	0	0.1952	0.0535	0.1767	0.1607	0.0891	0	0	0.0349	0	0	0.0859	0.1296	0.0487	0.3536	0.1172	0	0	0	0.093	0.2441	0.051
AC073333.1	0.1328	0.147	0.1054	0	0.1141	0.0926	0.1405	0.0288	0.0779	0.1056	0.0858	0.0237	0.1081	0.0607	0.0837	0.0925	0.1747	0.1449	0.1399	0	0.0723	0.0383	0.1876	0	0.1655	0.1459	0.0316	0	0.1413	0.1937	0.0852	0.1163	0.387	0.0464	0.0743	0.0505	0.1332	0.0376	0.0622	0.2189	0.1411	1.6491	0.2544	0.0824	0	0	0.1345	0.0442	0.1477
NORAD	52.5429	46.6578	52.4069	33.4011	55.1247	51.5351	55.0834	46.9919	64.1819	47.7139	47.2406	46.2556	51.7662	35.5436	38.1897	48.7927	45.1531	39.1819	48.4544	29.7751	51.4652	53.9989	48.0128	50.8655	48.4002	54.378	44.1684	54.7309	50.4042	51.4148	53.097	58.5701	55.5918	42.6255	39.5428	41.0229	37.0862	41.3482	43.0648	45.7672	52.7532	61.4508	106.6867	99.8635	101.208	13.389	127.4836	41.7712	145.5879
AGAP1-IT1	0.9074	0.9753	0.8919	1.2482	0.9741	1.1296	1.4054	0.477	0.6462	0.7475	0.8788	1.2727	1.1605	1.5402	2.3135	0.8353	0.9208	2.098	0.9832	0.5792	1.0118	1.4969	1.867	1.2425	0.8478	0.7478	0.8019	0.1654	0.4688	0.8697	3.5773	0.5296	1.6052	2.9886	1.7051	2.2408	2.4694	1.7626	0.6975	0.5493	0.6883	1.5816	1.0207	0.4825	0.4268	0.4909	1.0176	3.2753	0.2523
LINC02100	0	0	0	0.4353	0.0776	0.063	0	0.1566	0.106	0.2876	0	0	0	0.7437	0.3037	0.126	0.3806	0.0658	0	0.2308	0.1969	0.1044	0	0	0	0	0	0	0.0769	0	0	0	0.1756	0.1263	0	0.2061	0.0907	0.4098	0.1692	0.1703	0.096	2.0127	0.4618	0.5609	0.2977	0.1956	0.5495	0.1202	0.2011
LINC01814	0.1305	0.1972	0.2341	0.0939	0.272	0.132	0.2878	0.1502	0.0952	0.1329	0.1233	0.0966	0.1269	0.0974	0.0842	0.1297	0.1239	0.1273	0.1717	0.1321	0.1976	0.1727	0.3002	0.0955	0.109	0.2518	0.156	0.0114	0.1381	0.1263	0.2206	0.091	0.272	0.2757	0.2316	0.1282	0.158	0.1298	0.076	0.2173	0.267	0.4088	0.3915	0.1757	0.1205	0.1722	0.0822	0.1587	0.3274
AC124067.3	0.1656	0.1361	0.1001	0.0142	0.127	0.0866	0.1188	0.0512	0.0694	0.1223	0.0687	0.0338	0.0529	0.0378	0.0199	0.0618	0.0622	0.0301	0.0648	0.0075	0.0902	0.0205	0.1737	0	0.2284	0.3379	0.0957	0.0121	0.1057	0.2208	0.0987	0.0759	0.1723	0.0661	0.0794	0.1303	0.0949	0.0335	0.0443	0.2227	0.201	0.4759	0.4228	0.7483	0.1752	0.064	0.3055	0.0393	0.3486
INE1	0.8197	0.8263	1.3497	0.3289	1.232	0.8413	0.8671	0.4732	0.8012	0.7426	0.8527	0.5203	0.6672	0.6035	0.4399	0.5552	1.294	0.7454	1.0747	0.3779	0.744	1.0518	2.5723	0.7971	1.7587	1.5762	0.3467	0.372	1.027	1.2753	0.6138	0.5051	1.3048	0.7954	0.4588	0.6748	1.073	0.4644	0.4262	2.037	2.0071	0.6629	1.0467	0.8193	2.0243	0.8377	1.4762	0.5753	2.3807
AC244093.4	0.0606	0	0	0	0.026	0.0634	0.0962	0.0262	0	0.0723	0.0391	0.0866	0.074	0.0831	0.0255	0.1267	0.0957	0.022	0.0511	0	0.044	0	0.1027	0	0.0378	0	0.0577	0.0309	0.0774	0.0354	0.0389	0.0354	0	0.127	0	0.0691	0.0304	0.0687	0.0567	0.1427	0.1609	0.9601	0.0774	0.0376	0.0998	0	0	0.1209	0.1348
AL354743.2	1.3006	3.0087	2.0962	2.5616	1.9038	2.2666	3.4391	2.5081	0.936	1.3166	2.4429	2.3849	0.9142	1.1076	0.2234	2.4296	1.5864	0.4945	2.2419	5.5093	2.833	2.7989	3.0385	0.8869	3.498	2.4682	2.2504	0.3018	1.6099	0.8967	2.8834	1.3112	3.0142	3.5105	2.614	1.1005	1.956	0.9378	2.4066	2.7277	2.4171	7.3647	22.6194	21.5264	12.4575	59.1644	19.3117	10.7702	23.2762
AC109322.2	0.0415	0.1285	0.022	0.0624	0.0178	0.0723	0.011	0.0359	0.0365	0.0247	0.067	0.0222	0.0169	0.0569	0.0871	0.0361	0.131	0.0603	0.0437	0.0265	0.0075	0.024	0.0586	0.0864	0.1292	0.0798	0.0296	0	0.0353	0.1089	0.0133	0.0968	0.0604	0.058	0.0464	0.134	0.0208	0.047	0.0582	0.0684	0.0991	0	0.1765	0.1158	0.1366	0.0449	0.084	0.0414	0.519
JPX	0.0604	0.035	0.0871	0.0188	0.0957	0.0566	0.0606	0.0262	0.0415	0.0431	0.0444	0.0364	0.05	0.0438	0.0175	0.0283	0.0362	0.0371	0.0509	0.016	0.0416	0.0854	0.0953	0.0556	0.0337	0.087	0.0436	0.0564	0.0426	0.0681	0.0682	0.0341	0.0779	0.0524	0.0175	0.0388	0.0355	0.0354	0.0127	0.1285	0.0774	0.4237	0.0931	0.0814	0.0789	0.0406	0.0992	0.0346	0.102
AL158825.2	0.2569	0.1421	0.204	0.1546	0.1931	0.0896	0.1359	0.1669	0.226	0.2555	0.2074	0.0688	0.3137	0.1761	0.0809	0.0671	0.0676	0.1168	0.2165	0.246	0.0466	0.1483	0.1814	0	0.3201	0.3882	0.1528	0.0328	0.2187	0.2623	0.0412	0.1875	0.1248	0.1795	0.0719	0.1708	0.0644	0.0364	0.1503	0.2419	0.2046	1.1	0.3554	0.3985	0	0	0.2928	0.1708	0.2501
AC063960.2	0.0196	0.0087	0.0207	0.0236	0.0546	0.0239	0.0362	0.0254	0.2008	0.035	0.0253	0.0559	0.0159	0.0224	0.0205	0.0102	0.0206	0.0142	0.0371	0.0062	0.0178	0.0339	0.0497	0.0245	0.0366	0.043	0.0093	0.0699	0.0208	0.0457	0.0126	0.0685	0.0333	0.0068	0.011	0.0297	0.0343	0.0055	0.0183	0.0553	0.0156	0.8251	0.0083	0	0.0483	0	0	0.013	0.0054
AC010542.5	0.9013	0.9473	0.8944	0.2712	0.8708	0.3534	1.1917	0.4877	0.3964	0.3136	0.291	0.4827	0.9169	0.5663	0.615	0.5886	1.0671	0.7376	0.4747	0.2157	0.7362	0.4553	1.1454	0.3756	0.9824	0.7427	0.268	0.2876	0.5753	0.5915	0.5784	0.3288	0.5471	0.9445	0.5675	0.8988	0.1694	0.5106	0.5272	0.9548	0.5982	1.7846	0.8631	1.5375	2.7822	0.7314	0.97	1.3484	2.9447
AC087893.2	0	0.0287	0	0	0	0	0.0343	0	0.114	0.0258	0	0	0	0	0	0	0	0	0.0273	0	0	0	0	0	0	0	0	0	0.0552	0	0	0.1513	0.0315	0	0	0.0246	0	0	0	0.061	0	0.8324	0.0552	0	0	0	0	0.0862	0.036
DENND5B-AS1	0	0.0146	0.0348	0.1188	0.0141	0.0229	0.0174	0.0285	0	0.0262	0	0.0235	0.0134	0.0451	0.0138	0.0229	0.0519	0.012	0.0139	0.021	0.0358	0.019	0.0186	0.0548	0.041	0.0181	0.0157	0.0336	0.028	0.0192	0.0633	0.0768	0.016	0.023	0	0.0375	0	0	0.0154	0.0155	0.0699	0.2535	0.028	0.0816	0.0542	0	0.0167	0.0438	0.3294
EPN2-AS1	0	0	0.0383	0	0.0155	0	0.0383	0	0.0212	0	0	0.0258	0	0.0165	0	0.0252	0.0571	0	0.0305	0	0.0525	0.0209	0.0204	0	0.1577	0	0.0172	0.0369	0.0154	0	0	0.0211	0.0878	0.0253	0	0	0	0.0205	0.0169	0.017	0.0192	0.6503	0.0154	0	0	0	0	0.0481	0.0402
AC115102.1	0	0	0	0	0	0	0	0.0765	0	0.1054	0	0.0631	0	0.0808	0.0742	0.0616	0.0465	0	0.0745	0.0564	0.1604	0	0.0499	0	0.2752	0	0.0421	0	0.0752	0.3093	0.0567	0	0	0	0	0.0336	0.2658	0	0	0.0832	0.1408	0.3783	0.0376	0	0	0	0.0448	0.1175	0.0491
TFAP2A-AS2	0.0126	0.0222	0.0199	0.0151	0.0162	0.0088	0.0266	0.0326	0.0074	0.005	0.0324	0.0314	0.0051	0.023	0.0369	0.0219	0.0066	0.0091	0	0.016	0.0137	0.0073	0	0.0523	0.0235	0.0069	0.0179	0.0513	0.0321	0.0147	0.0081	0.0367	0.0366	0.0263	0.0281	0.0239	0	0.0213	0.0059	0.0177	0.0267	0.1129	0.0588	0.1091	0.1034	0.0408	0.1781	0.1086	0.1676
AC037487.1	0.0348	0.0077	0.0276	0.0105	0.0224	0.0364	0.0276	0.0151	0.0306	0.0138	0.0112	0	0	0	0.0073	0.0061	0.0183	0	0	0.0222	0.0189	0.0703	0.0295	0.0145	0.0217	0.0669	0.0248	0.0266	0.0148	0.0101	0.0223	0.0203	0.0084	0	0	0	0.0087	0.0099	0.0326	0.0082	0.0739	0.4692	0.037	0.0432	0.0286	0	0	0.0694	0
AC098484.4	0.4025	0.3907	0.4535	0.211	0.4906	0.3032	0.412	0.163	0.3274	0.3201	0.3856	0.1529	0.2906	0.2373	0.1199	0.2939	0.1981	0.1086	0.3063	0.1492	0.3676	0.3073	1.0119	0.3138	0.469	0.7275	0.1853	0.2982	0.3535	0.356	0.4499	0.288	0.5106	0.3809	0.3851	0.1332	0.1627	0.3457	0.1519	0.599	0.4619	0.6669	0.4365	0.5557	0.6412	0.0843	0.3025	0.423	0.7075
RSF1-IT1	0	0.0301	0.036	0.041	0.0292	0.0237	0	0.0295	0.0399	0.0271	0.1319	0.0243	0.0277	0.0311	0.0286	0.0237	0.0358	0	0.0287	0.1304	0.0742	0	0	0	0.0848	0.0374	0	0	0.058	0.0795	0.0437	0.0397	0	0	0.0381	0	0	0.0386	0	0.0321	0	1.0203	0.029	0	0	0	0.138	0	0
AC025580.2	0.7642	0.7548	0.9671	0.7532	1.2126	0.6099	1.1187	0.6377	0.6689	0.6342	0.7723	0.8501	1.0681	0.6984	0.7395	0.702	0.8159	0.6042	0.9147	0.4312	0.8685	0.4604	1.3386	0.48	0.5518	1.0282	0.9749	0.0283	0.4948	0.5492	1.0093	0.3943	1.3122	1.4082	1.1158	0.2945	1.177	0.7906	0.5597	0.6935	1.1291	1.19	0.33	0.3229	0.31	1.2342	0.0673	0.3608	0.271
AL031670.1	0.5146	0.2847	0.5447	0.1549	0.442	0.1121	0.5784	0.0836	0.1886	0.1023	0.5815	0.2067	0.2618	0.294	0.1891	0.1568	0.2708	0.1404	0.1626	0.1232	0.397	0.6686	1.3444	0.4289	0.4808	0.6008	0.2755	0.3941	0.5475	0.4879	0.4541	0.6383	0.5311	0.4494	0.216	0.1955	0.2902	0.4374	0.1204	0.6058	0.4782	1.2393	0.6297	1.4366	0.8473	0.1392	0.2932	0.1711	1.1448
RASA2-IT1	0	0	0	0	0	0	0	0	0	0	0	0	0	0	0	0	0	0	0.0296	0	0	0	0	0	0.0876	0	0	0	0	0	0	0	0	0	0	0	0	0	0	0.0662	0	1.8364	0	0.0436	0	0	0	0	0
TNFRSF10A-AS1	2.2971	0.9568	1.7521	0.8945	1.4215	0.9184	1.1791	0.585	0.832	1.3703	1.1342	1.3266	1.1273	1.1115	0.8795	1.153	1.2443	1.5235	1.0818	0.7763	1.2755	0.7412	1.679	0.3942	2.609	1.3362	0.5465	0.2414	1.2362	0.9854	1.1273	1.1042	1.3123	2.0296	0.7185	1.1551	1.4564	1.7225	1.2329	1.6223	1.2197	8.7928	0.9777	3.7301	1.8909	0.4386	3.9693	1.3477	1.9162
AC007620.3	0.3464	0	0	0.0521	0.0744	0.1207	0.0458	0.1125	0.1016	0.0344	0	0	0.1057	0.0791	0.0364	0	0	0.063	0.1095	0.1105	0	0.1	0.0978	0.2165	0.0539	0.0476	0.0824	0.0884	0.0368	0	0	0.1011	0.0841	0	0	0	0	0	0.0405	0.0408	0.046	0.4449	0.1474	0.0537	0	0	0	0.0576	0.0963
LINC00339	0.1601	0.2125	0.2663	0.1101	0.2848	0.1275	0.2661	0.0941	0.0805	0.1091	0.1772	0.0857	0.1489	0.0732	0.0576	0.1434	0.1624	0.0832	0.106	0.1022	0.166	0.2113	0.4714	0.1525	0.2706	0.3957	0.1469	0.1284	0.0778	0.1734	0.2495	0.1201	0.2443	0.1677	0.1856	0.0912	0.1146	0.1296	0.0589	0.2046	0.3157	0.4063	0.146	0.2553	0.4706	0.1237	0.0984	0.1064	0.4133
AC098869.2	0.8987	0.5082	0.4756	0.2103	0.6646	0.2436	0.4753	0.0865	0.0878	0.3375	0.4513	0.4991	0.3657	0.3194	0.1468	0.2782	0.4992	0.5447	0.3156	0.0637	0.3263	0.173	1.3536	0.3329	1.1195	0.8228	0.3801	0.0765	0.2549	0.9903	0.2884	0.204	0.9213	0.3139	0.2515	0.4932	0.2503	0.3677	0.2803	0.7992	0.3181	2.6076	0.17	0.4955	0.0822	0.054	0.3287	0.2656	0.6941
AL137003.1	0.7461	0.5103	0.5474	0.9695	0.5243	0.4019	0.852	0.4111	1.4021	0.3844	0.7883	0.4177	0.4209	0.2402	0.4913	0.3603	0.3837	0.3947	0.4073	0.3139	0.5725	0.9007	0.7087	1.0882	0.4013	0.9409	0.4196	1.9044	0.8225	0.5936	0.8706	0.8512	0.5023	0.5805	0.522	0.6571	0.306	0.5092	0.3253	0.487	0.5763	0.3847	1.7249	1.3675	0.9771	0.0183	2.8083	0.5186	1.4711
AC083900.1	1.1012	1.5026	1.1656	0.6627	0.8275	1.0555	1.4074	1.6288	1.3453	1.8246	0.4147	1.0156	1.6431	0.3774	2.235	0.6072	0.8691	2.1026	2.0493	1.23	0.9994	0.3179	1.4512	0.6883	0.2858	0.2016	2.6635	0.0468	0.5076	1.7131	1.5901	0.9641	0.8466	1.6027	3.3385	0.2789	2.0701	0.9878	0.8588	0.6049	1.6079	0.2357	0.2734	0.5692	0	0.0993	0.093	0	0.1021
SKAP1-AS1	0	0	0.0663	0	0	0.0218	0.0663	0.0271	0.0367	0.0498	0.0404	0	0	0	0	0.0218	0.033	0	0	0	0	0.0723	0.0354	0	0.039	0.0688	0	0.032	0	0	0	0	0.0608	0	0	0.0238	0.0314	0.0355	0.0293	0.0885	0	0.3486	0.0533	0.0389	0	0	0.0635	0.2916	0.0697
DCUN1D2-AS	0	0.2042	0.1221	0.1389	0.1486	0.0402	0.122	0.0999	0	0.0459	0.149	0.0824	0.047	0.1055	0.1454	0.1607	0.1214	0.1259	0.0486	0.0736	0.0838	0.2665	0.4562	0.2885	0.4312	0.3169	0	0.2356	0.0982	0.3366	0	0.202	0.3362	0.0806	0	0.1753	0.0578	0.0654	0	0.1086	0.3063	0.9879	0.1473	0.2147	0.19	0.2497	0.0584	0.1534	0.3208
LINC00865	0.3422	0.3319	0.3314	0.1928	0.4377	0.2868	0.7855	0.5422	1.187	0.223	0.4184	0.1638	0.3022	0.0965	0.1926	0.213	0.1992	0.2145	0.2823	0.2091	0.6318	0.4204	0.403	1.1226	0.5124	0.38	0.246	0.2193	0.2076	0.1954	0.8925	0.408	0.3465	0.5239	0.6439	0.473	0.1277	0.1939	0.2862	0.3085	0.3634	0	0.0806	0.2078	0.0719	0	0.1032	0.0678	0.9272
OSGEPL1-AS1	0.3003	0.1772	0.0795	0.0904	0.1074	0.1395	0.4764	0.1517	0.1174	0.0796	0.1292	0.0536	0.1426	0.0457	0	0.1917	0.1053	0.1092	0.1265	0.0319	0.1635	0.3467	0.2827	0.0834	0.187	0.1375	0.0714	0.1277	0.2768	0.1168	0.1927	0.2921	0.243	0.2098	0.1681	0.1901	0.2007	0.2268	0.0937	0.2827	0.1594	0.2357	0.3408	0.1863	0.4119	0	0.2788	0.1331	0.3618
AC099565.1	0.1509	0.2538	0.2076	0.0727	0.2203	0.2525	0.2235	0.0915	0.1593	0.108	0.039	0.1724	0.1228	0.0965	0.1014	0.0946	0.0794	0.2854	0.1017	0.0193	0.2082	0.0697	0.2557	0.0755	0.0752	0.0829	0.3303	0	0.0771	0.088	0.1549	0	0.2785	0.1054	0.2027	0.172	0.2269	0.171	0.0424	0.1279	0.2724	0.4393	0.2569	0.0936	0.3478	0.098	0.7948	0.0602	0.5539
AC009996.1	0	0.0583	0	0.0397	0.1415	0.1149	0.1046	0.0285	0.0386	0.0786	0.1277	0.0706	0.0805	0.0602	0.1107	0.1607	0.0694	0.0959	0.2222	0.0421	0.1914	0.2283	0.4839	0.0549	0.2053	0.2172	0.0941	0.1346	0.3926	0.3845	0.2961	0.1154	0.064	0.046	0.0738	0.1002	0.0661	0.112	0.2467	0.3103	0.21	0.5925	0.0842	0	0.5425	0	0.1669	0.5697	0
AC004846.1	0.0706	0.1499	0.1344	0.1444	0.1515	0.0689	0.1866	0.0611	0.0745	0.1796	0.1184	0.0554	0.2125	0.0838	0.0593	0.172	0.1782	0.0565	0.1011	0.0901	0.2357	0.3014	0.1992	0.1176	0.0703	0.2093	0.1074	0.2233	0.066	0.0906	0.163	0.1647	0.1576	0.0296	0.229	0.0751	0.1556	0.2558	0.2245	0.1395	0.0974	0.0362	0.0961	0.07	0.0697	0.0153	0.0715	0.1407	0.0392
CYTOR	0.1946	0.1464	0.1622	0.221	0.1368	0.0907	0.2097	0.1095	0.0813	0.1703	0.1068	0.1363	0.1435	0.1312	0.2993	0.1161	0.2176	0.0929	0.0892	0.7142	0.1148	0.139	0.1209	0.1845	0.1045	0.1069	0.1389	0.0584	0.0435	0.1859	0.0843	0.0738	0.0969	0.102	0.143	0.061	0.2	0.2701	0.1263	0.1019	0.0685	0.379	0.323	0.2626	0.3844	0.0947	0.4866	0.5564	0.1488
SATB2-AS1	8.6289	8.485	8.6363	3.4793	8.6332	7.8505	7.4238	6.4032	5.7459	7.8017	5.4973	5.6849	6.2057	5.8543	3.979	5.8883	7.2089	6.2453	7.9128	6.9135	10.4191	2.6629	7.106	3.7603	4.3604	6.7265	7.5258	0.9557	4.862	5.6869	8.2767	4.7477	8.9864	8.574	7.6281	1.2399	7.2636	8.5502	4.2894	6.7307	7.823	4.7995	9.8667	10.0114	6.9199	0.3803	14.4585	0.6057	7.3915
RHOQ-AS1	0.085	0.0878	0.03	0.1194	0.1095	0.0889	0.1648	0.0613	0.0332	0.0676	0.0915	0.0405	0.0346	0.0518	0.0357	0.0493	0	0.0206	0.0239	0.0362	0.072	0.1145	0.208	0	0.1765	0.1868	0.0135	0.0579	0.1447	0.0496	0.0364	0.0661	0.0413	0.0594	0.0476	0.0215	0.0284	0.1926	0.0398	0.1868	0.0752	0.5701	0.1326	0.0703	0.0933	0.0307	0.0287	0.0754	0.2048
AC106795.2	0.0981	0.1465	0.1362	0.059	0.0947	0.0684	0.1491	0.0849	0.0431	0.0487	0.0317	0.0656	0.0399	0.028	0.0412	0.0427	0.1161	0.0624	0.1033	0.0235	0.138	0.092	0.1869	0.0409	0.1374	0.0808	0.0583	0.0375	0.1043	0.1287	0.1652	0.0501	0.1548	0.1285	0.0617	0.0419	0.0614	0.1042	0.0918	0.1097	0.1432	0.2204	0.1096	0.0152	0.0404	0.0663	0.0559	0.1875	0.4226
AC004000.1	0.1988	0	0.1578	0	0.0854	0.0346	0	0.0861	0.1749	0.1976	0	0.071	0.0404	0.1817	0.167	0.2077	0.2092	0.1807	0.0419	0	0.1443	0	0	0	0.3095	0.6552	0.3311	0.1015	0.2115	0.2899	0	0.116	0.1931	0.1389	0	0.151	0.2491	0.1689	0.0465	0.2808	0.0528	0.4255	0	0.1233	0	0	0.0503	0.1983	0.0553
AC017083.1	0.044	0	0.0465	0	0.0755	0.0306	0.0232	0	0.0516	0.0175	0.0284	0.0157	0.1073	0.0804	0	0.0306	0.1619	0	0.0741	0	0.016	0.1015	0.0497	0.0366	0.0821	0.0966	0.1046	0.0224	0.0748	0.0513	0.0564	0.0257	0.1281	0	0.0738	0.0334	0.0661	0.0498	0.1028	0.1242	0.07	0.207	0.6361	0.3	1.3751	0.0476	0.2226	0.0877	0.3423
AC009159.3	0.2676	0.308	0.4533	0.1933	0.5057	0.2052	0.3397	0.2317	0.5336	0.3832	0.3111	0.1529	0.501	0.1712	0.2023	0.3729	0.2817	0.1557	0.1128	0.2733	0.1555	0.4945	0.8768	0.4015	0.3001	0.147	0.0764	0.4099	0.1594	0.3435	0.2061	0.2812	0.3899	0.3366	0.3296	2.5624	0.2683	0.3033	0.2755	0.126	0.2842	0.0917	0.0911	0.2656	0	0	0.1084	0.2847	0.0298
LINC02487	0.2564	0.2364	0.2148	0.1157	0.2018	0.2011	0.3446	0.6382	0.1065	0.2719	0.1035	0.3547	0.1739	0.1904	0.5966	0.3237	0.1012	0.7109	0.3331	0.0818	0.3335	0.1233	0.5732	0.1157	0.0599	0.2113	0.4219	0.0164	0.1318	0.4611	0.5758	0.2681	0.1919	0.4701	0.2571	0.0852	0.1981	0.1937	0.2149	0.0956	0.2269	0.0503	1.1093	1.3518	0.5627	0.0809	1.9043	0.1989	0.6356
AC122129.1	0.4031	0.2623	0.5145	0.2854	0.3564	0.2562	0.6646	0.1437	0.3893	0.2075	0.6277	0.1608	0.2026	0.1842	0.1892	0.1817	0.1747	0.276	0.2298	0.1665	0.4046	0.7667	0.6295	0.3162	0.4578	1.0812	0.2369	0.7263	0.5549	0.581	0.4565	0.6367	0.7484	0.3313	0.2256	0.1441	0.1902	0.1881	0.0999	0.614	0.6925	0.6091	0.0303	0.3383	0.2342	0.1283	0.1441	0.2207	0.3165
AC084824.5	1.2505	1.0146	0.6618	0.7526	0.7159	0.5811	1.0471	0.4962	0.4889	0.6216	0.471	0.5952	0.1696	0.4762	0.5251	1.1251	0.987	0.3411	0.6586	0.1995	0.7188	0.7822	1.4714	0.6948	0.8438	0.916	0.595	0.7979	0.8868	1.2767	1.07	0.4866	0.759	0.364	0.6999	0.6334	0.4179	0.8856	0.5364	1.1284	0.6087	1.5168	1.4636	0.905	0.3431	0.3382	1.1611	0.4157	1.1011
AF064858.2	0	0.1305	0.156	0.2661	0.1266	0.1027	0	0	0	0.1172	0.1903	0.0526	0.12	0.2694	0.0619	0.154	0.2327	0.1072	0.1863	0	0.1605	0.0851	0.333	0.2457	0.0918	0	0.1403	0	0.2509	0.086	0.2838	0.086	0.3579	0.103	0	0.056	0	0.2505	0.2069	0.1388	0.0783	0.4417	0.2509	0.64	0	0	0.4479	0	1.1475
AC135050.4	0.2562	0.0756	0.0452	0	0	0	0.0452	0	0.0501	0	0.0551	0.0305	0.1042	0.039	0.0359	0.0297	0.1348	0	0.072	0	0.031	0	0.0965	0	0.1064	0.0938	0	0	0.0727	0.0498	0.1096	0.0498	0	0	0.0478	0.0324	0	0.0968	0	0.201	0	0.0366	0.1454	0.1589	0.1406	0.1848	0.0865	0.1136	0.3324
Z97200.1	0	0.0093	0	0	0	0	0	0.0091	0	0.0084	0	0	0	0	0	0.0147	0	0.0077	0	0	0.0153	0.0243	0.0119	0	0	0	0.01	0.0107	0	0.0246	0.0135	0.0123	0.0204	0	0.0118	0	0	0.0119	0	0.0198	0	0.1442	0	0.0131	0	0.0455	0	0.084	0.0117
IQCH-AS1	0.5625	0.5209	0.5086	0.3385	0.5406	0.4233	0.4885	0.3902	0.367	0.3451	0.3896	0.3684	0.5214	0.2519	0.1924	0.3347	0.3802	0.2235	0.452	0.4018	0.6491	0.4925	0.6312	0.3663	0.5313	0.6344	0.4927	0.2814	0.4089	0.2803	0.5761	0.3979	0.6548	0.4814	0.4524	0.2476	0.4762	0.4094	0.2388	0.4875	0.5696	1.3522	0.5675	0.4113	0.9812	0.1531	0.8037	0.7133	0.5179
AC114956.1	0.0841	0.1488	0.2224	0.0506	0	0.0586	0	0	0.0986	0.1003	0	0.06	0.0342	0.0384	0	0	0	0.1529	0.0708	0.0537	0.0916	0.2912	0.1899	0.0701	0.0524	0.0924	0	0.0858	0.0358	0	0.1079	0.0491	0.0408	0.0587	0	0	0.0421	0.0952	0	0.0396	0	0.1799	0.1073	0.1043	0	0	0.0851	0	0.374
AC009237.15	0.3436	0.7983	0.7729	0.3102	0.5533	0.5988	0.636	0.5207	0.8564	0.3075	0.721	0.5213	0.3845	0.2355	0.2525	0.5984	0.452	0.2187	0.2896	0.329	0.6861	0.5456	0.4367	0.8591	0.428	0.5191	0.654	0.6139	0.3655	0.6014	0.441	0.6518	1.0011	0.6601	0.3847	0.3916	0.3876	0.584	0.3216	0.6876	0.2737	0.6987	0.0366	0.746	0	0	0.0435	0	0.621
MCPH1-AS1	0.2593	0.3301	0.266	0.144	0.3614	0.2224	0.2616	0.2383	0.2199	0.2459	0.309	0.2592	0.2857	0.1969	0.1457	0.2556	0.2267	0.1625	0.3395	0.3488	0.294	0.1566	0.4033	0.236	0.313	0.2717	0.3245	0.1446	0.1595	0.2141	0.3328	0.1164	0.3467	0.2452	0.2902	0.0439	0.3199	0.3118	0.1157	0.2573	0.377	0.2698	0.0577	0.2548	0.0919	0.0302	0.1737	0.0371	0.1043
AC069549.1	0.9487	0.4962	0.9129	0.2076	1.2962	0.7515	1.3684	0.5974	1.0116	0.4116	0.2784	0.4311	0.4914	0.2759	0.6157	0.8711	0.7715	0.9097	0.6178	0.6606	0.6889	0.747	1.1204	0.5032	0.6446	1.0424	0.3283	0.1321	0.734	0.7547	1.107	0.1007	0.8376	1.1448	0.6276	0.6226	0.5188	0.5864	0.8071	0.7309	0.8243	1.4769	0.1835	0.107	0.142	0	0.0874	0.4014	0.1439
AL445490.1	0.0261	0.0346	0.0552	0	0.0336	0.0363	0.0414	0.0113	0.0306	0.0104	0.0168	0.0558	0.0212	0.0357	0.0219	0.0182	0.0549	0.0569	0.1098	0.0166	0	0.1505	0.0294	0.0652	0.1461	0.0859	0.0124	0.0798	0.1553	0.0608	0.0502	0.0304	0.1013	0.0546	0.0146	0.0198	0.0131	0.0591	0.061	0.405	0.0554	0.2232	0.0666	0.0162	0	0	0.0396	0.0693	0.116
AL512590.3	0.114	0.1177	0.1407	0.0686	0.1305	0.2251	0.2411	0.1644	0.1782	0.0906	0.0736	0.217	0.1855	0.1389	0.3828	0.0529	0.3398	0.1105	0.08	0.194	0.2206	0.0219	0.2145	0.095	0.0946	0.1669	0.1084	0.0194	0.097	0.133	0.2194	0.0665	0.2582	0.4511	0.1913	0.0144	0.2095	0	0.0355	0.0715	0.1412	0	0.2425	0.5655	0.3127	0.0822	0.2886	0	0.0211
ST7-AS2	0	0.0053	0.0063	0	0	0.0042	0	0	0	0	0	0	0	0	0	0	0	0.0087	0	0	0	0.0069	0	0	0.0297	0	0	0.0061	0.0051	0	0	0.0139	0	0	0	0	0	0	0	0.0112	0	0.5305	0	0.0074	0	0	0	0	0
AC024909.1	0.1525	0.4726	0.2725	0.241	0.5322	0.4586	0.3429	0.4458	0.4026	0.3792	0.4432	0.3336	0.2949	0.2788	0.5045	0.3321	0.4615	0.5756	0.3455	0.353	0.5469	0.3083	0.6139	0.3496	0.3325	0.3143	0.2994	0.1557	0.1623	0.4895	0.2692	0.1892	0.3704	0.2664	0.2135	0.4564	0.411	0.2917	0.2677	0.3052	0.4354	0.1388	0.1542	0.2839	0.157	0.0825	0.2318	0.0888	0.1803
AC002074.1	0	0	0.0416	0.6623	0.0506	0.0959	0.0624	0.1021	0.0691	0.1407	0.0508	0.0842	0	0.1437	0.0825	0.219	0.0827	0.0143	0.0662	0.1254	0.0285	0.3177	0.0666	0.0983	0.049	0.0648	0.0187	0.4815	0.1003	0.0917	0.1009	0.1606	0.0573	0.0275	0.22	0.1195	0	0	0.1287	0.2036	0.0417	0.1514	0.0335	0	0	0.0425	0.0398	0.1307	0.0219
AC010896.1	0.1392	0.1164	0.2374	0.2328	0.1661	0.1186	0.2454	0.0603	0.1905	0.1169	0.2597	0.1049	0.1259	0.0919	0.1299	0.1024	0.0977	0.0675	0.1304	0.2074	0.1404	0.3394	0.1311	0.4513	0.0482	0.204	0.1399	0.6791	0.2567	0.1083	0.2085	0.2528	0.1578	0.1513	0.1559	0.0705	0.0698	0.1315	0.1013	0.1821	0.1479	0.6292	0.4346	0.2495	0.1783	0.0335	0.1332	0.1749	0.043
AL121832.2	1.2241	1.7678	1.2616	0.9306	1.3279	0.8983	1.4992	1.2551	1.0579	1.0761	1.2895	0.782	1.0749	0.736	0.9199	1.0322	1.4238	1.0544	1.1945	2.303	0.7251	1.1904	1.4556	1.0739	1.565	1.2034	0.8277	0.592	1.1788	0.7893	1.2404	0.9401	1.3766	1.1703	1.3703	0.9791	1.4534	1.8616	1.1154	1.7897	1.1631	1.5446	3.8937	1.3189	2.6517	1.3941	2.7409	1.8849	8.8139
AC007639.1	0.1033	0.0457	0.1094	0	0.0666	0.054	0.082	0.0671	0.0303	0.1233	0.0667	0.0369	0.021	0.0236	0.0217	0.036	0.0272	0.0564	0.0435	0	0.0563	0.0298	0.2918	0.0861	0.0644	0.1135	0.0738	0	0.066	0.1808	0	0.0905	0.1004	0.0361	0	0.0589	0.0518	0.0293	0.0484	0.073	0.1097	0.0442	0.088	0.0641	0.0851	0.1118	0.1047	0.0344	0.2586
AC245060.5	0.6143	0.1446	0.249	0.0787	0.2076	0.1184	0.705	0.0736	0.2299	0.1247	0.3038	0.112	0.133	0.1015	0.1262	0.1275	0.055	0.0903	0.0936	0.0417	0.1708	0.498	0.3469	0.1525	0.2035	0.5744	0.199	0.3069	0.317	0.244	0.2852	0.1983	0.4442	0.1278	0.0805	0.0596	0.1179	0.1481	0.0489	0.3938	0.34	0.0783	0.9345	0.754	0.4949	0.0141	0.3839	0.3824	0.4288
LNCSRLR	0.1821	0.1075	0.0964	0.0731	0.0782	0.1269	0.0963	0.0788	0.1424	0.0966	0.196	0.3684	0.2717	0.1942	0.2039	0.3171	0.1278	0.1545	0.2046	0	0.2424	0.1402	0.2057	0.1518	0.1512	0.2668	0.4044	0.1549	0.0775	0.1771	0.039	0.2834	0.2358	0.0848	0.2039	0.1153	0.0913	0	0.0852	0.1715	0.1289	1.0914	0.4134	0.3012	0.0999	0.0657	0.1845	0.0404	0.1688
PTPRN2-AS1	0.2178	0.5542	0.6195	0.4587	0.6663	0.6072	0.5615	0.2828	0.2395	0.3356	0.5624	0.379	0.3213	0.5847	0.2515	0.2749	0.7305	0.3663	0.3671	0.5039	0.6325	0.9273	0.6458	0.2042	0.373	0.2841	0.272	0.1668	0.2201	0.1906	0.4193	0.2066	0.3305	0.2853	0.4723	0.3103	0.3412	0.5861	0.242	0.1153	0.3469	0.4661	0.2201	0.5572	0.2689	0.2356	0.2206	0.3801	0.1514
SNHG21	0.2861	0.416	0.2596	0.4427	0.2808	0.2279	0.3026	0.1592	0.3356	0.195	0.1583	0.2335	0.2162	0.1494	0.2574	0.3416	0.3441	0.1486	0.2756	0.5218	0.2968	0.354	0.3924	0.3066	0.3564	0.247	0.3112	0.1252	0.3652	0.1431	0.1311	0.334	0.3771	0.1999	0.2974	0.4348	0.2664	0.1852	0.1912	0.2886	0.2604	0.245	0.2609	0.1521	0.2691	2.4321	0.3726	0.1087	0.5
AC015871.6	0.1177	0.0694	0.0311	0	0.059	0.0137	0.0519	0.0255	0.023	0.039	0.0887	0.021	0.0479	0.0269	0.0082	0.0273	0.031	0.0285	0.0331	0	0.0214	0.034	0.0554	0.049	0.0855	0.1616	0.028	0	0.025	0.0916	0.0378	0.0343	0.1048	0.0274	0.022	0.0522	0.0393	0.0556	0.0551	0.1293	0.0521	0.084	0.0584	0.146	0.0323	0.0849	0.0497	0	0.0545
SEPSECS-AS1	0.4051	0.4591	0.4497	0.3508	0.4582	0.4649	0.5434	0.3251	0.5214	0.4283	0.4465	0.3457	0.4945	0.3973	0.3444	0.3579	0.3327	0.3234	0.2373	0.391	0.3479	0.6104	0.5413	0.4694	0.3015	0.3745	0.2962	0.1967	0.3195	0.0288	0.5897	0.2883	0.5517	0.5936	0.4756	0.229	0.5646	0.4534	0.245	0.4605	0.3935	0.2834	0.7064	0.6006	0.488	0.0321	0.5004	0.138	0.5494
AC009054.2	0.3452	0.4583	0.4872	0.1385	0.3953	0.4412	0.3043	0.3487	0.4049	0.0458	1.1145	0.6573	1.2175	0.3155	0.1933	0.4409	0.3633	0.1256	0.4364	1.469	0.8773	0.1993	0.52	0.2877	1.1468	1.0747	0.1095	0.1762	1.1751	0.4699	0	0.8732	0.0559	0.3216	0.2576	0.4372	0.8653	0.4564	0.4308	1.4628	0.2444	1.5271	0.7346	0.928	1.1367	0.747	0.2331	0.3061	0.064
AL117379.1	0.8264	0.4783	0.6056	0.1148	0.7097	0.4432	0.7396	0.2752	0.5592	0.4298	0.7388	0.2269	0.4139	0.2905	0.5339	0.6642	0.6021	0.3468	0.6429	0.2435	0.7155	0.367	0.9335	0.3179	0.4751	0.9779	0.1815	0.1623	0.2705	0.6305	0.6528	0.6308	0.7717	0.3997	0.5337	0.3623	0.1275	0.8284	0.4759	0.5088	0.5063	0.7892	1.7045	1.6957	1.7792	0.1376	1.1269	0.5495	3.1464
AL606834.1	0.7087	0.5417	0.2046	0.349	0.3873	0.2246	0.2044	0.3905	0.6423	0.4356	0.208	0.46	0.2884	0.2944	0.2164	0.4937	0.2034	0.328	0.1629	0.4112	0.2339	0.5208	0.5458	0.4296	1.0032	0.3539	0.3372	0.3947	0.795	0.3759	0.4135	0.5265	0.4067	0.4051	0.3967	0.3182	0.1292	0.2555	0.3618	0.4247	0.3421	0.8826	0.6033	0.7594	0.7425	0.1394	0.3589	1.6707	0.1433
LINC00526	3.0298	4.2257	2.5267	2.6937	3.5087	3.2642	3.5203	3.6469	3.3247	3.7334	2.4009	2.5157	2.7742	3.0314	3.1229	2.2544	2.8383	3.3809	2.7565	5.4209	3.9416	1.5638	3.2411	2.487	3.7028	2.1436	3.1455	1.3943	2.1877	3.5753	3.0345	2.3043	2.4075	3.5599	2.7365	6.7146	4.1194	2.6789	2.6743	2.2695	3.6441	1.13	1.3481	3.4172	1.965	4.8427	8.0096	0.5494	1.6722
AF117829.1	0.1942	0.1084	0.1898	0.2698	0.1373	0.1062	0.1723	0.1384	0.3032	0.0856	0.2354	0.1451	0.107	0.0901	0.0878	0.0853	0.0912	0.1185	0.0705	0.1793	0.1356	0.3692	0.216	0.2491	0.2103	0.2692	0.1379	0.3646	0.3611	0.1691	0.2455	0.2826	0.2119	0.1065	0.189	0.0749	0.0974	0.1354	0.1272	0.3222	0.138	0.8917	0.2391	0.2484	0.2952	0.0356	0.3859	0.1927	0.4271
GPRC5D-AS1	1.0948	0.9746	0.9524	0.3484	0.9402	0.636	0.6456	0.6156	0.5977	0.9358	0.8044	0.5661	0.9627	0.437	0.2537	0.6881	0.682	0.4439	0.6151	0.7711	0.8589	0.7847	0.8956	0.5349	0.7368	0.477	0.6048	0.1927	0.5408	0.4405	0.638	0.3893	0.77	0.7649	0.6621	0.5307	0.7633	0.5775	0.3415	0.8769	0.4477	1.767	0.9855	1.2958	1.2845	0.8305	1.058	0.8618	1.1197
AC124045.1	0.617	0.4681	0.3965	0.305	0.388	0.4071	0.338	0.4198	0.7108	0.2804	0.6118	0.3855	0.287	0.3222	0.2313	0.3991	0.4406	0.2725	0.5386	0.2673	0.352	0.5471	0.4979	0.5326	0.398	0.7022	0.3775	0.3937	0.4501	0.3985	0.2546	0.5788	0.428	0.2617	0.2343	0.3516	0.2983	0.4994	0.4434	0.5499	0.3042	1.2547	0.8535	0.5605	1.7777	0.2146	0.7924	1.3627	1.152
AC061708.1	0.19	0.0841	0.1508	0	0.204	0.0331	0.1005	0.1234	0.2229	0.0756	0.0613	0.1018	0.0773	0	0.0399	0.1985	0.25	0.0691	0.1601	0	0	0.1646	0.161	0.3167	0.4734	0.3132	0.0904	0	0	0.1109	0	0.1109	0.0923	0	0.0532	0.3609	0.0953	0	0.0889	0.0895	0.2522	0	0.0809	0	0.3128	0	0	0	0.1057
SUGT1-DT	0.618	0.6056	0.6541	0.425	0.5686	0.2154	0.5136	0.1529	0.233	0.474	0.513	0.2679	0.467	0.4438	0.2595	0.3843	0.511	0.2408	0.279	0.5917	0.3205	0.4587	0.6731	0.2207	0.165	0.4607	0.3151	0.2929	0.2442	0.3605	0.9348	0.2576	0.493	0.4626	0.2471	0.3019	0.1549	0.7002	0.3098	0.6027	0.4688	1.3228	2.2168	1.1774	1.526	0.5253	1.0954	0.4109	4.394
AC117509.1	0	0	0	0.5243	0.1496	0.0607	0	0	0.3065	0.2079	0.225	0.1866	0	0	0.1463	0.0607	0	0	0.2203	0.1112	0	0.3018	0.0984	0.1452	0	0.0957	0.0829	0.3558	0.1483	0	0	0.1017	0.2538	0.2435	0.2926	0.1324	0	0.0987	0.0815	0.082	0.0925	0	0	0.1081	0	0	0	0.2317	0
AC002044.1	0	0.1205	0	0	0	0	0	0.3538	0	0.1083	0	0	0	0.249	0.2288	0.2846	0	0	0	0	0	0	0.1538	0	0.1697	0.5986	0	0.139	0	0	0.1748	0	0	0	0	0	0	0	0.2549	0.1282	0	0	0.1159	0	1.3453	0	0	0	0
AL137009.1	0.19	0.0946	0.1634	0.1144	0.2244	0.1573	0.314	0.0823	0.0139	0.0945	0.2147	0.1018	0.0967	0.0868	0.0499	0.1489	0.1625	0.0605	0.1001	0.0606	0.1035	0.1783	0.4695	0.2771	0.3402	0.3523	0.0904	0.1455	0.1516	0.3603	0.1829	0.2218	0.2768	0.0664	0.1064	0.0993	0.0595	0.1749	0.0889	0.3019	0.0252	0.7829	0.091	0.0295	0.0391	0	0.0722	0.0158	0.1321
AC018926.3	0.954	0.6568	0.7293	0.2552	0.3641	0.4434	0.2803	0.3212	0.4973	0.3372	0.4107	0.4541	0.4745	0.2422	0.4451	0.48	0.3347	0.5397	0.5807	0.2707	0.6542	0.7344	1.0178	0.5301	0.4622	0.9318	0.5044	0.487	0.451	0.4947	0.5442	0.3712	0.8236	0.3703	0.356	0.4027	0.5314	0.7207	0.5456	0.8485	0.4503	0.4538	0.1353	0.3945	1.0471	0	0.6442	0.0705	0.2358
AC006504.5	0.1854	0.2905	0.2718	0.2944	0.3145	0.2129	0.4387	0.2381	0.2245	0.2526	0.3375	0.2452	0.2968	0.1819	0.1123	0.2773	0.2175	0.1481	0.2586	0.3433	0.4667	0.2386	0.2935	0.2837	0.2555	0.3439	0.2834	0.1613	0.3	0.1666	0.3959	0.2199	0.3246	0.4203	0.3368	0.075	0.2742	0.2341	0.2303	0.319	0.3695	1.0407	0.3544	0.4241	0.3202	0.1184	0.4278	0.1334	0.4394
AC055811.1	0.035	0.0309	0.0555	0	0.015	0	0.0185	0.0151	0	0.0139	0.0677	0.025	0.0285	0.016	0.0147	0.0365	0.0368	0.0381	0	0.0223	0.0254	0.0404	0.0395	0.0291	0.0436	0.1344	0.0499	0.0178	0.1488	0.0612	0	0.0408	0.017	0.0244	0	0.0133	0	0.0792	0.0164	0.0329	0.0557	0.5089	0.0298	0.0651	0.1151	0	0.0177	0.0232	0.1555
AL117382.1	2.0426	2.1863	1.6592	1.3151	1.8153	1.5895	2.3364	1.2133	1.5878	0.9257	1.1962	1.1023	1.6818	1.4544	0.4787	1.0092	0.9998	1.0366	1.4812	1.4251	1.6556	0.9599	3.7025	0.5939	1.3018	2.714	0.9945	0.194	2.001	1.5796	1.3718	0.8872	2.6988	2.0575	1.1167	0.776	1.4526	1.7762	1.1558	2.3036	3.1529	1.3218	14.3139	10.2251	6.4909	0.6167	8.2039	0.379	14.635
AC012073.1	0.4661	0.7048	0.5345	0.187	0.7005	0.528	0.6984	0.4204	0.3417	0.4171	0.4765	0.3744	0.6165	0.5325	0.2773	0.3923	0.7767	0.4097	0.5401	0.595	0.7192	0.4485	0.7679	0.1619	0.5806	0.5335	0.4066	0.0595	0.6115	0.4532	0.5733	0.3174	0.6979	0.4884	0.2826	0.3689	0.3505	0.5942	0.5816	0.6949	0.6394	1.43	0.5951	0.7228	0.7674	0.7565	0.9049	0.594	0.9936
AC107214.1	0.1879	0.1352	0.1741	0.1555	0.2017	0.0901	0.1242	0.1017	0.1102	0.0747	0.1365	0.1426	0.2008	0.1396	0.0197	0.0982	0.0865	0.0769	0.2178	0.12	0.1535	0.1763	0.1592	0.0783	0.1463	0.1807	0.0447	0.0959	0.12	0.1233	0.1055	0.1645	0.1597	0.1969	0.1446	0.1696	0.0824	0.1198	0.1209	0.188	0.1746	0.4023	0.5299	0.102	0.0773	0.0763	0.2736	0.1874	0.2352
AC106820.3	0.2168	0.3358	0.1147	0.1305	0.2793	0.2267	0.2293	0.2347	0.3814	0.1293	0.56	0.2322	0.0441	0.2477	0.091	0.151	0.3423	0.0394	0.1827	0	0.5904	0.1878	0.1225	0.1807	0	0.5955	0.2063	0.2214	0.4613	0.3795	0.0696	0.0633	0.2106	0.1515	0.182	0.2883	0.2717	0.3071	0.0507	0.5614	0.4029	0	0.9228	0.6052	0.5354	0.2346	0.1647	0.4325	0.844
WASHC5-AS1	0.3666	0.0649	0.1552	0	0.0944	0	0.2714	0.0635	0.043	0	0.0473	0.0785	0.0895	0.067	0.0308	0.0766	0.0386	0.08	0.0927	0	0.0266	0.127	0.2485	0	0.0457	0.1208	0.0349	0.1123	0.0936	0.0428	0.1882	0	0.0712	0	0.0821	0.1114	0.0368	0.1662	0.0686	0.1036	0.0779	0.4394	0.156	0.1364	0.9656	0	0.0371	0	0.2039
POC1B-AS1	0.2901	0.1891	0.2234	0.1587	0.3081	0.2023	0.2455	0.1644	0.1578	0.1615	0.1703	0.2166	0.1997	0.1037	0.093	0.1635	0.1332	0.1458	0.1734	0.1684	0.1877	0.1949	0.3456	0.1759	0.161	0.2753	0.2284	0.1104	0.2649	0.1323	0.237	0.1786	0.2767	0.1953	0.1506	0.2145	0.1375	0.1285	0.1284	0.1664	0.1513	0.603	0.4468	0.4451	0.4777	0.0342	0.326	0.2701	0.6513
AC090578.2	0	0.0322	0.0771	0	0.0313	0	0.0385	0	0	0.029	0.047	0	0.0296	0.0333	0.0306	0.0254	0.0383	0	0.0307	0	0.0529	0.042	0.0411	0	0	0	0	0.0743	0.2169	0	0.1402	0.085	0.0354	0.2035	0	0.083	0	0.0825	0	0	0	0	0.7128	0.2259	0.7193	0	0.295	0	0.7289
AL033504.1	0	0	0	0	0.0146	0.0237	0	0.0441	0	0	0	0.0121	0.0138	0.031	0	0	0	0.0124	0	0	0.0247	0	0	0	0.0212	0.0746	0	0	0	0	0	0.0198	0.0165	0	0	0	0	0	0	0.032	0	1.6141	0	0.0211	0	0	0	0	0
AP001107.1	0.0617	0.116	0.0734	0.1113	0.0662	0.0591	0.106	0.0334	0.0542	0.0429	0.0597	0.0605	0.0376	0.0493	0.0194	0.0215	0.073	0.0673	0.039	0.0492	0.0783	0.0623	0.296	0.0257	0.1536	0.1524	0.0367	0.0157	0.2099	0.1439	0.0594	0.09	0.1198	0.0969	0.0259	0.0937	0.0386	0.0873	0.0577	0.2105	0.1473	0.1056	0.0459	0.153	0.1015	0.0334	0.0781	0.0205	0.2143
FARSA-AS1	0	0.1581	0	0	0	0.0622	0	0	0	0.071	0	0.0638	0.0727	0.0816	0	0	0.094	0.1299	0	0	0	0	0.1009	0	0.1112	0.0981	0	0	0.076	0	0.1146	0.2085	0.0867	0	0.1	0.2035	0.0895	0.1012	0.0836	0	0	0.9174	0	0.3323	0	0.3864	0.0904	0	0.1986
AC112721.1	0	0	0.0387	0	0	0.0255	0	0	0	0	0	0.0261	0	0.0334	0	0.051	0	0.0266	0	0.0467	0	0	0	0	0.0456	0.0402	0	0.0374	0	0	0	0	0	0	0	0.0834	0	0.0415	0	0	0	0.9087	0.1246	0.1362	0	0	0.0371	0.0487	0
AC007611.1	0.0904	0.0686	0.1162	0.1166	0.1276	0.045	0.1571	0.0895	0.1212	0.113	0.1668	0.1107	0.1104	0.0295	0.141	0.072	0.0544	0.1127	0.0599	0.0577	0.1266	0.0746	0.1021	0.1399	0.0724	0.0993	0.1291	0.0725	0.0714	0.0678	0.3316	0.0603	0.1129	0.2256	0.188	0.1325	0.0907	0.0878	0.0786	0.0547	0.1029	0.0995	0.3793	0.2644	0.1914	0.0279	0.3271	0.3006	0.0934
AL158837.1	1.5234	1.3905	1.0582	0.573	2.126	1.3939	1.3092	0.9069	1.2284	1.0981	1.291	0.8498	1.2787	1.1748	1.1195	1.6913	1.2024	1.1428	1.8054	0.7293	1.7975	0.5497	2.0974	0.7142	1.7791	1.2031	1.3592	0.1944	1.2965	2.1664	1.8332	0.8892	1.1559	1.1973	0.7461	0.3617	0.8115	0.971	0.8465	1.2104	2.5279	3.5055	0.1216	1.3585	0.627	0	0.1929	0.3165	1.112
ASAP1-IT2	0	0.0375	0.0112	0.0128	0.0182	0.0148	0.0112	0.0275	0.0497	0.0169	0.0137	0	0	0	0	0.0221	0	0.0154	0	0	0.0154	0.0245	0	0	0.0132	0.0349	0.0202	0.0325	0	0.0371	0	0.0247	0.0206	0.0296	0	0.0242	0.0212	0.048	0	0.0499	0.0113	0.0998	0.018	0.0526	0.1047	0.0459	0	0.0845	0
AC087175.1	0.0476	0.0316	0.0504	0.0286	0.0511	0.0083	0.0377	0.0412	0.0279	0.0378	0.0614	0	0.029	0.0109	0.04	0.0083	0.0125	0.026	0.01	0.0456	0.0518	0.0275	0.0537	0.0991	0.0741	0	0.0566	0.0729	0.0607	0	0.0305	0.0694	0.104	0.0499	0.0266	0.0813	0	0.0135	0.0334	0.0784	0.0379	0	0.1215	0.0738	0	0.0257	0.0843	0.0791	0.1588
AC023908.3	0.3107	0.2563	0.1794	0.085	0.2001	0.0935	0.2913	0.0978	0.0828	0.0786	0.2554	0.116	0.1552	0.0516	0.0593	0.0689	0.1486	0.0822	0.0774	0.0811	0.1743	0.1957	0.2154	0.1059	0.0616	0.2871	0.0807	0.0505	0.1082	0.1566	0.2901	0.0907	0.1372	0.148	0.1028	0.0912	0.0425	0.2081	0.0991	0.3126	0.1725	0.0302	0.2825	0.1665	0.6278	0.0153	0.2361	0.1409	0.4791
AC039056.2	0.4211	0.1491	0.0446	0.2027	0.2531	0.1468	0.1336	0	0.0988	0.067	0.2175	0.0902	0.1028	0.1155	0.0707	0.0587	0.0886	0.1225	0.2129	0.215	0.0612	0.0973	0.3806	0	0.577	0.1851	0.0401	0.086	0.6451	0.6387	0	0.295	0.3272	0.0588	0.0471	0.032	0	0.1431	0.1182	0.3172	0.2236	1.0456	0.1075	0.3135	0	0	0.8104	0.336	0.1405
AC015987.1	0.0516	0.0571	0.0683	0	0.0776	0.0809	0.1228	0.0335	0.0303	0.0718	0	0.0368	0.0315	0.0707	0.065	0.0809	0.0407	0.0375	0.0761	0.0659	0.0843	0.0298	0.0874	0.086	0.0643	0.0992	0.0246	0.0263	0.1208	0.0452	0.0994	0.0301	0.0877	0.1442	0.0144	0.0098	0.0517	0.0439	0.0241	0.0243	0.0822	0.1325	0.022	0.096	0	0.0558	0.771	0.1029	0.0861
AL442125.2	0.6178	0.0911	0.218	0.1239	0.3537	0.2512	0.4356	0.312	0.1811	0.1228	0.133	0.1103	0.1257	0.0941	0.1297	0.2152	0.1625	0.1123	0.1735	0	0.2617	0.2972	0.1745	0.2574	0.3206	0.5656	0.098	0.2628	0.3943	0	0.1982	0.2404	0.25	0.1439	0.1153	0.1956	0	0	0.0482	0.2909	0.2734	0.1322	0.2191	0.5748	0.678	0	0	0	0.229
AL138820.1	0.0892	0.0574	0.0386	0.0195	0.0697	0.0622	0.0558	0.0702	0.1047	0.0387	0.0629	0.0579	0.0561	0.0593	0.0273	0.0706	0.047	0.059	0.0547	0.0155	0.0589	0.0609	0.1008	0.1014	0.0556	0.0713	0.0811	0.0373	0.0587	0.0284	0.0312	0.0805	0.0355	0.034	0.0318	0.0709	0.0407	0.0414	0.0228	0.0344	0.0431	0.3126	0.2762	0.1711	0.0134	0.0088	0.0452	0.0378	0.3113
AL109923.1	0	0.0653	0	0	0	0.0257	0	0	0	0.0294	0	0	0.0601	0	0.031	0	0	0	0	0.0471	0	0	0	0	0	0.0406	0	0.1131	0.0942	0	0	0	0.0358	0	0	0.0561	0	0	0	0	0	0	0	0	0	0	0.0374	0	0
AC027601.1	0.086	0.0507	0.0809	0.0172	0.123	0.0366	0.1212	0.0248	0.0448	0.0494	0.0678	0.0341	0.0505	0.0436	0.0281	0.0432	0.1005	0.0556	0.0523	0.0427	0.0832	0.0441	0.2482	0.0159	0.0595	0.0787	0.0454	0.0195	0.0732	0.1003	0.0736	0.0557	0.0974	0.0734	0.0481	0.0798	0.067	0.0866	0.0715	0.1484	0.1876	0.0245	0.0772	0.0889	0.1572	0.2893	0.0774	0.0699	0.3612
AC138207.4	0.7514	0.5963	0.8502	0.4054	0.5897	0.4787	0.7948	0.4263	0.4406	0.5873	0.7696	0.4995	0.5272	0.3315	0.5875	0.4963	0.818	0.622	0.8188	0.4135	0.7996	1.107	1.0683	0.3887	1.0813	0.5267	0.5918	0.4629	0.4961	0.786	0.715	0.4688	0.8556	0.7965	0.8411	0.3052	0.7274	0.7487	0.6304	0.6222	1.0043	0.9428	0.4301	0.9162	0.3413	0.1121	0.4068	0.2756	0.4179
AL021707.4	0.5248	0.1394	0.3333	0.1263	0.4958	0.1829	0.2221	0.3181	0.3078	0.1252	0.3389	0.2248	0.1281	0.1919	0.0882	0.0731	0.2209	0.1145	0.1769	0.067	0.4192	0.1818	0.83	0.0875	0.1308	0.2307	0.1998	0.1072	0.2233	0.3674	0.3368	0	0.3058	0.22	0.0588	0.2393	0.2105	0.3568	0.0491	0.3954	0.2787	0.4494	0.134	0.1953	0	0.5679	0.319	0.0698	0.3503
AC009269.5	0.366	0.1943	0.0387	0.044	0.0629	0.051	0.0774	0.0951	0.0429	0.0291	0.0473	0.1568	0	0.2341	0.0307	0.0765	0.1155	0.1065	0	0	0.0531	0	0.124	0	0.1824	0.1206	0	0	0.2803	0.2135	0	0.1709	0.2133	0.0511	0.0819	0.1112	0.1101	0.1244	0.0685	0.2757	0.1166	1.88	0.0935	0	0	0	0.2966	0.3407	0.1628
AP003555.1	0.0634	0.3086	0.1677	0.0763	0.2177	0.0884	0.2682	0.1098	0.0743	0.1008	0.0409	0.2037	0.1548	0.0579	0.0532	0.0662	0.1001	0.1614	0.1602	0.0405	0.3912	0.0732	0.1074	0.1057	0.4737	0.383	0.181	0	0.1079	0.1849	0.0814	0.037	0.554	0.0443	0.1064	0.0482	0.4131	0.1795	0.0297	0.0298	0.2692	0	0.7014	0.1966	0.4174	0.0686	0.2247	0.2529	0.0705
AL450384.2	0.7378	0.1693	0.3615	0.1316	0.352	0.2762	0.3468	0.3549	0.3686	0.2608	0.1411	0.2731	0.1779	0.2123	0.1951	0.257	0.2013	0.159	0.2418	0.314	0.4563	0.5995	0.6173	0.2505	0.4255	0.4053	0.195	0.3348	0.3604	0.4942	0.4209	0.303	0.3981	0.5345	0.3824	0.5917	0.2466	0.4025	0.1662	0.7333	0.5078	0.8189	0.628	0.5424	0.6298	0.0296	0.6089	0.3089	0.8966
AL355483.2	0	0	0	0	0	0	0	0	0	0	0	0	0	0	0	0	0	0	0	0	0	0	0	0	0	0	0	0	0	0	0	0	0	0	0	0	0	0	0	0	0	0.6125	0	0	0	0	0	0	0
AC069222.1	0.0128	0.0567	0.0339	0.0385	0.022	0.0134	0.0474	0.0055	0.0075	0.0051	0.0083	0.0229	0.0208	0.0176	0.0054	0.0312	0.0472	0	0	0	0.014	0.0222	0.0362	0.0427	0.008	0.0352	0.0305	0.0131	0.06	0.0374	0.0493	0.015	0.0187	0.0179	0	0.0097	0	0.0363	0.006	0.0362	0	0	0.3543	0.143	0.1265	0	0.0389	0.0255	0.3633
AL161729.2	0.1888	0.0418	0.0999	0	0.0811	0	0.0499	0	0	0.0375	0	0	0.0768	0	0	0.0329	0.0497	0.0343	0	0	0.0343	0.0545	0	0	0	0.1555	0.1347	0	0.0402	0	0	0	0.0917	0	0.0528	0	0.0473	0.3208	0.0442	0	0.0501	0.1616	0	0.4684	0.3108	0	0.1434	0.0628	0.0525
AC002401.2	0.4003	0.4429	1.3242	0.2409	0.9885	0.6279	1.1645	0.4333	0.8217	0.7164	0.517	0.7504	0.7331	0.4116	0.8406	0.3137	0.8426	0.3276	0.717	0.7666	0.8357	0.5201	0.961	1.0844	0.6234	0.6598	1.0001	0.4087	0.7666	0.292	1.5416	0.5258	0.7776	1.1188	0.6162	0.6844	1.154	0.8506	0.4683	0.5655	0.9035	0	0.8094	1.1796	0.6591	0	1.1659	0.0665	1.7255
DELEC1	0.0647	0.063	0.0377	0.0117	0.0528	0.0383	0.0034	0.014	0.0342	0.0592	0.0293	0.0116	0.0606	0.0059	0.0326	0.0225	0.0477	0.0118	0.0382	0.095	0.0376	0.0149	0.0402	0.0162	0.0202	0.032	0.0524	0.0198	0.0358	0.0302	0.0125	0.0113	0.0251	0.0226	0.0398	0.2016	0.0616	0.0183	0.0212	0.0305	0.0241	0.0166	0.2865	0.0522	0.0959	0.028	0.2229	0.0172	0.162
LINC02175	0.1744	0.1879	0.293	0.0639	0.2605	0.2088	0.357	0.1313	0.1645	0.19	0.2791	0.13	0.1111	0.1005	0.1815	0.2456	0.1556	0.0855	0.1374	0.0968	0.2753	0.3722	0.3512	0.2086	0.1842	0.2375	0.2418	0.3252	0.2291	0.1858	0.3358	0.1771	0.3462	0.2596	0.1995	0.3429	0.1559	0.2621	0.0816	0.3606	0.3262	0.2695	0.2905	0.3575	0.1124	0.0246	0.2151	0.0353	0.4217
AC009812.3	0.1371	0.0809	0.1391	0.0206	0.157	0.0797	0.1148	0.1435	0.1273	0.1136	0.0885	0.1224	0.1302	0.1044	0.0768	0.1035	0.0902	0.1288	0.1348	0.0438	0.0747	0.1254	0.2001	0.1143	0.1352	0.1193	0.1523	0.0933	0.1362	0.2467	0.0807	0.1801	0.2109	0.1597	0.1023	0.0043	0.0859	0.1424	0.0588	0.1453	0.1699	0.4256	0.0973	0.1843	0.1129	0	0.1273	0.0988	0.1398
U91328.1	0.8874	0.7723	0.7723	1.3826	1.0457	0.6805	1.0637	1.336	1.9196	0.7568	0.6939	0.7216	0.7022	0.4731	0.8239	0.7143	0.6641	0.7674	0.7935	0.8433	1.0345	1.2239	0.969	1.6846	0.7922	0.8287	0.8632	2.2246	1.0488	0.7018	0.8352	1.7265	0.7852	1.1434	1.5397	2.4235	0.9243	0.7653	0.6966	1.0955	1.1518	0.4938	0.5245	0.8318	0.3084	0.1173	0.4894	0.8522	0.3071
AL138759.1	0	0	0	0	0	0.0233	0.0353	0	0	0.0265	0.0862	0.0238	0	0	0.028	0.0232	0	0	0	0	0	0	0	0	0	0	0	0	0.0284	0	0	0	0.0324	0	0	0	0	0	0.0312	0.0314	0	0.457	0	0	0	0	0	0	0.0371
AC008883.3	0.0358	0.0317	0.0284	0.0323	0.0308	0.0437	0.0095	0.0078	0	0.0428	0.081	0.0384	0.0219	0	0	0.0062	0.0189	0.0261	0.0453	0.0343	0.052	0.0724	0.0202	0.0448	0.0223	0.0295	0	0.0274	0.0457	0.0314	0.0575	0.0105	0.0174	0.0125	0.0401	0.0204	0.0539	0.0203	0.0252	0.0337	0.0381	0.2991	0.1373	0.2223	0.118	0	0.0181	0.0715	0.0598
AL031282.2	0.1356	0.1612	0.3274	0.0459	0.1128	0.1063	0.2958	0.055	0.0596	0.1449	0.1641	0.1664	0.0448	0.0813	0.1067	0.0915	0.1962	0.077	0.0393	0.0974	0.1569	0.181	0.2249	0.0706	0.1056	0.1629	0.121	0.1773	0.1622	0.0939	0.1088	0.1236	0.2222	0.2605	0.1091	0.1255	0.2719	0.2208	0.0833	0.2035	0.243	0.1451	0.0938	0.205	0.1256	0.1559	0.1845	0.0507	0.2498
AL031710.2	0.0596	0.0528	0.0631	0	0.0512	0	0.063	0.0258	0.0699	0.0948	0.1539	0.0426	0.097	0.0272	0.025	0.0208	0	0.1084	0.0502	0.038	0.0216	0.1377	0.0337	0	0.1114	0.0655	0.0284	0	0.1522	0	0	0.0696	0.1158	0.1249	0.0334	0.0679	0.0299	0.2364	0.1952	0.0561	0.1583	0.2807	0.203	0.1109	0.1963	0.0645	0.1509	0.1585	0.4641
AP003352.1	0.5409	0.2777	0.2748	0.1563	0.3623	0.1584	0.206	0.1686	0.3553	0.2495	0.2654	0.1931	0.1937	0.1681	0.1545	0.309	0.2049	0.2046	0.2826	0.3039	0.2278	0.2499	0.5133	0.3246	0.4178	0.2377	0.1441	0.2209	0.2946	0.2146	0.361	0.2021	0.3257	0.2267	0.2059	0.2384	0.1519	0.2329	0.2835	0.3871	0.3677	1.4265	0.7551	0.4564	1.4605	0.1171	0.4164	0.1439	1.083
AC068491.2	0	0	0	0	0	0	0	0	0	0	0	0	0	0	0	0	0.0374	0	0	0	0	0.041	0	0	0	0	0	0	0	0	0	0	0	0	0	0	0	0	0	0	0.0377	0.0608	0	0.0441	0	0	0	0	0.0395
AC107993.1	0.0629	0	0	0	0	0	0	0	0.1107	0.05	0.0813	0.0225	0	0	0	0.0438	0.0331	0.0229	0	0	0	0	0.0711	0.0524	0.1176	0.0691	0	0	0	0.1101	0.0808	0	0	0	0	0.0478	0	0.1069	0.0294	0.0592	0.0334	0.5387	0.0268	0	0.1036	0.0681	0.0319	0	0.035
SENCR	0.2321	0.4549	0.4211	0.439	0.4698	0.2889	0.228	0.3589	0.525	0.2769	0.2569	0.3906	0.3643	0.303	0.2785	0.4966	0.5583	0.1809	0.2655	0.3386	0.3371	0.938	0.4307	0.2487	0.4337	0.3461	0.2998	0.3554	0.3386	0.1741	0.5532	0.3677	0.5152	0.3011	0.6681	0.2393	0.2826	0.5635	0.3724	0.2186	0.3169	0.0994	0.1976	0.1851	0.3821	0.0359	0.0672	0.1102	0.1475
MAST4-AS1	1.5509	0.6618	0.5277	0.7667	0.7611	0.5599	0.5566	0.5275	0.877	1.1014	1.1802	0.4548	0.834	0.4556	0.3489	0.5787	0.7869	0.2619	0.4901	1.0253	0.5631	0.7675	0.2503	0.4616	0.276	0.426	0.8434	0.6786	0.5421	0.2908	0.4266	0.4526	0.78	1.0835	0.589	0.484	1.0274	0.3452	0.2333	0.4955	0.5882	0.498	1.4852	0.4123	0.3647	0.1199	0.8416	0.8471	0.462
AL355488.1	1.6611	0.8688	1.1189	0.3272	0.8689	0.6211	1.0941	0.4249	0.673	0.5645	0.8775	0.4528	0.6575	0.5314	0.3488	0.547	0.6913	0.7195	0.4772	0.2121	0.9868	0.7149	1.5352	0.6293	0.8559	1.8832	0.582	0.6552	0.9638	0.6431	0.8141	0.5905	1.4592	0.8545	0.3888	0.7286	0.3936	1.1208	0.3462	1.5002	0.7778	2.8897	1.4589	1.5175	1.5413	0.0817	0.6348	0.7229	1.5116
LOH12CR2	0.3074	0.3958	0.355	1.6651	0.456	0.2825	0.4434	0.3993	0.8686	0.2667	0.6315	0.3392	0.3412	0.2426	0.4107	0.2141	0.3235	0.3557	0.2826	0.7849	0.4363	1.1618	0.4262	1.4674	0.3655	0.4452	0.5319	1.0129	0.7373	0.3913	0.8429	0.7667	0.3393	0.5857	1.0324	0.5627	0.2942	0.19	0.3269	0.3816	0.3265	0.2991	0.4401	0.5374	0.6441	0.0302	0.5378	0.4274	0.4507
C21orf62-AS1	0.1201	0.1093	0.1413	0.1024	0.2021	0.0896	0.1147	0.0751	0.135	0.1088	0.1745	0.1013	0.0869	0.0412	0.0603	0.1348	0.0702	0.0789	0.083	0.0916	0.1115	0.1137	0.1847	0.1474	0.1143	0.1577	0.1556	0.092	0.0909	0.0662	0.2484	0.1305	0.0859	0.2052	0.2129	0.1204	0.1522	0.0737	0.0437	0.0911	0.1559	0.0371	0.2699	0.3292	0.0989	0.0217	0.1707	0.0533	0.1819
LINC02416	0	0.1411	0.1265	0.048	0.0342	0.0833	0.0843	0	0	0	0	0.1138	0.0324	0	0.0335	0.0555	0	0.058	0	0.1017	0	0	0	0	0.0993	0.1314	0	0.0407	0.0339	0.0465	0.1023	0	0	0.1114	0	0	0.04	0.2258	0.0373	0.1126	0.0846	0	0	0.1483	0	0	0.0807	0.159	0.2659
AC011477.2	1.8154	1.2288	1.5825	1.1569	2.0176	1.4145	2.2591	1.2483	1.5656	1.6563	1.5169	1.22	1.5645	1.1224	0.9417	1.4134	1.1239	0.6603	1.35	0.8862	1.4345	1.0482	1.327	1.2461	0.8647	2.8161	2.0326	1.1993	1.136	1.5576	3.7695	1.2467	2.3336	1.9398	2.1518	1.3389	1.8738	0.9075	1.0494	1.4079	1.1341	4.4804	2.7271	3.1798	2.813	0.4622	6.5985	0.9941	2.4349
AC090739.1	1.0334	0.538	0.3217	0.1463	0.5742	0.2754	0.4179	0.0789	0.5704	0.2659	0.1962	0.0868	0.1979	0.25	0.1021	0.1482	0.1599	0.3316	0.3074	0.1552	0.2869	0.2808	0.618	0.152	0.6058	1.0352	0.2603	0.1552	0.6208	0.7093	0.2731	0.5322	0.9446	0.1274	0.1361	0.0462	0.3962	0.1722	0.0853	1.2593	0.7101	3.3049	0.2846	0.6787	0	0.0658	0.5234	0.3233	0.6085
Z97989.1	0.3555	0.3147	0.4986	0.5777	0.4046	0.2416	0.4231	0.3386	0.5629	0.304	0.6542	0.2158	0.1519	0.0812	0.1642	0.1981	0.3461	0.1293	0.2322	0.1929	0.3421	0.6158	0.4518	0.6519	0.2989	0.3613	0.2538	1.1706	0.2042	0.2074	0.5248	0.5084	0.4057	0.3353	0.4875	0.3714	0.0535	0.3223	0.183	0.4603	0.236	0.4186	0.1135	0.3639	0.3219	0.0769	0.1891	0.1182	0.1384
AP002812.3	0.1562	0.0346	0.0413	0.094	0	0.0544	0.0826	0	0.0458	0	0	0	0.0318	0.0714	0.0328	0.0272	0	0.0284	0.0329	0	0.0284	0.0451	0.0441	0.1302	0.0973	0.2145	0.0743	0	0.0332	0.1367	0	0.0456	0.1138	0	0	0.3561	0	0.0885	0.0731	0.1103	0.0829	0.1003	0.1995	0.1454	0	0	0.0396	0.0519	0.3041
AL365226.1	0.3368	0.1822	0.3169	1.6216	0.1446	0.1304	1.1083	0.3888	0.395	0.3423	0.0483	0.2271	0.1675	0.5986	0.6286	0.0912	0.1182	1.8647	1.1985	0.3583	0.2853	1.2316	0.8666	0.2807	0.0233	0.1645	0.2493	0	0.2707	0.4585	1.345	0.1747	0.2181	0.549	0.4399	17.886	0.1876	0.2968	0.9631	0.3876	0.4968	0.2724	0.0956	5.293	0.5545	0.1215	0.0569	0.1493	79.0023
RPARP-AS1	1.4183	1.2924	1.4938	1.3119	1.398	0.9376	1.6479	0.8499	1.012	1.0141	1.1729	0.853	1.1486	0.8333	0.5868	0.9441	1.0036	0.6784	1.104	1.4761	1.2479	0.9399	1.6495	0.9491	1.1271	1.7042	0.9608	0.3638	0.9186	0.7092	1.9504	0.6484	1.4046	2.0305	1.7284	0.9715	1.0437	1.1875	0.7356	1.4079	1.2947	2.0368	2.6554	2.0456	1.8173	1.0054	1.6489	2.3227	1.8533
AC046143.1	1.8596	1.45	0.8905	1.2258	1.6541	1.034	1.1474	1.3035	1.3762	1.3558	1.3436	1.723	0.973	1.0724	1.0598	1.5267	0.8387	1.1433	1.3993	1.3001	0.9484	0.6902	1.4005	0.7381	1.6823	1.3622	1.4959	0.226	2.0724	1.0332	1.2787	1.1888	1.161	1.9178	1.71	0.3364	1.576	0.9532	1.4088	1.6886	1.6457	0.7582	0.8857	1.593	1.7494	0.7186	0.74	0.471	1.0096
Z95118.2	0.2741	0.0834	0.1088	0.2475	0.2575	0.1254	0.3081	0.2225	0.1507	0.1295	0.2212	0.1529	0.0976	0.1174	0.1583	0.1074	0.1262	0.2056	0.2888	0.2406	0.1742	0.2473	0.329	0.2856	0.1281	0.1318	0.1549	0.1749	0.277	0.1099	0.3079	0.18	0.2579	0.2154	0.2206	0.2213	0.1288	0.1262	0.2004	0.2178	0.1274	0.0513	0.0365	0.1275	0.0564	0.0185	0.1562	0.057	0.0286
AC079336.1	0.1025	0	0.0542	0	0.088	0.1429	0.1084	0	0	0.0408	0	0.0732	0.0834	0.0468	0.1721	0.1071	0.2157	0	0.0432	0	0.0744	0.0592	0	0.0854	0.0638	0.1126	0.0975	0	0.1308	0.0598	0.0658	0.0598	0.0498	0.1432	0.1147	0	0.1027	0	0.0959	0.0482	0	0.5264	0.0436	0.0636	0	0	0	0	0
AC120053.1	1.9296	1.5785	1.2069	0.3871	1.5316	1.0191	0.7731	1.1392	2.126	1.3487	1.699	1.1064	1.0232	0.5344	0.7612	1.3645	1.2307	0.8507	1.1827	0.1493	1.2101	1.3505	1.189	1.2671	0.8013	1.4456	1.1408	2.1791	0.8211	0.9211	1.2384	1.5359	2.3568	1.6749	0.6873	0.5998	1.1139	1.1926	0.4651	1.8721	1.0557	3.1792	1.9163	1.8137	3.6581	0.1898	3.3761	1.2442	4.7477
AL021918.4	0	0	0	0.0163	0.0348	0.0189	0.0572	0.0117	0	0	0.0175	0.0193	0.011	0	0	0	0	0	0	0	0.0098	0.0156	0.0306	0	0.0842	0.0297	0	0.0138	0.1036	0.0158	0	0.0316	0.0394	0	0.0454	0	0.0136	0.0307	0	0.0127	0.0144	0.4748	0.0345	0.0503	0	0	0.0959	0.018	0.0451
AC012186.2	0.5363	0.2373	0	0.2421	0.1727	0.1402	0.2836	0	0.3145	0.1066	0.6925	0.0479	0	0.1838	0.2252	0.1868	0.2116	0.0975	0	0.1712	0.146	0	0.5301	0.2235	0.5845	0.1473	0	0.2053	0.2282	0.704	0.4302	0.7826	0.3255	0.1873	0.2251	0.4584	0.1344	0.076	0.1255	0.6312	0.8543	0.4018	0.5706	0.3327	0.4414	0	0.4753	0.5349	0.2237
AL512643.1	0	0	0	0.0494	0	0	0	0	0	0	0	0	0.0668	0	0	0	0	0	0	0	0	0.0948	0	0	0	0	0	0.5031	0.0699	0	0.0527	0	0.0798	0	0	0.0624	0	0.0465	0	0.0773	0	0	0.035	0	0.5409	0	0.0832	0.0546	0.0457
AC011468.1	1.594	0.8183	0.8436	0.2302	0.6023	0.7112	0.607	0.4968	0.7478	0.786	0.6587	0.5235	0.8303	0.2331	0.4284	0.6662	0.7381	0.5102	0.6179	0.3663	0.6018	0.8835	1.0804	0.372	0.7942	0.8406	0.4247	0.5533	0.5697	0.5579	1.3503	0.4838	0.774	1.559	0.5353	0.4602	0.3196	0.5057	0.537	1.2008	0.5417	1.2829	1.7096	1.3052	0.4199	0	0.549	0.2968	1.0637
LINC02362	2.4301	2.0343	2.7746	1.3142	0.7078	0.9477	0.9167	0.4672	0.284	0.6049	1.0259	0.9828	0.9613	1.7784	0.5067	0.7339	2.2802	0.3214	0.5192	1.638	0.8267	0.5004	1.8285	0.7153	0.9685	1.1857	0.5135	0.0781	0.3182	1.9729	0.6925	0.3273	1.1842	1.7096	0.8941	0.1679	1.6229	4.1545	1.5904	0.6201	1.1595	0.3565	0.1266	0.2266	0.5036	0.0276	0.4476	0.5254	0.3922
AL035458.2	0.09	0.0398	0.0477	0	0.0387	0.0628	0	0.078	0.1056	0.1432	0.0581	0	0.0733	0	0	0.0314	0	0	0.0379	0.1149	0.0654	0.052	0.1526	0	0	0.0495	0.2571	0.046	0	0.1576	0.2311	0	0.0437	0	0.1008	0.171	0.0451	0	0	0.1696	0.0478	0.7709	0.0766	0.0559	0.2965	0.0974	0.0912	0.1197	0.701
AC123023.1	0	0	0	0	0.0333	0	0	0	0	0	0.1001	0.0277	0.0316	0	0	0.054	0.0408	0.0282	0.0327	0	0	0.0895	0.0438	0	0	0	0	0	0.099	0.0452	0.0498	0	0.0377	0	0.0434	0	0.0389	0	0.1089	0.0365	0	0.0996	5.3136	2.2608	1.149	1.0068	6.6372	0.6187	2.3287
AC004067.1	0.6763	0.6802	0.8785	0.518	0.4488	0.5357	0.9429	0.1863	0.3245	0.6846	0.397	0.3951	0.4504	0.5338	0.2065	0.4925	0.5176	0.3578	0.3886	0.1177	0.6696	0.3195	0.9376	0.3587	0.4212	1.0808	0.5851	0.3766	0.2878	0.2511	0.5919	0.3589	0.8359	0.7731	0.4129	0.4672	0.5856	0.209	0.3165	0.8105	0.3265	2.8163	0.628	1.7162	0.4049	0.3326	0.9341	0.7358	0.9915
JARID2-AS1	0.0946	0	0.1001	0.0569	0.0812	0.1648	0.1501	0.2457	0.1109	0.1505	0.1832	0.1013	0.231	0.0432	0.3972	0.0659	0.0995	0.0688	0.2391	0.0604	0.0687	0	0.0534	0	0.2357	0.2079	0.09	0	0.2012	0.1104	0.1821	0.0552	0.1378	0	0.0529	0.1797	0.0948	0.2679	0.0885	0.1336	0.2009	0.6479	0.161	0.0587	0.3114	0.2047	0.0479	0.3145	0.1578
AC008280.2	1.1171	0.7025	0.9024	0.3185	0.7321	0.9017	0.653	1.3745	1.8274	1.0054	0.7592	0.4408	0.7178	0.4299	0.4938	1.0853	0.959	0.8981	0.7432	0.4879	0.7684	0.611	0.9962	0.784	0.4761	0.9367	1.0071	0.7503	0.5504	0.686	0.7546	1.0638	1.1991	0.6572	1.2176	0.8935	0.5305	0.6995	0.4402	0.5536	0.1873	1.183	1.2011	2.2612	0.5808	0.0636	1.3995	0.43	0.752
AC005540.1	0	0.0414	0.0991	0	0	0	0	0.0203	0.0275	0	0.0302	0.0167	0	0	0	0.0326	0.0246	0	0.0592	0	0.034	0.027	0	0	0	0.0257	0	0	0.0199	0.0546	0.0601	0.0273	0.0455	0	0	0	0.0235	0.0265	0.0219	0	0	1.1828	0.0199	0	0.0771	0.1013	0.0712	0	0.026
AC008957.1	0.2981	0.2981	0.2688	0.0399	0.0901	0.4233	0.4905	0.0478	0.0388	0.079	0.221	0.0552	0.1797	0.4793	0.306	0.3769	0.4996	0.0402	0.0186	0.3665	0.1724	0.0956	0.4116	0.4049	0.0275	0.097	0.3152	0.0507	0.0987	0.2512	0.0638	0.1482	0.0214	0.0694	0	0.1174	0.1218	0.1063	0.0362	0.5146	0.0528	0.1513	0.0611	0.089	0	0	0.0224	0.044	0.1167
AP001619.1	0	0.0852	0	0.0579	0.1654	0	0.2546	0.0417	0	0.1149	0	0.0687	0.0392	0.044	0	0.0335	0.0507	0	0.0406	0.0615	0.1049	0.2779	0.1631	0	0	0.1587	0.0916	0.0983	0.1639	0	0.0618	0.1124	0.1403	0	0	0.0366	0.0965	0.1091	0	0.0907	0.0511	0.371	0.041	0.1792	0.1585	0	0	0.3201	0.4283
AC026367.2	0.2335	0.1378	0.3295	0.0937	0.1671	0.0814	0.2058	0.4043	1.3235	0.2476	0.5025	0.3056	0.3484	0.1423	0.2941	0.3253	0.2867	0.2264	0.2951	0.149	0.0848	0.4044	0.4396	0.3892	0.0969	0.171	0.2592	0.437	0.1656	0.3178	0.2497	0.0909	0.3401	0.1631	0.0871	0.3548	0.2341	0.2646	0.2549	0.3664	0.3719	0	0.2981	0.2414	0.3844	0	0.2759	0.3105	0.5626
AL121782.1	0.2084	0.0461	0.0552	0.1254	0.0447	0.0363	0.0551	0.0451	0	0.0414	0.0673	0	0	0.0476	0.0438	0	0	0.1516	0.0878	0	0	0.1203	0.0589	0	0.0649	0.0572	0.1488	0.0532	0.0443	0.0608	0.0669	0.0608	0.1518	0	0	0.1188	0	0.059	0.0488	0.2453	0.2213	0.7584	0.2218	0.1939	0.1716	0.3382	0.1583	0.0693	0.1739
ACBD3-AS1	0.3218	0.2136	0.2129	0.1452	0.2073	0.1122	0.1276	0.0348	0.1415	0.1919	0.4155	0.2297	0.1637	0.3308	0.1013	0.1401	0	0.117	0.2034	0.154	0.1168	0.3251	0.318	0.2682	0.501	0.3977	0.0766	0.0411	0.1711	0.1877	0.1033	0.1409	0.1563	0.281	0.2251	0.1222	0.0403	0.3646	0.1129	0.2272	0.2136	1.412	0.1712	0.3493	0.2649	0.4352	0.5704	0.4814	0.3132
AC008537.2	0.3572	0.5927	1.0869	0.3762	0.9585	0.498	0.7083	0.5412	0.7854	0.4616	0.2306	0.7969	0.3997	0.4488	0.3749	0.5909	0.5168	0.3897	0.301	0.342	0.5835	1.0826	1.1599	0.4465	1.724	1.0791	0.5098	1.3674	0.8738	0.9897	0.9168	0.7817	0.9105	0.3119	0.6997	0.8141	0.5371	1.1129	0.3342	1.0089	0.6163	0.7263	0.266	1.0524	0.294	0	0.1357	0.1781	0.5462
SPON1-AS1	0.1793	0.1587	0	0.1079	0.308	0.125	0.1897	0.0776	0.1052	0.0713	0	0.128	0.073	0.1639	0	0.1249	0.1887	0.1957	0.2267	0.1145	0.0651	0	0.2026	0	0.2234	0.3941	0.0853	0	0.1526	0.2092	0.1151	0	0	0.1253	0.5018	0.0681	0	0	0.1678	0.0844	0.0952	0	0	0	0.2952	0	0	0.1192	0
LINC02615	0.147	0.1236	0.1284	0.1062	0.1294	0.0641	0.0972	0.0637	0.1078	0.0819	0.1044	0.0761	0.0808	0.0336	0.037	0.0999	0.0735	0.0562	0.0991	0.0704	0.1361	0.1486	0.1993	0.0735	0.1191	0.2181	0.0665	0.0488	0.2002	0.1415	0.1321	0.1502	0.2428	0.0668	0.0782	0.1369	0.1143	0.1125	0.0654	0.18	0.164	1.196	0.3004	0.228	0.3631	0.0557	0.2271	0.1124	0.8259
AP000442.1	0.0954	0.2428	0.2525	0.1005	0.1434	0.158	0.1514	0.1136	0.1119	0.1708	0.154	0.1618	0.3107	0.1744	0.1102	0.241	0.2762	0.1215	0.1106	0.335	0.2339	0.2617	0.3099	0.2187	0.3566	0.3539	0.2157	0.0852	0.3147	0.2505	0.2756	0.1532	0.1969	0.25	0.2938	0.2538	0.1794	0.2027	0.2344	0.3482	0.2787	0.286	0.4569	0.3848	0.2357	0.1291	0.5075	0.2697	0.4113
AL031717.1	0.1523	0.1011	0.2016	0.1375	0.2617	0.1328	0.3223	0.033	0.0893	0.0303	0.2459	0.136	0.062	0.0696	0.096	0.1592	0.1202	0.1385	0.0642	0.0972	0.3042	0.4398	0.3872	0.0635	0.3795	0.2929	0.1087	0.35	0.2593	0.2222	0.3422	0.1334	0.111	0.0532	0.0426	0.2026	0.1146	0.3021	0.1069	0.6097	0.364	0.75	0.3242	0.4253	0.2508	0.2472	0.6558	0	0.593
AL110115.1	0.1182	0.1046	0	0	0.0508	0.0412	0.0625	0	0.1387	0	0.0763	0	0	0	0	0	0	0	0.0996	0	0.0429	0	0	0	0.0736	0.065	0	0	0.2012	0.138	0	0	0.0574	0.0826	0	0	0	0.134	0.1106	0.1113	0.1256	1.0629	0.1006	0	1.1679	0	0	0	0.263
AC005005.3	0.2137	0.0946	0.0808	0.2939	0.1835	0.0851	0.1614	0.0925	0.3759	0.0971	0.473	0.0763	0.1366	0.0558	0.1282	0.0532	0.1124	0.0666	0.1286	0.0974	0.0887	0.7225	0.2069	0.4833	0.2471	0.2851	0.1162	0.8102	0.2987	0.089	0.0196	0.6057	0.2371	0.064	0.3759	0.1392	0.0459	0.121	0.1143	0.2156	0.1621	1.2022	0.1819	0.1704	0.0502	0.1321	0.2783	0.3044	0.4583
AC007216.2	0	0.0992	0	0	0.0481	0.0781	0.1185	0	0.1314	0.0446	0.0724	0.08	0.0912	0.1536	0	0.039	0.1179	0.163	0.1417	0	0.0407	0.1294	0.1899	0	0.2792	0.3079	0	0	0.2384	0.1308	0.1439	0	0.1633	0.2349	0.1255	0.0426	0.2247	0.127	0.0524	0.2638	0.3571	0.2879	0.2862	0.2781	0.1845	0.1213	0.1703	0.2981	0.5609
AC132192.1	0.0721	0.0638	0.0382	0.0434	0.0929	0.0503	0.0381	0.0312	0	0.086	0.0465	0.0257	0	0	0	0	0	0.0262	0.0608	0.092	0.0262	0.1249	0.0814	0	0.4041	0.1584	0	0.0736	0.1227	0.0841	0.0925	0.0421	0.175	0	0	0	0.0361	0.0408	0	0.1358	0.1148	1.6665	0	0.0894	0	0	0.0365	0.0959	0.1604
AP000813.1	0.1826	0.0556	0.0665	0.1168	0.1274	0.0676	0.1147	0.089	0.2343	0.0726	0.199	0.11	0.0465	0.0678	0.0911	0.1113	0.0781	0.054	0.0914	0.0729	0.0663	0.145	0.0774	0.1617	0.0782	0.1819	0.1032	0.204	0.0971	0.1332	0.1172	0.1932	0.0832	0.0957	0.0703	0.0607	0.0858	0.1035	0.0908	0.1666	0.0303	0.1075	0.4421	0.177	0.2255	0.0247	0.2024	0.0835	0.3492
AC016727.3	0.034	0.015	0.018	0	0.0146	0.0237	0.036	0	0.0399	0	0	0	0.0138	0.0311	0.0571	0.0355	0.0537	0.0124	0.0286	0	0.0247	0.0393	0.0384	0	0.0423	0.0747	0.0647	0.0347	0.0289	0.0397	0.0218	0	0.0495	0.0237	0.019	0.0258	0.017	0.0193	0	0.048	0.0181	1.9501	0.0145	0	0	0	0.0172	0.0226	0.0378
AC009053.3	0.0929	0.0998	0.1053	0.0319	0.1025	0.1064	0.1333	0.1608	0.1634	0.1266	0.1713	0.0663	0.2483	0.0849	0.0947	0.1109	0.0908	0.1399	0.0783	0.0085	0.106	0.1379	0.0525	0.0442	0.1322	0.1968	0.1199	0.1084	0.1355	0.0464	0.0681	0.1781	0.2126	0.0556	0.0965	0.1613	0.1064	0.0752	0.0683	0.1562	0.0986	0.1306	0.1807	0.1975	0.3058	0.0718	0.1344	0.2117	0.2877
AF129075.3	0.6476	0.469	0.6543	0.2835	0.4298	0.3078	0.9964	0.102	0.3453	0.3278	0.7983	0.3573	0.5271	0.1345	0.1978	0.6152	0.5576	0.364	0.5458	0.2255	0.4489	0.7478	1.5629	0.1963	1.5768	1.3908	0.2521	0.3907	0.8267	0.3091	1.0202	0.6873	0.972	0.6992	0.6261	0.4026	0.4427	0.3336	0.3306	1.1365	1.0942	0.6805	0.6765	1.0956	1.1631	0.5733	0.8349	0.3132	0.7858
[truncated: 705 more rows]
[truncated: 465 more columns]
