# Supplementary material for: In Silico Identification and Validation of Cuproptosis-Related LncRNA Signature as a Novel Prognostic Model and Immune Function Analysis in Colon Adenocarcinoma
Source: Curr Oncol. 2022 Sep 15;29(9):6573–93. doi: 10.3390/curroncol29090517 (PMC9497598; doi:10.3390/curroncol29090517)
Supplement: Supplementary file 1 [file curroncol-29-00517-s001.zip › curroncol-1869125-File S3.xls]

id	futime	fustat	AP002026.1	LINC01588	AL442125.1	MAGI1-IT1	C2-AS1	AC020661.3	AC092338.1	SOS1-IT1	AC008033.3	AC004837.4	AC112721.2	ANKRD10-IT1	MMP25-AS1	AC012065.2	AC087501.4	AC135388.1	AC104825.1	AL139082.1	AC090004.2	BX323046.2	AC022211.3	AP003392.1	AC145423.2	AC061975.8	NFYC-AS1	UBR5-AS1	DGUOK-AS1	AC244033.2	AL121987.2	AC006504.7	AC107294.2	AL139011.1	AC084117.1	AC112220.2	MAILR	AC068790.5	ZNF252P-AS1	ITGA9-AS1	RHOA-IT1	AC116407.2	AC104785.1	Z98885.3	AC127024.4	LINC01138	AL157392.4	AF241728.2	AC036176.1
TCGA-A6-6780	354	0	0.332166666666667	0.400233333333333	1.32296666666667	1.85773333333333	0.815566666666667	2.04926666666667	2.3466	4.02483333333333	0.5354	0.455633333333333	0.9871	27.6593666666667	1.3715	0.0184333333333333	0.718066666666667	0.183366666666667	0.515033333333333	0.170533333333333	0.167633333333333	0.4562	2.35176666666667	2.3826	1.56143333333333	0.356633333333333	1.3513	0.570533333333333	1.54033333333333	0.536433333333333	0.1719	4.24973333333333	0.144466666666667	0.352466666666667	3.07913333333333	2.29293333333333	0.4078	1.92066666666667	0.1495	0.164033333333333	2.4404	0.539166666666667	1.22646666666667	1.10126666666667	4.99356666666667	0.275666666666667	1.03703333333333	0.112466666666667	0.303033333333333
TCGA-CM-5868	426	0	0.1295	0.1322	0.3323	0	0.1202	0	0	1.0955	0.0651	0.1296	0.0677	9.5935	0.455	0.2503	0.2932	0.1038	0.3665	0.2401	0.0328	0.2584	0.5953	0.5253	0.353	0.1297	0.7926	1.0055	1.3912	0.5568	0.0464	2.9711	0.1488	0.24	0.3392	1.6479	0.4558	0.3612	0.3962	0.2249	0.1063	2.854	0.405	0.0417	0.4758	0.3377	0.0531	0.1947	1.0967
TCGA-CM-6165	212	0	0.1496	0.2641	0.3097	0.0312	0.0701	0.0534	0.1893	0.7451	0.019	0.1652	0.148	18.5212	0.3131	0.2433	0.2249	1.2857	0.6245	0.1633	0.0797	0.2929	0.4672	1.4293	0	0.0172	0.6805	0.3942	0.9012	0.4095	0.1184	1.3454	0.1012	0.1166	0.1978	1.794	0.2621	0.376	0.2228	0.241	0.1549	0.3415	0.4086	0.0608	0.4334	0.1721	0.0774	0.1528	0.17
TCGA-AA-3956	1035	0	0.104	0.145	0.4215	0.0828	0.4649	0	0	0.791	0.1007	0	0.2619	6.9966	0.352	0.4842	0.2686	0.8029	0.5016	0.2683	0.4229	0	0.8857	1.4902	0.4552	0.1369	0.924	0.6369	1.136	0.1383	0.0449	2.3431	0.1534	0.361	0.5248	1.018	0.5432	0	0.4598	0.0558	0.2741	1.4006	0.3615	0.1613	0.23	0.3928	0	0	1.1733
TCGA-AA-3527	0	0	0.0311	0.0344	0.0277	0.0544	0	0	0	0.0371	0.0331	0.0412	0	0.6985	3.309	0	0.0392	0.1319	0.215	0.0136	0.0139	0.219	0.4656	0.7123	0.1994	0.0899	0.2208	0.1495	0.2358	0.0909	0.059	0.0733	0.0504	0.1017	0	0.2985	0.0752	0	0.0719	0.0635	0.0901	0.0541	0	0	0.1512	0.1621	0	0	0.6525
TCGA-CA-6716	371	0	0.1629	0.0632	0.175	0	0.1144	0.0436	0.1031	0.6779	0.031	0.1734	0	7.9558	0.4933	0.4965	0.2204	1.2967	0.6709	0.1206	0.013	0.205	0.8174	0.7085	0.1867	0.2105	0.5943	0.4828	1.1956	1.0941	0.0967	1.5447	0.1121	0.1904	0.0807	1.5466	0.2111	0.2456	0.1886	0.1052	0.1686	0.6083	0.9638	0.0248	0.4954	0.4693	0.1895	0.0891	0.9163
TCGA-D5-6930	406	0	0.0687	0.2408	0.2128	0.0223	0.3004	0	0.1353	0.2967	0	0.1012	0.0529	4.3997	0.2961	0.0652	0.446	0	0.6341	0.0167	0.0256	0.1794	0.1431	0.2736	0.1226	0.0369	0.2035	0.1745	1.6421	0.2633	0.0363	0.6309	0.1085	0.1458	0.8479	0.7843	0.2155	0.0806	0.0796	0.1502	0.1107	0.0665	0.3893	0.0651	0.8362	0.2435	0.0829	0.0234	1.13
TCGA-AY-A8YK	573	0	0.0894	0.1442	0.7261	0.0373	0.5025	0.0957	0.5092	0.5726	0.051	0.2751	0.1327	17.3819	0.6308	0.5997	0.1916	0.6102	0.4641	0.3277	0.0214	0.1501	1.7352	1.2356	0.5125	0.1387	0.8512	0.8836	0.8281	0.2469	0.1213	1.1684	0.1231	0.2961	0.7978	1.1427	0.8949	0.6742	0.2884	0.147	0.5092	0.334	0.692	0.0681	0.4662	0.2499	0.4162	0.1174	0.7317
TCGA-CM-6164	487	0	0.1018	0.1843	0.4028	0.0372	0.2503	0.0381	0.3607	1.0647	0.0407	0.1012	0	12.4933	0.7422	1.4772	0.1446	2.3234	0.4168	0.2167	0.0455	0.2392	0.763	1.2764	0.2042	0.1719	0.5088	0.6552	1.2394	0.3989	0.145	1.1114	0.0465	0.1249	0.4239	1.2606	0.1744	0.5373	0.2417	0.1271	0.3689	1.7299	0.5839	0.0543	0.9289	0.182	0.0553	0.1872	0.6803
TCGA-D5-6530	621	0	0.0562	0.2465	0.2726	0.0676	0.5852	0.0495	0.3514	0.3556	0.0528	0.0438	0.1374	5.295	0.7486	0.395	0.6887	0	1.2809	0.0794	0.0296	0.0388	0.3096	1.2315	0.2122	0.0479	0.2937	0.4215	0.8153	0.228	0.157	0.9753	0.1006	0.1623	0.5505	0.9747	0.1832	0.1396	0.023	0.1079	0.1917	0.4033	0.337	0.1551	1.3673	0.1629	0.2154	0.0608	0.7574
TCGA-G4-6323	419	0	0.144	0.3349	0.1475	0.0795	0	0.1167	0	0.8605	0.6633	0.1031	0.0539	10.5719	0.495	0.5315	0.2211	0	0.386	0.1019	0.0696	0.0457	1.0936	0.6692	0.4371	0.1315	0.9854	0.44	0.7137	0.366	0.1109	1.6075	0.1658	0.191	0	2.3916	0.3609	0.4108	0.2704	0.2082	0.1128	0.5426	1.24	0.1992	0.4734	0.5038	0.5917	0.1192	1.3003
TCGA-NH-A50V	588	0	0.1477	0.1125	0.4684	0.0415	0.0279	0.1703	0.3522	0.5092	0.1815	0.2446	0	22.7989	0.7195	0.2424	0.2152	0.0603	0.6682	0.2604	0.0318	0.1001	1.6494	1.3022	0.6836	0.1919	1.3246	0.4509	0.7543	0.4689	0.1888	1.8434	0.0864	0.3408	0.7094	2.3428	0.4437	0.5396	0.3157	0.2468	0.5763	1.2621	0.2896	0.0969	0.4837	0.3375	0.5552	0.0696	1.0574
TCGA-A6-5661	306	0	0.314	0.2606	0.36445	2.33965	0.02835	4.0039	0.808	1.82495	0.21505	0.49685	0	11.7933	8.6984	0	0.09845	0	1.02325	0.12515	1.36375	0.3981	1.6246	1.03835	1.212	0.24875	0.3716	0.1848	1.22675	0.17185	0.2303	0.67875	0.5723	0.22315	0.16015	0.8506	0.1703	0.1218	0.07265	0.3194	1.1627	0.1257	0.07355	0.75655	0.2808	0.582	0	0.05305	0.16525
TCGA-A6-4107	231	0	0.057	0.4319	0.1777	0	0.2801	0.2561	0	0.5105	0.1213	0.0377	0.1578	1.9206	0.3946	0.2917	0.2877	0.3627	0.289	0.1865	0.0637	0.2007	0.8536	0.3264	0.1828	0.0275	0.253	0.4659	0.6843	0.488	0	0.941	0.0693	0.3106	0.4742	1.3585	0.3215	0	0.1847	0.1523	0.0826	0.7444	0.2903	0	0.2771	0.9519	0	0.0698	0.6524
TCGA-AY-4070	496	1	0.1498	0.1527	0.4357	0.2092	0.1922	0	0.4617	1.1291	0.0694	0.4317	0.0902	12.9996	2.1155	0.8897	0.4936	0	0.5711	0.1707	0.0583	0.2296	1.953	3.6409	0.941	0.0629	0.2315	0.6426	0.5768	0.5446	0.2475	1.3071	0.119	0.3553	3.0742	0.885	0.4203	1.5129	0.6337	0.0871	0.9444	0.8516	0.2491	0.1389	131.8907	1.3533	0	0.0399	0.7464
TCGA-QL-A97D	666	0	0.195	0.3033	0.4202	0.0569	0.6393	0.0974	0.7486	1.0684	0.3809	0.1508	0	31.5138	0.7227	0.0555	0.3694	0.207	0.1499	0.2271	0.0145	0.3436	2.923	3.4931	0.2086	0.0314	0.6498	0.5005	0.9456	0.5638	0.6329	2.1865	0.0989	0.3368	0.9022	1.5238	0.1114	0.6175	0.0828	0.216	0.9894	0.7931	0.2486	0.1664	1.5026	0.3454	0.1412	0.2788	0.4654
TCGA-AA-3530	580	0	0.2501	0.1492	0.4459	0.0626	0.9837	0.1071	0.3797	0.7686	0.0381	0.0947	0.099	14.2557	0.9605	0.4879	0.6089	0.1517	0.412	0.1092	0.032	0.1678	2.811	2.457	0.4586	0.2758	1.7456	0.911	1.4911	1.2094	0.0339	4.3003	0.1304	0.5456	1.9831	2.083	0.2016	0.4525	0.4136	0.1911	0.9321	0.9339	1.0927	0.6704	3.1291	0.635	0.6208	0.0876	0.341
TCGA-A6-5666	362	0	0.0814	0.172	0.4688	0.0297	0.0334	0.0508	0.0601	0.7095	0	0.0674	0	7.1179	0.3999	0.8686	0.0428	0.7201	0.1174	0.1407	0.0228	0.0398	1.1439	0.6805	0.2177	0.131	0.5123	0.7834	2.7673	0.3899	0.0161	1.5213	0.1308	0.0555	0	1.4441	0.106	0.2148	0.1493	0.0534	0.295	2.749	0.3459	0.0434	0.5777	0.0787	0	0.3534	0.4534
TCGA-AA-3655	1856	0	0.1324	0.4988	0.2194	0.0297	0.267	0.2543	0.0601	0.8315	0.0181	0.2249	0.141	7.9156	0.758	0.0579	0.225	0.7204	0.4853	0.1111	0.0455	0.2392	1.1444	0.8267	0.4901	0.1965	0.9799	0.3347	2.0388	0.4326	0.0967	1.3617	0.1377	0.1851	0.5651	0.8432	0.2634	0.4298	0.11	0.291	0.3935	0.9759	0.4758	0.0724	1.4863	0.3377	0.2211	0.4575	1.0043
TCGA-A6-5656	462	0	0.795166666666667	0.389633333333333	2.2722	3.36626666666667	1.768	2.05053333333333	6.4428	4.07413333333333	0.428733333333333	1.49416666666667	1.11243333333333	66.7387	0.490833333333333	2.09853333333333	0.6634	0.8539	0.856166666666667	0.913266666666667	0.208533333333333	0.355766666666667	1.4174	4.4508	0.992333333333333	0.4479	2.2632	2.711	3.9735	0.6562	0.783766666666667	5.43753333333333	0.2484	0.115466666666667	3.3576	3.58023333333333	1.28956666666667	3.73616666666667	0.8873	0.805933333333333	2.27193333333333	1.63616666666667	2.29823333333333	1.59606666666667	6.09893333333333	1.46933333333333	3.73043333333333	0.327033333333333	0.385266666666667
TCGA-A6-6653	282	0	0.0233	0.0938	0.2378	0.0195	0.0328	0	0.1772	0.3188	0	0.0221	0.0462	2.9673	0.5689	0.0569	0.2421	0.2124	0.4768	0.0073	0.0149	0	0.6247	0.2389	0.107	0	0.1037	0.1203	0.232	0.1881	0.0633	0.0394	0.1015	0.0546	0.8329	0.4971	0.1378	0	0.0463	0.038	0.2417	0	0.1275	0.0427	0.3245	0.145	0.0724	0.0204	0.6685
TCGA-DM-A0XD	743	1	0.0632	0.322	0.2423	0.0369	0.2486	0	0.0448	0.6646	0.0135	0.1172	0.035	6.9611	0.3529	0.7767	0.2234	0.0537	0.2624	0.0552	0	0.1781	1.7995	0.3984	0.6084	0.0366	0.4716	0.2919	1.1029	0.5071	0.06	2.446	0.1077	0.0414	1.6136	0.896	0.079	0.3735	0.0937	0.0845	0.1466	0.9251	1.2886	0.0431	1.2915	0.2759	0.1098	0.1394	0.1689
TCGA-DM-A28K	2988	0	0.2144	0.227	0.5794	0.0949	0.6391	0	0.2878	0.7572	0	0.1292	0.045	6.8175	0.5208	0.1109	0.5128	0	0.2548	0.0213	0.0436	0.229	1.5826	0.2793	0.5735	0.2352	0.8948	0.4143	1.6849	1.1746	0.1543	2.1089	0.0989	0.2658	0.8116	1.0011	0.1212	0.4801	0.2633	0.0754	0.6122	0.3114	0.3313	0.097	1.1067	0.4457	0.4234	0	0.5893
TCGA-A6-A565	494	1	0.201	0.6716	0.8257	0.1055	0.1777	0.1016	1.2404	0.9988	0.3248	0.2544	0.6257	17.9414	1.2892	0.2699	0.4634	0	0.7137	0.0394	0.1717	0.1592	2.0734	2.5567	0.2175	0.0872	0.9732	0.451	1.5997	0.3493	0.3003	1.2261	0.0779	0.2094	2.3822	2.0241	0.2618	0.7152	0.2668	0.127	0.8512	0.3543	0.3742	0.1638	1.8684	0.7441	0.5887	0.1246	0.8625
TCGA-AD-6890	746	0	0.1608	0.3969	0.2205	0.0963	0.2433	0	0	0.7637	0.4392	0.0819	0.2284	5.2521	0.5116	1.126	0.2733	0.4376	0.4089	0.027	0.0092	0.2421	2.3943	0.7089	0.3969	0.1989	0.7692	0.2777	0.8343	0.3188	0.1175	1.4596	0.0418	0.2024	2.1741	0.84	0.1704	0.6962	0.2196	0.0957	0.3585	0.3592	0.3152	0.0879	1.5046	0.7488	0	0.0253	0.7478
TCGA-A6-2676	447	0	0.0473	0.1323	0.1956	0	0.0664	0.2023	0.1196	0.5648	0	0.0895	0.187	2.2132	2.2337	0.2305	0.4688	0	0.327	0.0147	0	0.2379	0.8853	0.9672	0.4333	0.0326	0.3298	0.2598	0.5977	0.1411	0.0641	0.0797	0.0137	0.1105	2.9977	0.4025	0.1429	0	0.0782	0.069	0.4892	0.4118	0.3441	0.2303	0.657	0.3848	0	0.0414	1.9977
TCGA-CM-5862	153	1	0.0975	0.1696	1.1861	0	0.3595	0.0609	0.2879	0.437	0	0.1615	0.0563	32.0391	0.105	1.0401	0.3719	0	0.253	0.5586	0.0273	0.0954	0.3805	0.5238	0.3259	0.2156	0.3248	1.3779	0.822	0.73	0.0965	2.1093	0.1071	0.1551	0	0.5585	1.3839	0.0857	0.3951	0.1118	0.1766	0.4248	0.7766	0.0173	0.593	0.8477	0.7059	0.1493	0.5817
TCGA-AA-3815	1005	0	0.1454	0.1115	0.1296	0.0212	0.2859	0.1089	0	0.4343	0.271	0	0.2013	2.1105	0.9094	0.1241	0.5047	0.3086	0.1676	0.0317	0	0.0854	0.4085	0.8331	0.3499	0.0351	0.5811	0.3672	0.9192	0.1367	0.1035	0.0858	0.059	0.1982	0.2017	0.8307	0.2784	0.7671	0.0842	0.2001	0.4214	0.6333	0.2779	0.155	0.1768	0.3932	0	0	1.8039
TCGA-A6-6648	344	0	0.1696	0.6148	0.5549	0.0895	0.3193	0.1352	0.3515	0.8193	0.4516	0.2988	0.075	11.507	0.7293	0.4927	0.1822	2.7572	0.2788	0.1418	0.2662	0.1271	2.4332	2.4554	0.1737	0.1045	0.9135	0.8896	1.0495	0.147	0.1199	1.4263	0.0403	0.1377	0.6008	1.9303	0.1436	0.4189	0.1754	0.0901	0.183	0.6916	0.4368	0.2693	1.5361	0.1394	0	0.5416	0.4994
TCGA-D5-5541	350	0	0.1507	0.0947	0.6059	0.0289	0.1944	0.037	0.0438	0.6054	0.0526	0.3111	0.1369	6.2034	0.672	0.6327	0.1248	0.8918	0.4446	0.1295	0.0663	0.029	1.0185	0.6727	0.5155	0.2027	0.6147	1.6942	1.5158	0.4028	0.0821	1.8663	0.0952	0.1213	0.2058	1.3344	0.7746	0.4173	0.824	0.104	0.1791	1.0551	0.3779	0.0632	0.7215	0.2912	0.2147	0.3331	0.6133
TCGA-CM-6679	122	0	0.3988	0.156	0.3387	0.0713	0.5336	0.0407	0.2403	0.5026	0.0867	0.1798	0.3006	10.4198	0.7771	1.1115	0.3426	1.3823	1.2766	0.3613	0.091	0.1593	0.7624	1.0885	0.1306	0.0785	0.7111	0.8616	0.7206	0.3855	0.1804	1.6329	0.2697	0.1924	0.6024	2.4942	0.67	0.4582	0.2325	0.2102	0.4719	2.0095	1.141	0.1273	1.1222	0.7549	0.2357	0.2494	0.9842
TCGA-AA-A02K	426	1	0.316	0.3043	0.3551	0.0388	0.2089	0.1592	0.6586	0.7617	0.0566	0.4223	0	13.5064	0.3652	0.5893	0.1928	0.6765	0.1041	0.0754	0.0594	0.7174	1.5422	0.9892	0.5965	0.5766	1.1206	0.6005	1.5281	0.4384	0.4792	2.5383	0.1239	0.2028	1.3266	0.6906	0.2061	1.2892	0.2829	0.2287	0.3079	5.5069	0.4399	0.0566	2.4551	0.8029	0.2884	0.179	0.5577
TCGA-A6-3810	247	0	0.3542	0.493733333333333	3.79043333333333	2.4806	1.9165	2.0526	5.6839	5.92553333333333	0.323966666666667	2.40166666666667	1.60293333333333	132.3446	0.446866666666667	1.2829	1.13106666666667	0	1.2912	1.9378	0.1768	1.74563333333333	1.20376666666667	1.82826666666667	0.7778	0.418533333333333	1.29783333333333	1.12923333333333	3.21006666666667	1.22796666666667	0.454366666666667	3.10096666666667	0.522766666666667	0.508166666666667	2.00816666666667	1.94073333333333	1.16786666666667	4.6674	0.726233333333333	0.657933333333333	2.17443333333333	3.16283333333333	1.51686666666667	0.943633333333333	6.83263333333333	1.53253333333333	2.9279	0.2358	1.06723333333333
TCGA-CM-6677	153	0	0.1118	0.2441	0.2595	0.0272	0.3664	0	0	1.0855	0.0744	0.1234	0.129	10.9506	0.3949	0	0.2352	0.3955	0.2793	0.0915	0.1354	0.1641	1.3961	0.8008	0.5979	0.0449	0.8896	0.7283	0.9131	0.2531	0.0442	1.8688	0.0756	0.1524	0.5171	0.7406	0.1267	0.2949	0.3344	0.1282	0.2025	0.5682	0.5342	0.0993	1.3598	0.198	0.2023	0.2283	0.2668
TCGA-G4-6306	1359	0	0.1569	0.233	0.3392	0.0416	0.3741	0	0.1685	0.3694	0	0.2206	0	8.3743	0.9343	2.0294	0.2702	0	0.0987	0.1868	0.0106	0.0559	0.6236	0.477	0.3052	0.0459	0.2112	0.7436	0.6315	0.3876	0.0452	2.4692	0.0289	0.1556	0.5279	1.3076	0.5752	0.4015	0.4625	0.0785	0	0.953	0.5454	0.0406	0.4628	0.5237	0	0.0874	0.6355
TCGA-AA-3693	0	0	0.2129	0.1341	0.3508	0.0946	0.1365	0	0	0.6915	0	0.1533	0	11.6622	0.2202	0	0.2191	0.6878	0.0854	0.4546	0.0621	0.1087	0.6937	1.3263	0.3713	0.0447	0.8224	0.5456	1.0537	0.4546	0.044	1.6932	0.1127	0.2019	0.2569	2.9516	0.3499	0.8793	0.343	0.3659	0.6709	0.9679	0.8258	0.0197	0.7883	0.5142	0.1005	0.2269	0.4418
TCGA-AA-3712	0	0	0.151	0.1687	0.3429	0	0.1401	0.0427	0.1514	0.715	0.0303	0.302	0.8681	11.3406	0.5479	0.6321	0.1888	1.6932	0.2102	0.1617	0.051	0.1004	1.1741	0.898	0.32	0.0825	0.4808	0.3289	0.8106	0.3393	0.1353	1.3111	0.1445	0.233	0.0791	0.5615	0.1981	0.3007	0.1319	0.0571	0.3303	0.8936	0.5446	0.0972	0.6931	0.2504	0.3713	0.0175	0.4351
TCGA-AA-3837	1186	0	0.0496	0.3276	0.1106	0	0	0	0	0.593	0	0.1644	0	4.6475	0.59	0	0.1566	0	0.3433	0.0542	0.0555	1.1655	0.4647	1.4218	0.3981	0.1197	0.3306	0.5968	2.1963	0.311	0	1.171	0.2013	0.4059	0.6885	0.9451	0.225	0	0.1149	0.1756	0	0.4323	0.3162	0.1058	0.6036	0.3355	0	0	2.3681
TCGA-A6-3807	333	0	0.1004	0.0778	0.4272	0	0.1795	0	0.3234	1.1453	0	0.3628	0.2528	19.7483	0.6606	0.779	0.2881	0	0.1895	0.5777	0.0612	0.3216	2.9067	0.7846	0.8787	0.044	0.8919	1.3832	1.3852	0.2289	0.13	5.2775	0.2222	0.4978	1.2665	1.0885	0.5519	0	0.1902	0.1005	0	1.9086	0.2326	0	1.5544	1.2167	0	0.0559	2.2652
TCGA-CM-6170	242	0	0.1052	0.1599	0.4499	0.0249	0.4753	0	0.4533	1.4442	0.0303	0.1695	0.0394	10.7861	0.3293	0.3883	0.2333	1.2071	0.3476	0.2482	0.0827	0.0668	0.9055	1.5888	0.3194	0.096	0.6062	0.896	1.1327	0.1723	0.054	1.7112	0.1384	0.1241	0.3156	2.5855	0.278	0.7802	0.316	0.104	0.1648	1.4865	0.1812	0.0243	0.9685	0.3681	0.1235	0.0871	0.4343
TCGA-AZ-6600	368	1	0.0975	0.1637	0.2979	0.0244	0.1369	0.0835	0.148	0.8654	0.0148	0.1661	0.5786	12.756	0.4204	0.0951	0.3077	0	0.3468	0.0729	0.1557	0.0981	1.513	0.8778	0.0894	0.1881	0.6927	0.8039	1.039	0.2502	0.0926	0.723	0.0452	0.1974	0.9275	1.1348	0.16	0.1764	0.187	0.1227	0.3633	1.1162	0.142	0.0356	1.2874	0.2367	0.121	0.0512	0.5849
TCGA-AA-A00O	822	0	0.1795	0.1213	0.3036	0.0723	0.3044	0.1856	0.4387	0.8879	0.033	0.2871	0	6.9588	0.5953	1.1624	0.1563	0.2628	0.7425	0.1892	0.4015	0	0.232	2.395	0.298	0.0896	1.0175	0.4021	0.8221	0.7115	0.0882	1.6073	0.314	0.2701	0	2.5944	0.3619	0.2614	0.2294	0.4723	0.2692	2.5893	0.0789	0.2904	1.8075	0.4007	0	0.0379	1.9502
TCGA-AA-3941	730	0	0.0621	0.7697	0.3689	0.161	0.1356	0	0	0.3297	0	0.0457	0.191	9.4309	0.5491	0.824	0.2612	0.732	0.175	0.4516	0.0771	0.486	0.2584	0.2964	0	0.0666	0.4901	0.4811	1.0466	0.4755	0.0655	1.2207	0.1679	0.0376	0.1914	0.7196	0.285	0	0.0319	0.179	0.1999	0.4206	0.5273	0	1.51	0.473	0	0	0.395
TCGA-F4-6856	591	0	0.1319	0.2507	0.3505	0	0.0998	0	0.1797	0.4547	0	0.1008	0.0703	3.4214	0.1784	0.1732	0.2402	0	0.3042	0.0221	0.0567	0.1192	0.4752	0.2181	0.0814	0.049	0.2253	0.2563	1.3474	0.4876	0.0482	0.5388	0.1441	0.166	0.8448	1	0.0869	0.2142	0.0235	0.1855	0.0735	0.0442	0.3233	0.1298	0.1234	0.147	0.2204	0.0311	1.5497
TCGA-DM-A1HA	2600	0	0.0704	0.2942	1.1268	0.2663	0.0256	0.0391	0.3693	1.4794	0	0.5698	0.0361	18.991	0.8892	0.6228	0.2221	0.6638	0.1382	0.8305	0.0117	0.2755	0.9276	1.0828	0.8363	0.1886	1.0418	0.5517	1.2524	0.9421	0.1114	1.7529	0.5286	0.1706	0.217	2.4302	1.7493	1.0452	0.3621	0.2019	0	2.6794	0.0996	0.1334	1.1413	0.5589	0.1132	0.0319	1.9155
TCGA-AA-3495	1127	0	0.1224	0.2934	0.1876	0.0894	0.1505	0.3441	0	0.6859	0	0.3042	0.106	2.007	0.3007	0.1306	0.2657	3.0865	0.3353	0.1837	0.0513	0.1798	0.4301	0.4386	0.1228	0.1108	0.3739	1.4727	2.3228	0.2399	0.1817	1.2643	0.031	0.0417	0.2124	1.9393	0.617	0.4846	0.4785	0.1324	0.4437	0.5334	0.9752	0	1.4894	0.3992	0	0.0938	0.4383
TCGA-AA-3862	914	0	0.0807	0.1223	0.06	0.0262	0.0882	0.1345	0	0.5897	0.0478	0	0	2.5211	0.3896	0.1531	0.5664	0.5713	0.2069	0.0979	0.0602	0	0.3361	0.3856	0	0.0866	0.1196	0.3885	0.3404	0.9374	0.0852	1.5881	0.0546	0.0489	0	0.7282	0.3888	0	0.0623	0.1341	0.3901	0.7817	0	0.0383	0.2183	0.2253	0	0.2199	1.1133
TCGA-F4-6460	407	0	0.3956	0.2177	0.8895	0.0613	0.5164	0.1049	0.8062	1.4226	0.0373	0.8814	0.0485	29.1849	0.514	1.4342	0.5304	0	0.6863	0.1299	0.2975	0.4112	0.7214	1.1035	0.337	0.1689	0.933	1.1201	1.3061	0.534	0.1662	0.9089	0.2344	0.2864	0.3886	0.9974	1.736	0.6651	0.6242	0.1459	0.4567	1.6167	0.3123	0.1344	0.8517	1.1871	0.3042	0	0.802
TCGA-CM-6162	212	0	0.203	0.1141	0.2361	0.0258	0.0289	0	0.0521	0.5275	0.0313	0.039	0.9374	4.217	0.3955	0	0.2879	0	0.6787	0.0321	0.0592	0.0691	0.8269	0.6324	0.2361	0.1278	0.2222	0.2831	0.2977	0.2644	0.0699	0.9375	0.1373	0.0963	0.3267	2.3395	0.2165	0.1242	0.0068	0.1308	0.2132	0.1795	0.1875	0	0.1432	0.1734	0.0639	0.018	0.7584
TCGA-G4-6302	0	0	0.0787	0.0802	0.3433	0.03	0	0	0.485	0.5931	0.0911	0.0227	0.5214	5.8343	0.3291	0.0584	0.2917	0.0727	2.4864	0.0448	0.4592	0.1608	0.3206	0.4904	0.1098	0.0991	0.2736	0.2223	0.4112	0.2145	0.0325	0.4443	0.2013	0.112	0.095	0.6519	0.207	0.0722	0.0079	0.1319	0.1488	0.2982	0.0872	0.0146	0.4996	0.2579	0.223	0.021	1.1761
TCGA-AA-3511	212	0	0.081	0.153	0.3673	0.0237	0.2922	0	0.4785	0.3551	0.0432	0.1969	0.0748	14.523	0.3743	0.9683	0.1449	0.7454	0.4548	0.2182	0.1691	0.3173	1.9735	0.6579	0.0433	0.0652	0.6719	0.4549	0.8199	0.3387	0.1539	1.2113	0.1205	0.2652	0.6747	1.0827	0.4084	0.3991	0.269	0.1615	0.1958	0.7296	0.4131	0.0346	1.1172	0.3705	0.1173	0.0993	0.593
TCGA-AA-A017	457	0	0.1994	0.0956	1.0557	0.0364	0.6741	0	0.2208	1.0055	0	0.7019	0	16.9869	0.4575	0.5319	0.2361	1.0583	0.8624	0.6529	0.0139	0.1464	0.3502	2.143	1.7	0.0902	0.9135	1.3942	1.3005	0.547	0.148	2.2063	0.1643	0.3059	0.173	2.1265	0.7035	0.1315	0.7649	0.2083	0.0903	0.6516	1.509	0.0266	0.4549	0.4876	0.1354	0.1527	1.0708
TCGA-CM-6167	122	0	0.287	0.188	0.4638	0.0524	0.1411	0	0.0636	1.1364	0.0764	0.4041	0.2485	14.9894	0.4712	0.3675	0.5323	0	3.3267	0.1488	0.4734	0.8428	0.605	1.3366	0.4606	0	0.9084	0.4747	0.6126	0.7273	0.1704	1.609	0.2547	0.1761	0.1992	1.4323	0.4846	0.2272	0.1246	0.1919	0.416	0.7816	0.4115	0.153	0.9602	0.3258	0.3897	0.066	1.4385
TCGA-AA-3553	730	0	0.182	0.1801	0.2879	0.0857	0.1732	0.088	0.104	0.4211	0.0313	0.0389	0	2.145	0.7589	0.4009	0.2595	0.3739	0.2167	0.0769	0.0919	0.2069	0.99	1.7668	0.4711	0.0283	0.4695	1.2289	0.854	0.2209	0.0279	0.6236	0.2144	0.1921	1.1408	1.2936	0.5918	0	0.5847	0.0485	0.2553	1.0233	0.1497	0.0501	0.8572	0.1702	0	0	0.9529
TCGA-CK-6751	518	0	0.1042	0.2413	0.1596	0.019	0.032	0.0488	0.0577	0.3113	0.0173	0.0216	0.0902	3.019	0.1313	0.2223	0.1952	0	0.2853	0.0142	0.0364	0.0765	1.2198	0.2332	0.0522	0	0.2892	0.3759	0.4941	0.415	0.0464	0.9605	0.0462	0.0533	0.7228	0.4584	0.105	0.1374	0.0151	0.1536	0.2359	0.1418	0.2904	0	0.3168	0.0943	0.2121	0.0798	0.5594
TCGA-AA-A02E	90	1	0.4509	0.0524	0.5939	0	0.8734	0	0.2421	0.7349	0.0728	0.3169	0	8.1914	0.2896	0.6997	0.1941	0	0.6145	0.1342	0.0306	0.0802	0.256	0.881	0.2193	0	0.2428	0.4273	2.9378	0.1285	0.2271	2.1768	0.0416	0.0373	0	1.6296	0.2823	0.2884	0.0316	0.2929	0.1981	0.3572	0.3483	0.0291	0.6649	0.6864	0.1484	0.0837	0.6522
TCGA-DM-A1D6	570	1	0.0655	0.3851	0.8873	0.0155	0.2088	0.053	0.3761	0.6026	0.0094	0.4572	0.0245	14.6993	0.2525	0.0302	0.3351	0.0376	0.1836	0.2587	0	0.2078	1.2926	0.6084	0.4542	0.0512	1.2024	0.3958	1.7341	1.0167	0.126	1.9208	0.2046	0.2702	0.8347	1.6118	0.1961	0.3735	0.2007	0.1524	0.5385	0.6166	1.0146	0.1735	2.1522	0.576	0.1537	0.0434	0.1858
TCGA-AA-A01S	31	0	0.0955	0.1322	0.0931	0.0174	0.1174	0	0	0.107	0	0.1186	0.1654	0.671	0.3827	0.2038	0.0377	0.1267	0.1514	0.0782	0	0	0.7828	1.9671	0.3831	0.0576	0.2917	0.8759	1.0947	0.2744	0.1984	0.8453	0.1332	0.2279	0	0.5438	0.1143	0.252	0.2626	0.1127	0.5191	0.3121	0.4564	0	0.7261	0.1845	0.1297	0	0.9117
TCGA-A6-6141	255	0	0.248	0.2482	0.079	0	0.0774	0	0	0.541	0.1048	0.0782	0.1091	6.6372	0.3338	0.0672	0.2361	0	0.6265	0.0773	0.2465	0.2312	0.885	0.6768	0.1263	0.076	0.4896	0.2273	0.7468	0.4195	0.1309	0.9755	0.1517	0.1073	0.2185	1.4736	0.25	0.0831	0.1732	0.2307	0.1712	0.4116	0.5017	0.0168	0.5747	0.6199	0.0855	0.0724	1.0898
TCGA-A6-2681	552	0	0.0768	0.0958	0.2201	0.2882	0	0	0	0.1967	0.1169	0	0	1.7983	0.5161	0	0.1731	0.5822	0.6832	0.0359	0.0491	0	0.1028	0	0	0.1323	0.268	0.3299	0.6937	0.3439	0.0781	0.1942	0.1113	0.2992	0.1522	0.6723	0.1659	0	0.0508	0.0626	0.0795	0.1912	0.1398	0	0.1335	0.1484	0	0	0.9949
TCGA-AA-A00N	122	1	0.1075	0.2062	0.1541	0.0897	0	0.2302	0	0.459	0	0.0509	0.2128	3.094	0.2621	0.3934	0.3395	0	0.8858	0.0838	0.0172	0.2707	0.5756	0.1101	0.1233	0.0371	0.5801	0.2217	1.263	0.1926	0	0.9971	0.2026	0.4189	0.2132	0.4581	0.2787	0.1621	0.1067	0.1208	0.1113	0.6693	0.4895	0.0328	0.1869	0.2523	0.5005	0	1.6132
TCGA-DM-A0X9	3641	0	0.0998	0.1242	0.2671	0.0408	0.432	0	0.1769	0.6444	0.1064	0.0926	0.0553	11.7098	0.3097	0.3068	0.353	0.7631	0.129	0.2136	0.0625	0.1876	1.908	0.4864	0.737	0.212	0.7096	0.3459	0.5556	0.7428	0.1517	2.5923	0.0243	0.2832	0.2771	0.7476	0.0966	0.5902	0.2173	0.1068	0.4052	0.8352	0.4835	0.1022	0.9231	0.2547	0.0868	0.0979	0.0953
TCGA-AA-3684	0	0	0.0837	0.0912	0.0622	0	0	0	0	0.278	0	0.0616	0.1289	1.2199	1.4044	0.794	0.0294	0	0.472	0	0.0832	0	0.6971	0.3999	0.2985	0.0449	0.2479	0.2462	0.5883	0.0778	0.0884	0.1098	0.1698	0.2537	0	0.3852	0.2532	0	0.1293	0.0732	0.5393	0.2432	0.1186	0.0397	0	0.2157	0	0.114	2.0425
TCGA-AY-A71X	588	0	0.3049	0.2577	0.2338	0.1068	0.072	0	0.7345	0.6121	0.026	0.5818	0	20.516	0.6456	0.7494	0.5158	0	0.7594	0.1491	0	0.3438	1.5079	1.8871	1.3698	0.1177	1.6576	0.6924	1.2493	0.8614	0.139	1.6118	0.1732	0.3192	0.8123	1.6726	0.2655	1.0297	0.401	0.1573	0.601	1.2964	0.8082	0.2289	1.4835	0.443	0.8476	0.1943	1.3737
TCGA-AA-A00U	518	0	0.1231	0.1253	0.1981	0.0599	0.0672	0.1025	0.2423	0.572	0.0728	0.0906	0	4.163	0.5798	0.2334	0.3022	0.1451	0.1735	0.0298	0.0153	0	1.409	1.4695	0.2194	0.066	0.3037	0.4606	0.8648	0.1572	0.2598	0.8069	0.0277	0.2983	0.9488	0.9287	0.2481	0.1443	0.1267	0.0834	0.3964	0.2383	0.7842	0.175	0.8318	0.2114	0.297	0.0419	0.6527
TCGA-DM-A1D8	383	1	0.2184	0.2917	0.4306	0.0552	0.1859	0.0944	0.4836	1.6314	0.0336	0.4453	0	15.9339	1.3529	0.466	0.2386	0.3566	0.4311	0.3301	0.0047	0.148	1.259	1.3541	0.7077	0.1419	1.0168	0.581	1.5804	1.1981	0.1596	1.2887	0.0724	0.1374	0.3497	1.2732	0.3387	0.4433	0.3842	0.2808	0.4262	0.9881	1.6058	0.206	1.6861	0.702	0.1368	0.0772	0.4009
TCGA-AY-6196	6	0	0.2495	0.288	0.4934	0.0705	0.5541	0.0603	0.4991	1.2747	0.1715	0.2667	0.5575	14.4388	1.2735	1.374	0.4701	0	1.216	0.1933	0.531	0.2364	0.8294	1.3263	0.775	0.0388	0.59	0.6003	1.4507	0.799	0.4396	1.2824	0.6532	0.3293	1.0053	0.96	0.5111	0.4248	0.1212	0.1456	0.4667	0.6312	0.1539	0.0515	1.0771	0.6921	0.0874	0.1726	1.3447
TCGA-A6-6650	278	0	0.2545	0.350466666666667	1.81606666666667	3.20896666666667	1.2247	1.92176666666667	10.7096	3.5494	0.838533333333333	0.7466	0.1524	76.8892333333333	0.1927	0.4678	0.498933333333333	0.640266666666667	0.277566666666667	0.812366666666667	0.499266666666667	0.452433333333333	3.87386666666667	3.42726666666667	1.02293333333333	0.121633333333333	2.2324	0.814333333333333	4.09143333333333	0.4208	0.7376	2.24463333333333	0.148633333333333	0.403	4.45156666666667	2.8717	0.536066666666667	5.95653333333333	0.337933333333333	0.670166666666667	1.82186666666667	0.377066666666667	1.00956666666667	1.19893333333333	5.4689	0.431733333333333	0.807266666666667	0.1878	0.338233333333333
TCGA-G4-6625	2792	0	0.1288	0.2963	0.3445	0.0282	0.7284	0	0.1712	1.0392	0.2916	0.128	0.0892	12.3378	1.2088	1.0994	0.4981	3.8968	0.6908	0.1195	0.2521	0.227	2.1116	1.4766	0.3101	0.0155	0.658	0.3719	1.059	0.2557	0.1223	2.2802	0.1633	0.2635	0.1788	1.2482	0.2564	0.4759	0.1193	0.1457	0.5135	0.6735	0.3694	0.0687	0.8619	0.3702	0.2798	0.0789	0.7993
TCGA-AA-A022	0	0	0.0899	0.1379	0.0535	0.0175	0.5896	0	0.2124	0.8241	0	0	0.0831	4.6053	7.7002	0.7164	0.265	0	2.6966	0.1178	0.0268	0.1408	0.674	1.3745	1.1545	0.434	0.2663	0.2164	0.5308	0.3007	0.2278	0.4953	0.0973	0.2943	0	1.1024	0.1269	0.5063	0.236	0.1698	0.2607	0.6269	0.2292	0.2301	0.5835	0.5097	0.3907	0.0735	1.8315
TCGA-F4-6459	262	1	0.0623	0.2125	0.2184	0.0433	0.2044	0.0445	0.1052	0.9048	0.0474	0.1967	0.3701	9.0658	0.2487	0.3041	0.3655	1.0084	0.6916	0.0842	0.0465	0.1046	0.3337	0.5955	0.4764	0.1003	0.7385	0.5356	0.6571	0.4095	0.1551	2.4174	0.1566	0.0648	0.2472	1.4605	0.1945	0.3133	0.0962	0.1401	0.2152	0.1552	0.227	0.0506	0.3612	0.3241	0	0.3092	0.3401
TCGA-D5-6529	614	0	0.0478	0.2347	0.119	0	0.1659	0.0421	0	0.6719	0.0299	0.0559	0.4672	6.2929	0.4767	0.7197	0.2928	3.1626	0.4603	0.1166	0.0189	0.1321	0.7899	0.8458	0.2706	0.0814	0.4245	0.6627	0.551	0.2408	0.1201	0.7961	0.1768	0.2146	0.5461	0.8707	0.2776	0.2373	0.1302	0.0884	0.3259	0.9552	0.2508	0.012	1.1626	0.3394	0.0611	0.0861	0.5903
TCGA-CM-5348	393	0	0.1402	0.3658	0.3381	0.0251	0.1126	0.0858	0.2535	0.7526	0.061	0.5879	0.2775	11.7699	1.323	0.4397	0.2349	0	0.6205	0.075	0.096	0.1009	0.7507	1.6814	0.2756	0.0552	0.623	0.3718	1.086	0.4067	0.1767	0.7093	0.1626	0.4683	1.1121	1.8206	0.9981	0	0.232	0.2308	0.4978	0.1746	0.1824	0.0977	0.6267	0.9484	0	0.1228	1.7487
TCGA-A6-2679	595	0	0.0409	0.0959	0	0	0	0	0	0.4894	0	0.1356	0	0.9588	1.2702	0	0.0646	3.9114	0.0472	0	0	0	0	0.2933	0	0	0.2728	0.2462	0	0.1283	0	0	0.4153	0	0	0.2713	0.3714	0	0.1896	0.0403	0.8902	1.6055	0	0.0873	1.9924	0.1187	0	0	0.3909
TCGA-AA-A00D	578	0	0.1623	0.1917	0.3946	0	0.8705	0	0.2614	0.5731	0.0393	0.2444	0.2044	9.5357	0.7552	0.2518	0.3959	0	0.7486	0.2576	0.132	0.0866	0.8292	1.057	0.4735	0.0356	0.4588	0.7808	0.933	0.4316	0.1752	1.4799	0.0898	0.2816	0	1.1242	0.7212	0.1557	0.3246	0.1538	0.2138	0.5785	0.4701	0.0944	0.5384	0.8053	0.3205	0.226	0.845
TCGA-DM-A28C	2475	1	0.1958	0.1927	0.1356	0.0154	0.026	0	0.3281	0.332	0	0.0876	0	5.4272	0.1751	0.271	0.1336	0.1685	0.1648	0.0173	0.0177	0.2486	0.5948	0.7202	0.1274	0.0766	0.5993	0.2864	1.1879	0.5197	0.5654	0.562	0.0859	0.3896	0.3671	0.8326	0.144	0.1117	0.1164	0.2143	0.1917	0.7377	0.3372	0.1241	0.5793	0.23	0.1724	0.0486	1.187
TCGA-CA-5255	93	0	0.0336	0.1804	0.2622	0.0589	0	0.0504	0.2382	0.9239	0	0.1114	0	5.2579	0.278	0.459	0.2546	0	0.155	0.044	0	0.1184	1.4483	0.5779	0.2157	0.1297	0.1493	0.5013	1.3816	0.4285	0.1277	0.595	0.0341	0.1467	0.4664	1.3418	0.2066	0.2129	0.0623	0.1282	0.4872	0.205	0.514	0.043	0.5724	0.4384	0.146	0.0412	0.2567
TCGA-AA-3519	276	0	0.1147	0.1776	0.2324	0.0304	0.3076	0.1562	0.554	0.8098	0.0555	0	0.1444	3.613	0.5174	0.1779	0.2632	0.8852	0.0721	0.0455	0.0932	0.2449	1.1718	0.5975	0.3346	0.2012	0.1852	0.3762	0.5274	0.2178	0.0495	0.8612	0.1269	0.1137	0.868	0.8461	0.4518	1.1003	0.0241	0.1025	0.9066	1.5442	0.1329	0.1334	1.0145	0.433	0	0	1.8908
TCGA-CA-5256	65	0	0.1368	0.19	0.0663	0.0174	0	0.2673	0	0.3553	0.0317	0.0394	0	1.8937	0.1045	0.1015	0.2065	0.1262	0.0686	0.0519	0	0.0698	0.2228	0.1704	0	0.0861	0.2113	1.0299	2.0681	0.5467	0	3.6488	0.1206	0.0324	0.165	1.5365	0.3776	0.1255	0.358	0.1473	0.2586	0.5181	0.9093	0	0.7233	0.1551	0	0	1.0785
TCGA-AD-5900	370	0	0.0699	0.1654	0.1169	0.0102	0.0344	0	0	0.3344	0	0.0463	0.2422	2.7519	0.7378	0.4179	0.3091	0	0.6857	0.0458	0.1251	0.1232	0.4586	0.3007	0.449	0	0.1398	0.4459	0.2654	0.1242	0.0498	0.2064	0.1135	0.1144	0.2912	0.7589	0.134	0.0738	0.0324	0.0963	0.2028	0.5485	0.1783	0.1193	0.3404	0.196	0	0.0214	0.8013
TCGA-AZ-6599	206	1	0.2589	0.263	0.4513	0.126	0.0653	0.0995	0.3528	2.4796	0	0.1979	0	10.8829	0.2128	0	0.2724	0	0.1608	0.0217	0.052	0.078	1.306	0.4756	0.3196	0.1922	1.0174	0.7427	2.624	0.6937	0.1734	0.7835	0.2896	0.2173	0.3685	1.952	0.3112	0.7007	0.1384	0.1997	0.433	0.1735	0.8038	0.0142	1.373	0.3592	0.3605	0.0814	2.6301
TCGA-G4-6586	1089	0	0.1237	0.2391	0.6592	0.0441	0.1187	0	0.1069	0.8657	0.0161	0.1	0	19.0822	1.2233	0.1546	0.6287	0.0641	0.1114	0.0856	0.0135	0.3545	1.2439	1.7729	0.3874	0.0291	0.7105	0.1379	1.3741	0.1766	0.129	2.7424	0.0306	0.1317	1.6753	0.9348	0.1521	0.4459	0.0909	0.1828	0.35	0.8152	0.4231	0.2574	1.9091	0.4927	0.0656	0.0555	0.8643
TCGA-AA-3518	31	0	0.1281	0.1723	0.2404	0.0394	0.2652	0.101	0.2389	0.6446	0.0359	0.268	0.1868	4.7994	1.6034	0	0.2341	0.1431	0.2332	0.1177	0.0151	0.3167	1.0104	2.1251	0.3245	0.1301	0.7487	0.5028	1.279	0.1268	0.096	0.9547	0.1368	0.478	0.1871	0.8264	0.2106	0.1423	0.1249	0.3235	0.4886	0.235	0.7733	0.0575	0.6561	0.254	0.2929	0	2.8317
TCGA-NH-A6GA	302	1	0.1364	0.2578	0.3372	0.0434	0.0976	0.446	0.6151	1.1856	0.0132	1.0352	0.1031	18.306	1.3361	0.1693	0.1722	0	0.3718	0.0758	0.0887	0.233	1.208	3.3048	1.2337	0.2154	0.8483	1.1694	1.2704	1.3371	0.2827	0.7317	0.161	0.5275	0.4818	0.6532	0.3974	0.6282	0.2929	0.0995	0.5752	1.664	0.5373	0.2962	1.5085	0.6133	0.431	0.1216	0.9943
TCGA-AA-3688	578	0	0.1305	0.1019	0.1817	0.0159	0.2673	0	0	0.4548	0.029	0.2161	0.0753	5.4991	0.3654	0.0928	0.1716	0	0.4012	0.2017	0.0608	0.3192	1.1202	0.8567	0.2617	0	0.5071	0.51	1.0656	0.5907	0.2323	1.283	0.0221	0.415	0	1.3056	0.2137	0.2295	0.2769	0.1048	0.1576	1.8946	0.5542	0.1391	0.7935	0.2206	0.1181	0.0666	0.7784
TCGA-A6-6782	189	0	0.1031	0.1396	0.8249	0.0309	0.156	0	0.281	0.7266	0.0563	0.2452	0.0366	15.7724	0.451	0.4061	0.1919	0.2806	0.8048	0.2135	0.0473	0.1242	0.7923	0.7575	0.2121	0.1403	0.6928	0.5532	1.1701	0.3425	0.1381	1.4661	0.2199	0.1442	0.6603	1.2741	0.4076	0.3348	0.3183	0.1954	0.3065	0.8983	0.4379	0.0789	1.029	0.6358	0.1722	0.1458	0.757
TCGA-F4-6461	338	1	0.0315	0.2043	0.2964	0.1022	0	0	0.434	1.0248	0.0746	0.1623	0.2424	11.2119	0.7129	0.1195	0.2209	0	0.6054	0.0611	0.1096	0.2055	0.8524	1.2035	0.1685	0.0676	0.4042	0.2863	0.9738	1.7333	0.0166	0.6195	0.0497	0.1336	0.9714	1.3508	0.3386	0.2955	0.0892	0.2271	0.558	0.122	0.4906	0.0746	1.0218	0.3077	0.076	0.1501	2.4055
TCGA-AA-A02Y	1216	0	0.0436	0.1617	0.0686	0.015	0.1261	0	0.0909	0.2299	0	0.068	0	4.0841	0.3235	0	0.2672	0	0.0592	0.0504	0.0172	0.1205	1.0571	0.1102	0.0412	0.0248	0.2506	0.1728	0.2433	0.3109	0.0609	0.5448	0.0312	0.1259	0.2135	0.8412	0.1603	0.1624	0.0356	0.0908	0	0.2905	0.3269	0.0656	0.1248	0.161	0.1114	0.0157	0.4897
TCGA-CA-6717	388	0	0.1233	0.0945	0.2335	0.009	0.0303	0	0.1638	0.6261	0	0.1021	0.2561	3.608	0.3824	0.1578	0.3307	0.1308	0.4904	0.0471	0.3445	0.1086	0.635	0.3974	0.0989	0.1636	0.3833	0.4299	0.5456	0.425	0.0146	1.8546	0.2438	0.1681	0.0855	1.6537	0.3106	0.1301	0.0785	0.1151	0	0.7787	0.4712	0.0263	0.3749	0.125	0.0669	0.0189	1.059
TCGA-AA-3846	518	0	0.1887	0.1522	0.7061	0.118	0.9942	0	0.597	1.1277	0.1077	0.0447	0	39.9626	1.4635	0.6903	0.4893	0	0.3109	0.3384	0.0603	0.3958	3.5354	1.5451	0.2163	0	1.1077	0.9242	1.5343	0.4648	0.064	2.9428	0.082	0.2205	0.9353	1.7974	0.2717	1.565	0.2185	0.1431	0.1954	3.6998	0.773	0.115	1.6398	0.5339	0.4392	0	0.4504
TCGA-CM-5861	335	0	0.0579	0.1348	0.1788	0.013	0.0876	0.0668	0.3158	0.3995	0	0.1181	0.0617	3.8404	0.2627	0.1521	0.3517	0	0.5859	0.0778	0	0.2617	0.0835	0.6385	0.143	0.0215	0.1584	0.1823	0.7327	0.2887	0.0635	1.7881	0.1989	0.2917	0.2474	0.9227	0.1617	0	0.0413	0.1507	0.0646	0.1553	0.284	0.057	0.1084	0.3358	0	0	1.2762
TCGA-AZ-6603	899	1	0.1698	0.1319	0.5623	0.0219	0.2211	0.0374	0.2655	0.5672	0.0931	0.4137	0.1384	11.6278	0.5863	0.469	0.2286	1.0074	0.7777	0.3653	0.0894	0.0587	1.357	1.1094	0.4008	0.1085	0.9098	0.8893	1.1214	0.3706	0.2135	1.0316	0.1064	0.218	1.1091	1.7707	0.4229	0.1582	0.347	0.1739	0.2172	1.654	0.3501	0.0533	0.5469	0.3475	0.1085	0.2449	0.9776
TCGA-A6-6649	328	0	0.2193	0.5334	0.7478	0.0448	0.0863	0.1643	0.1165	0.8518	0.035	0.5376	0.0607	21.1568	0.7687	0.4117	0.2423	0	0.8699	0.1867	1.2112	0.2576	1.8897	2.0737	0.2463	0.201	0.7208	0.4115	1.6086	0.4537	0.2499	1.1645	0.298	0.3947	0.2434	1.1006	0.2387	0.2777	0.2742	0.2277	0.5085	0.4777	0.1118	0.1871	1.3338	0.4999	0.2382	0.2687	1.2769
TCGA-CA-5797	100	0	0.0964	0.2277	0.0982	0.0563	0.0813	0.0413	0.0488	0.7079	0.132	0.292	0.0382	2.0127	1.0426	0.5643	0.2087	1.9883	0.2605	0.0722	0.1602	0.0647	0.3096	0.2763	0.0884	0	0.3793	0.5037	0.2439	0.1957	0.0392	0.9753	0.0615	0.1653	0.0765	0.9035	0.2277	0.1163	0.1978	0.0758	0.0799	0.3361	0.5266	0.0587	0.134	0.1437	0	0.1013	0.3419
TCGA-3L-AA1B	349	0	0.4514	0.1609	0.2854	0.0374	0.3463	0.048	0.2269	1.1288	0.0853	0.2758	0.0887	15.5645	0.7978	0.6012	0.2021	2.1749	1.0412	0.1677	0.1217	0.3008	1.7994	2.6148	0.8734	0.4326	0.9955	0.4852	1.6804	0.7828	0.3345	1.7757	0.2143	0.5762	0	1.1402	0.5195	0.9461	0.3114	0.1498	0.5569	1.6459	0.9384	0.1502	2.0253	0.7794	0.6259	0.0785	1.1919
TCGA-CK-5914	669	0	0.0938	0.1939	0.535	0	0.4341	0.1654	0.1955	1.0716	0.0441	0.0914	0.1911	23.1286	0.5363	0.8948	0.2525	1.4641	0.1527	0.265	0.0062	0.1296	2.3258	1.0673	0.1328	0.1198	0.7353	0.4646	0.9944	0.3747	0.0786	2.572	0.028	0.1204	0.3063	1.4897	0.1696	0.5241	0.1214	0.0326	0.1999	1.1298	0.7383	0.0824	1.0068	0.4291	0	0.3043	0.1844
TCGA-D5-6541	474	0	0.2673	0.3027	0.144	0.0325	0.1533	0	0.0395	0.3461	0.0356	0.0295	0.1234	4.3605	0.4054	0.3802	0.1687	0.6147	0.7346	0.0583	0.0249	0.0785	0.4173	0.383	0.0715	0.1397	0.4848	0.3161	0.7324	0.4841	0.0635	0.8411	0.1988	0.0364	0.1855	0.9039	0.238	0.2351	0.1393	0.1612	0.1291	0.6405	0.2839	0.0475	0.3793	0.2711	0.0968	0.0273	0.5528
TCGA-AA-3966	61	0	0.0654	0.1926	0.3035	0.0954	0.3214	0.1633	0.193	0.2604	0.058	0	0.0754	3.1634	0.5914	0.093	0.2407	0	0.2261	0.0357	0.0365	0.3839	1.1225	1.4829	0.1748	0.0263	0.1936	0.4979	1.1023	0.3187	0.1035	0.5785	0.0773	0.0297	0.3024	1.0015	0.3623	0	0.164	0.1028	0.4737	0.2373	0.2777	0.0697	0.5301	0.442	0.3549	0	2.3399
TCGA-CM-6675	153	0	0.4823	0.4461	0.2263	0.0648	0.1248	0.0476	0.5059	0.5499	0.0169	0.3784	0.4835	9.7792	0.7252	0.2708	0.2304	0	0.3367	0.0623	0.0497	0.2236	2.259	1.0457	0.4583	0.245	1.3391	0.4046	2.2675	1.7307	0.1055	1.8349	0.4184	0.3115	0.7926	2.0184	0.451	1.3397	0.6393	0.3519	0.23	2.848	0.4044	0.1218	0.7721	0.6468	0.1379	0.2722	0.4241
TCGA-AA-A00Z	669	0	0.3716	0.2757	0.3284	0.0187	0.441	0.192	0.1135	0.6126	0.0682	0.0424	0.0887	3.7808	0.2451	0.3281	0.0607	0.816	0.5172	0.0699	0.043	0.301	1.2003	1.0098	0	0.2473	0.8538	0.447	1.4585	0.2945	0.213	3.1755	0.169	0.1747	0	1.0718	0.1162	0.8114	0.0297	0.1285	0.2786	1.3398	1.0615	0.0547	1.8705	0.1981	0	0.0393	0.6116
TCGA-AY-6386	360	0	0.108	0.2261	0.0688	0.018	0.0607	0	0.2186	0.5716	0.2301	0.0409	0.2564	2.4566	0.201	0.2107	0.5162	0.131	0.1637	0	0.0414	0.1087	0.8092	0.3537	0.099	0.0893	0.1645	0.1113	0.9366	0.2644	0.0879	1.3108	0.025	0.101	0.0856	1.0426	0.1462	0.2605	0.0357	0.1019	0.3131	0.1344	0.3146	0.0395	0.6756	0.1908	0	0.0378	0.4713
TCGA-G4-6321	672	0	0.046	0.1747	0.3152	0.0929	0.0348	0.106	0.0626	0.4437	0.0377	0.0469	0	2.9808	0.1499	0.0604	0.3237	0.0751	0.3344	0.0154	0.1265	0.1246	1.0598	0.2533	0.0567	0.0341	0.3141	0.1021	0.4472	0.1773	0.0672	0.459	0.0215	0.0579	0.2944	2.2431	0.0998	0.1493	0.0082	0.0876	0.3587	0.2157	0.3154	0.1357	0.4301	0.2835	0.2304	0	0.8438
TCGA-G4-6320	804	0	0.2107	0.2742	0.8348	0.0342	0	0	0.3456	0.6295	0	0.2326	0.054	13.5212	0.6777	0.1332	0.6896	0.0828	0.8188	0.247	0	0	0.5847	0.2795	0.313	0.2259	0.6932	0.6194	3.1825	0.587	0.1853	2.6242	0.1187	0.3192	1.0828	0.9047	0.3342	0.3294	0.2259	0.27	0.1696	0.9178	0.9944	0.0832	1.7085	0.2864	0.4237	0.0717	1.08
TCGA-AA-A00K	549	0	0.0777	0.1896	0.1102	0	0.1389	0	0.1251	0.3799	0.2257	0	0.1957	6.7494	0.6428	0.3618	0.2007	1.1997	0.2118	0.0925	0.0158	0	0.397	0.5061	1.3603	0.1704	0.4707	0.4249	0.9381	0.3248	0.3019	3.5847	0.043	0.2312	1.3724	0.8191	0.1851	0.4474	0.1799	0.0945	0.512	0.4309	0.09	0.1205	0.5156	0.2116	0	0.0433	0.8092
TCGA-AA-A01I	943	0	0.1207	0.2305	0.1399	0.0705	0.0475	0.2172	0.1711	0.6927	0	0.096	0	8.9126	0.1698	0.6596	0.0915	1.8455	0.1225	0.0949	0.0432	0.1702	0.4524	0.1384	0.0775	0.0233	0.4505	0.2905	0.7941	0.4643	0.0917	0.969	0.0294	0.0263	0.2681	0.952	0.1412	0.3059	0.0783	0.1786	0.21	0.505	1.0464	0.0618	0.1175	0.4013	0	0.0888	0.5533
TCGA-A6-5660	342	0	0.1379	0.2682	0.2807	0.0525	0.059	0	0.1593	0.3941	0.016	0.139	0.3322	12.0193	0.4402	0.2047	0.1514	1.3365	0.5532	0.3272	0.0067	0.1056	0.674	0.6873	0.2886	0.0579	0.293	1.8896	0.91	0.4385	0.0569	1.6628	0.073	0.1145	0.416	3.0441	0.7826	0.2531	0.2777	0.1757	0.3476	1.489	0.5731	0.0767	0.5835	0.2578	0.0651	0.2204	0.8013
TCGA-CK-6747	89	0	0.1587	0.1967	0.193	0	0.0237	0.036	0.0852	0.388	0.0256	0.0478	0.0666	2.2752	0.1641	0	0.2961	0.1532	0.183	0.021	0.0215	0.0565	1.0813	0.2067	0.0772	0.0348	0.2884	0.2661	0.6083	0.196	0.1142	0.7947	0.0781	0.0918	0.534	0.9919	0.1188	0.1523	0.0501	0.1911	0.1743	0.1048	0.2452	0.0308	0.117	0.1231	0	0.0589	0.5051
TCGA-4N-A93T	146	0	0.0714	0.2474	0.5191	0.1813	0.1832	0.0465	0.6051	0.9464	0.0827	0.2058	0	30.8043	0.928	2.1733	0.8234	0.2637	0.3438	0.488	0.0208	0.2918	2.9088	1.6018	1.1461	0.1648	0.8414	1.0384	3.4955	0.3894	0.1327	5.2771	0.0756	0.3218	1.2928	3.2046	0.338	3.0809	0.7335	0.3945	0.4501	2.5165	0.6332	0.106	2.1911	0.393	0.4722	0.0571	0.5039
TCGA-AA-3952	61	1	0.078	1.0873	0.1118	0.1464	0	0	0	0.4995	0	0.1846	0	2.4533	0.4552	0.3805	0.4749	0	0.4241	0.0851	0.0872	0.5891	1.7747	1.1178	0.8048	0.0269	1.8565	0.5898	4.6515	0.3959	0.0794	2.2359	0.407	0.1823	0.464	1.3292	0.3875	0.3529	0.4775	0.1425	0.4846	3.933	0.5681	0.0238	1.0846	0.4091	0.3631	0.2049	1.3299
TCGA-NH-A6GB	476	0	0.098	0.094	0.6554	0.0119	0.6025	0.1224	0	0.3905	0.1958	0.3247	0.2263	37.7969	0.4096	0.4183	0.2707	0.0867	0.2167	0.419	0.0548	0.5277	3.6726	2.5748	0.9175	0.0788	1.2155	1.1593	1.6271	0.2219	0.3685	2.3134	0.0828	0.3787	1.1335	2.3272	0.1976	0.4311	0.4445	0.1269	0.4144	2.8825	0.3123	0.1045	1.1924	0.1815	0.0887	0	0.5848
TCGA-D5-6931	365	0	0.1345	0.187	0.1785	0.0748	0.3466	0	0.227	0.402	0.1365	0.0849	0.6656	9.3628	0.6327	0.1641	0.2023	0.6121	0.2882	0.0839	0.1003	0.1129	1.5005	1.2394	0.257	0.1082	0.4412	0.2312	0.9319	0.328	0.2891	0.189	0.0715	0.1048	1.067	0.7642	0.1647	0.4058	0.1039	0.0718	0.4644	0.4187	0.1225	0.0683	0.7795	0.359	0	0.0393	0.7034
TCGA-AA-3973	397	0	0.0423	0.1561	0.5655	0.1029	0.6931	0	0.1248	1.5161	0.0751	0.3269	0	9.638	1.3992	0.1203	0.2447	0.748	0.3739	0.923	0.0315	0.9933	0.2641	2.9283	0.7916	0.204	0.5635	1.0172	1.2033	1.6936	0.1673	1.0812	0.2287	0.4612	0	1.8561	0.1989	0.7438	0.4243	0.1885	0.8172	1.8422	1.0778	0.0601	1.3717	0.5447	0.4592	0.2159	1.2782
TCGA-AA-3841	1124	0	0.0547	0.1924	0.427	0	0.4037	0	0	0.0818	0	0	0	0.2563	2.4052	0	0	1.4523	0.4103	0.0597	0	0.1607	0.5127	0.9802	0	0	0.1216	0.6583	1.3844	0.2287	0.1949	0.1615	0.0278	0.0746	0	0.4759	0.2896	0	0.0317	0.1345	0.1983	0.2384	0	0.0584	0.3329	0.2247	0	0	1.4368
TCGA-A6-6654	399	0	0.0629	0.1582	0.3737	0	0.1472	0.0898	0.3183	0.6084	0.1435	0.0198	1.5346	5.4412	0.5945	0.7667	0.1701	0.3814	0.7389	0.0654	0.154	0.0703	0.5609	0.4719	0.1922	0.0722	0.133	0.1729	0.6248	0.3379	0.0711	0.742	0.1215	0.2776	0.3324	1.1159	0.1811	0.1264	0.0347	0.0565	0.1736	0.6784	0.1145	0.0128	0.5099	0.2574	0.1951	0.0367	1.1719
TCGA-A6-2674	523	0	0.457166666666667	0.7517	6.37053333333333	4.36766666666667	0.492433333333333	7.3321	11.7048	7.57113333333333	0.670566666666667	0.9083	1.8654	88.6227333333333	0.896866666666667	1.87036666666667	0.838466666666667	0	1.0611	0.251766666666667	2.06883333333333	0.598833333333333	2.76183333333333	6.9748	1.92793333333333	0.1448	0.910966666666667	1.73093333333333	4.08276666666667	1.5582	0.732066666666667	2.6186	0.732366666666667	0.420866666666667	10.2162666666667	1.55673333333333	2.1007	2.0728	0.697233333333333	0.359233333333333	4.04496666666667	0.817733333333333	1.0729	0.9169	7.32523333333333	1.0376	4.65193333333333	0.139633333333333	0.4853
TCGA-AA-A02H	61	1	0.104	0.124	0.4636	0	0.6136	0	0.7369	1.2428	0.4431	0	0	15.78	0.6667	0.355	0	1.766	0.5756	0.0908	0.093	0	1.1689	0	0	0.3011	0.8315	0.4503	0.6576	0.8692	0.0988	2.4544	0.1266	0.1134	0	0.7579	0.1467	0	0.1926	0.1309	0.6029	0.5437	1.5903	0	3.5421	0.5827	0	0	1.1912
TCGA-AA-3510	1946	0	0.4052	0.2918	0.1272	0.0333	0	0	0.1011	0.0682	0.0608	0.0378	0.1581	0.9624	0.484	0	0.1802	0	0.1185	0.0374	0.0511	0.3352	1.1762	0.4907	0.1832	0.0551	0.5071	0.1785	1.7326	0.2386	0.0542	1.2798	0.0463	0.1245	0.1584	0.728	0.2589	0.1205	0.1454	0.2379	0.4964	0.5968	0.291	0.0243	0.1389	0.1268	0.124	0.1049	1.1442
TCGA-AA-3562	608	0	0.0893	0.2968	0.1991	0.0521	0.3513	0	0	0.3914	0	0.0789	0.3299	3.3462	0.4248	0.5082	0.1316	0	0.3982	0.169	0.1331	0	0.7808	1.2796	0.0955	0.0575	0.6876	0.6302	1.1295	0.3484	0.1131	0.4918	0.1329	0.0649	0.1652	1.4399	0.4621	0.1257	0.2895	0.2107	0.2589	0.5707	0.1518	0	0.4346	0.2071	0	0	1.5346
TCGA-DM-A280	236	1	0.0828	0.1779	0.1769	0.0101	0	0.1552	0	1.093	0	0.0457	0.1912	2.1981	0.0892	0.1178	0.2179	0	0.2069	0.0151	0	0.0405	0.3232	0.0989	0.3876	0.0333	0.1533	0.1411	0.742	0.2236	0	1.4254	0.049	0.0565	0.4789	0.7317	0.153	0.2914	0.04	0.1384	0.05	0.1804	0.5717	0	0.084	0.1467	0	0.0211	0.593
TCGA-AA-A024	1188	1	0.0505	0.2369	0.161	0.0422	0.071	0	0.3838	0.1726	0	0	0	2.1645	0.1045	0	0.1824	0	0.1666	0.1261	0	0.3393	1.7587	0.6208	0.1159	0.1742	0.1283	0.2085	0.822	0.2414	0	0.4261	0.1025	0.2363	0.2004	1.0885	0.1674	0.4573	0.1003	0.1079	0.628	0.1258	0.092	0.0308	0.1757	0.2511	0	0.0442	1.4476
TCGA-AA-3522	1127	0	0.2029	0.4962	0.0583	0.0191	0	0	0	0.5866	0.0697	0	0	3.7392	0.1624	0.2234	0.3718	0	0.1962	0.0714	0.1171	0.0769	1.226	0.2813	0	0.0316	0.2616	0.4565	1.2829	0.4239	0.1554	1.1584	0.1062	0.2141	0.1816	2.7316	0.3496	0	0.1061	0.1518	0.0949	0.2281	1.0842	0.0279	0.4776	0.2213	0.1421	0	1.1244
TCGA-CM-6168	181	0	0.0943	0.1948	0.2356	0.0417	0.0281	0.0428	0.2025	0.5976	0.0457	0.1325	0.9102	9.5545	0.5082	0.0975	0.3878	0.3033	0.5865	0.0873	0.2236	0.0671	1.0705	1.0235	0.3209	0.0689	0.495	0.6942	0.6324	0.2508	0.1357	0.8092	0.0811	0.0779	0.3965	1.3441	0.4032	0.2412	0.1522	0.0989	0.2485	0.249	0.3641	0.0731	0.8342	0.265	0.1862	0.1576	0.7091
TCGA-AA-3526	580	0	0.2367	0.12	0.187	0.035	0.383	0.0898	0.1061	0.2327	0.1755	0.0595	0.1245	4.3495	0.412	0.1534	0.4917	0.3816	0.2211	0.0589	0.0201	0	1.2347	1.0302	0.2404	0.159	0.5057	0.6774	1.8376	0.2379	0.1423	2.6161	0.1033	0.1634	0.9146	2.0246	0.2476	0.6324	0.1318	0.0483	0.3908	1.8012	0.4963	0.0767	0.8018	0.3849	0.0651	0.0184	0.429
TCGA-G4-6314	1093	0	0.1801	0.1089	0.2849	0.0594	0.0857	0.0871	0.1544	0.4687	0.0309	0.077	0.5231	5.2519	0.6098	1.0414	0.1926	0	1.0654	0.1585	0.1169	0.1365	0.8708	1.4985	0.3729	0.0701	0.2839	0.4473	0.9002	0.3764	0.0552	1.6113	0.2829	0.1743	0.8869	1.4677	0.2987	0.3679	0.3027	0.1839	0.5474	0.2025	0.3702	0.1239	1.2016	0.3789	0.1262	0.0712	0.4437
TCGA-G4-6315	1117	0	0.1108	0.159	0.1811	0.0431	0.1816	0.0554	0.2618	0.574	0	0.1469	0	5.9518	0.466	1.7656	0.1516	0.6274	0.2215	0.0484	0.0578	0.1736	1.7302	1.2174	0.2964	0.107	0.361	0.2933	1.0746	0.2779	0.1053	2.4849	0.06	0.1007	0.4101	1.3095	0.1675	0.5459	0.2823	0.0683	0.2677	0.3541	0.3766	0.063	1.0785	0.2784	0.1605	0.0905	0.2821
TCGA-F4-6854	16	0	0.1196	0.1383	0.2503	0.0214	0.192	0.1097	0.2162	0.5251	0.039	0.1294	0.169	8.825	0.6663	0.2916	0.3159	6.684	0.3997	0.1119	0.0491	0.0573	0.5944	1.3289	0.2742	0.0471	0.4662	0.5578	0.5557	0.3009	0.0927	0.6625	0.0644	0.1597	0.0677	1.1846	0.1943	0.2576	0.1357	0.2025	0.0708	0.4466	0.28	0.1145	0.5345	0.2829	0.106	0.0748	0.7922
TCGA-AA-A02F	1216	0	0.0259	0.2928	0.5926	0.1893	0.3188	0.3887	0.5743	2.1699	0.7597	0.0859	0	11.054	0.2883	1.3282	0.1637	0.1376	0.2243	0.1274	0	0.2285	0.7288	0.929	0.6243	0	1.0945	0.2496	1.6401	0.691	0	2.219	0.1447	0.2122	0.5399	1.3211	0.085	1.3687	0.1351	0.0969	0.4699	0.3955	0.7437	0.0553	0.7888	0.6264	0.2817	0	0.4333
TCGA-AZ-6605	159	1	0.3735	0.2066	0.4382	0.0287	0.2578	0	0.1742	0.8616	0.0873	0.2822	0.2269	23.3582	0.8776	0.4475	0.1552	0.4174	0.7709	0.093	0.2052	0.0385	1.0436	0.7512	0.5784	0.0949	0.6841	0.4178	0.8289	0.0959	0.0778	1.2374	0.2127	0.1787	0.2728	1.4818	0.4459	0.3458	0.2352	0.1276	0.2375	0.9422	0.3341	0.028	0.7972	0.2976	0.2135	0.2008	0.7195
TCGA-D5-6924	435	0	0.1691	0.1852	0.3553	0.0141	0.1425	0.1448	0.1712	1.1547	0.2316	0.2241	0.6022	9.7289	0.5944	0.4948	0.1372	0.6153	0.546	0.1054	0.0756	0.227	0.8145	0.5537	0.5426	0.2331	0.5794	0.3835	0.8248	0.7369	0.2065	1.3682	0.1666	0.1581	0.4022	0.8882	0.3116	1.1217	0.2797	0.2128	0.3501	0.5893	0.3078	0.0824	1.1753	0.4387	0	0.2368	0.784
TCGA-DM-A28M	2895	0	0.1584	0.2024	0.1433	0.0201	0.0451	0.0688	0.2033	0.5212	0	0.0152	0	4.6012	0.1851	0	0.2029	0	0.3282	0.0251	0.0051	0.1078	1.032	0.3618	0.5893	0.1218	0.2855	0.1436	1.1612	0.4413	0.0763	1.8691	0.0373	0.0876	0.1274	0.8136	0.1573	0.4845	0.0478	0.2031	0	0.76	0.6143	0.0685	0.5026	0.0488	0.0997	0.1266	0.1753
TCGA-DM-A1D4	2821	1	0.2583	0.4253	0.6753	0.1377	0.464	0	0.616	0.8163	0.0397	0.2139	0	21.7279	0.5573	0.2544	0.2117	0	0.1375	0.1897	0	0.1459	1.8145	0.4626	0.5579	0.1678	0.5295	0.5019	1.3664	1.4272	0.1769	4.66	0.0453	0.2438	1.4475	1.7566	0.403	0.9961	0.2646	0.3673	0.072	1.3633	0.7913	0.233	2.1148	0.4223	0.2697	0.1065	0.2134
TCGA-DM-A1D9	4270	0	0.1313	0.2626	0.2786	0.0495	0.0833	0.0317	0.4503	1.0127	0.0113	0.1825	0.088	13.0565	0.5498	0.9763	0.2675	1.0343	0.3322	0.1017	0.0095	0.2986	1.4684	0.8499	0.3399	0.1431	1.2421	0.5045	1.3128	0.5179	0.1811	1.7999	0.1504	0.0809	1.1759	1.5895	0.6085	0.313	0.2747	0.2608	0.3377	0.3322	1.2149	0.0452	0.9792	0.6651	0.7362	0.1428	0.3438
TCGA-D5-6928	354	0	0.1646	0.4258	0.2668	0.0349	0.9123	0	0.3181	1.4842	0.2869	0.2776	1.3678	10.5674	2.0732	0.1022	0.5195	0	0.6074	0.0261	0.1673	0.246	1.7939	2.2724	0.7683	0.2455	1.0102	0.4607	0.8515	0.2189	0.27	0.7063	0.1214	0.3264	0.6644	0.7286	0.4132	0.4422	0.0554	0.3248	1.1277	0.9387	0.3432	0.2425	0.9465	0.5811	0.13	0.0367	2.2281
TCGA-AZ-6606	357	1	0.1014	0.2567	0.5209	0	0.3877	0	0.2993	0.488	0.03	0.0933	0.039	20.1514	0.3436	0.1923	0.3289	0.1793	0.2013	0.2213	0.0252	0.2315	1.3188	0.2824	0.0452	0.1223	0.8005	0.2777	1.5848	0.5355	0.2273	0.9637	0.0628	0.1536	0.5471	1.25	0.1958	0.1189	0.1043	0.0919	0.1633	1.006	0.1435	0.036	0.8906	0.5277	0.0612	0.138	0.1882
TCGA-AA-A02W	1247	0	0.2409	0.2053	0.4347	0.201	0.8462	0	0.5081	1.6112	0.0306	0.19	0	22.9982	0.7296	2.6439	0.3803	1.3395	0.2911	0.3757	0.0257	0.6064	2.1494	1.2329	0.092	0.1107	0.8919	2.0424	1.8501	0.5874	0.2452	2.1663	0.1629	0.2503	0.7961	1.3113	0.902	0.4844	0.6908	0.2008	0.1663	1.5495	0.5118	0.0734	2.2331	0.5431	0	0.0351	1.8619
TCGA-AA-3542	395	0	0.111	0.2584	0.1713	0.0997	0.084	0	0	0.1021	0	0	0	0.8001	0.265	0.1458	0.1078	0.3626	0.0591	0.1678	0	0	0.4801	0.2448	0.2741	0	0.1138	0.8014	0.4321	0.232	0.0811	0.2016	0.0866	0.0466	0	0.3396	0.8867	0	0.0791	0.1209	0	0	0.2177	0	0	0.0578	0	0	1.2231
TCGA-CK-6746	0	0	0.1466	0.1743	0.1293	0.0981	0.1802	0	0.2705	0.8212	0.0163	0.2226	0.0846	5.492	2.0177	0.0521	0.7904	0	0.3169	0.0467	0.0341	0.2152	0.4577	1.0939	0.833	0.0147	0.4612	0.9477	0.1738	0.2042	0.0435	0.1441	0.2168	0.0833	0.1695	0.7233	0.2339	0.0645	0.2475	0.1934	0.177	1.1442	0.2335	0.1042	0.8916	0.2803	0.0663	0.1871	4.2269
TCGA-F4-6569	409	0	0.1028	0.1146	0.0941	0.0077	0.0259	0.0395	0.1402	0.4728	0.014	0.0349	0.4018	1.9268	0.2754	0.135	0.4495	1.1197	0.6083	0.0288	0.1474	0.062	0.247	0.1511	0.1693	0.0382	0.1523	0.2665	0.1834	0.2535	0.0626	0.5913	0.2193	0.1007	0.2196	0.7907	0.1994	0	0.0672	0.084	0.1147	0.1379	0.1344	0.045	0.1283	0.3057	0.0573	0.0323	0.579
TCGA-AA-3529	0	1	0.0477	0.2118	0.2732	0.0994	0	0.2041	0.1206	0.1628	0	0.0451	0	3.2529	0.2253	0.1162	0.2364	0.2891	0.3926	0.0297	0.1066	0.2399	0.6378	1.2683	0.6556	0.0657	0.6049	0.7044	1.3348	0.1707	0	1.125	0.0138	0.1114	0.378	1.2407	0.1853	0	0.2681	0.1446	0.0987	0.1187	0.5207	0.2033	0.497	0.296	0	0	1.04
TCGA-AA-3524	1096	0	0.2313	0.3167	0.3314	0	0	0	0.5854	0.7899	0	0	0	5.4167	0.1196	0	0.0522	0.7015	0.2286	0	0	0	0	0	0	0	0.2202	0.9142	0.3134	0.2072	0.0785	0.7799	0.067	0	0.4586	0.6842	0.2664	0.6975	0.0383	0.0585	0	0	0.8423	0	0.402	0.3192	0	0	1.2618
TCGA-AA-A02O	28	0	0.0758	0.2977	0.2294	0.0316	0.1598	0	0	0.1295	0.2885	0.1435	0	1.6235	1.5738	0	0.1881	0.9198	0.3498	0.0236	0.0121	0.1908	0.8117	0.5432	0.6084	0.2352	0.2887	0.2997	0.685	0.3735	0.1286	0.5753	0.0659	0.0886	0.3006	0.5203	0.202	0.5716	0.2007	0.1129	0.471	1.0383	0.3451	0	0.6589	0.2355	0.1176	0	1.2926
TCGA-CM-4752	123	0	0.0829	0.2001	0.1385	0.0806	0.2037	0	0	0.619	0.0736	0	0	3.5577	1.1711	0.1179	0.2834	0	0.5097	0.3467	0.0309	0	0.6469	0.0989	0.3324	0.0666	0.7362	0.5482	0.9607	0.2453	0.1312	1.2224	0.028	0.226	0.1917	1.0409	0.522	0	0.3678	0.1467	0.3003	1.9255	0.8801	0.0589	0.6721	0.1601	0	0.0846	1.714
TCGA-AA-3692	1095	1	0.3354	0.3732	0.212	0.0292	0.0492	0.075	0.0887	0.8076	0.4266	0.0995	0.0693	5.3452	0.5797	0.1709	0.237	0	0.2771	0.1093	0.0784	0.5879	0.844	1.0758	0.4016	0.1208	0.4892	2.1555	3.2604	0.4289	0.0951	1.9494	0.1422	0.5733	0.4168	1.1691	0.5045	0.317	0.3709	0.1496	0.4353	2.4425	0.1914	0.1494	2.0704	0.3578	0	0.0613	1.0035
TCGA-AA-3520	731	0	0.1182	0.0783	0.2487	0.0192	0.2582	0	0.1163	0.51	0	0	0.1819	4.4888	0.4005	0.1121	0.2487	0.4181	0.2423	0.0716	0.1174	0.3084	0.7379	0.4703	0	0.095	0.4082	0.2685	1.2454	0.4527	0.0935	0.6197	0.0799	0.179	0.1822	1.1417	0.2316	0.5543	0.1064	0.1343	0.2855	0.6864	0.5856	0	0.7986	0.4503	0.1426	0.0402	1.1906
TCGA-AY-5543	479	0	0.0666	0.1009	0.0715	0.036	0.1213	0	0.1311	0.9142	0.1314	0.0654	0.0684	9.6385	0.4185	0.0421	0.4673	0.2095	0.0968	0.0646	0.0166	0.1449	1.8029	0.4243	0.1584	0.0476	0.4494	0.2196	1.1703	0.2836	0.082	0.8736	0.04	0.0538	1.3697	1.8107	0.1865	0.2084	0.0914	0.0961	0.1073	1.4191	0.3774	0.021	0.4803	0.2384	0.1072	0.0454	0.1649
TCGA-AA-3534	882	0	0.1777	0.1572	0.3047	0.0798	0.7394	0	0.3633	0.7352	0	0.0453	0	8.9637	0.516	1.0501	0.3884	0.4353	0.536	0.1044	0.0611	0.1606	1.2805	0.6856	0.2194	0	0.6983	0.6742	0.3458	0.2	0.1623	2.0972	0.1387	0.1864	0.1897	1.7436	0.2411	0.5771	0.2374	0.1237	0.8917	0.2978	0.3484	0.0583	1.663	0.8584	0.1485	0	0.4568
TCGA-AA-3971	489	0	0.1471	0.2476	0.4755	0.1288	0.2894	0.1103	0.5213	0.5275	0	0.195	0.1019	6.9595	1.0421	0.7534	0.2554	0.6246	0.4072	0.1606	0.2797	0.3456	0.6891	2.108	0.3541	0.0355	0.7842	1.4334	2.0934	0.5841	0.1747	1.2154	0.1045	0.321	0.6125	1.7181	0.3559	0.4658	0.5962	0.1967	0.853	1.282	1.125	0.1569	1.6108	0.6893	0.3196	0.2254	1.3342
TCGA-CA-6719	435	0	0.1222	0.1178	0.1935	0.0188	0.253	0.0482	0.1139	0.8263	0	0.0426	0.2227	6.6873	0.8147	0.2196	0.3147	0.9558	0.8233	0.0491	0.0575	0.0755	0.6025	0.9676	0.1548	0.0776	0.5285	0.3868	0.2847	0.2554	0.1222	1.1385	0.1044	0.228	0.1785	1.4755	0.2366	0.2715	0.2606	0.0936	0.2331	0.5604	0.2459	0.1097	0.7824	0.2081	0	0.0197	0.6447
TCGA-AA-3818	30	1	0.0838	0.3079	0.1868	0.0153	0.0515	0	0.0928	0.313	0.0837	0.0347	0	4.2195	0.417	0.2682	0.496	0.4448	0.2416	0.1486	0.0117	0.0615	0.5888	0.9756	0.2521	0	0.1629	0.4032	0.7287	0.4159	0.0497	1.4835	0.0638	0.1428	0.1454	1.2927	0.1056	0.3317	0.1334	0.0989	0.0759	0.9128	0.9345	0.0447	0.7646	0.3087	0	0.0963	0.7
TCGA-AD-6895	763	0	0.1173	0.2499	0.494	0.0285	0.3205	0	0.231	0.6622	0.0347	0.0432	0.1354	7.7854	0.701	0.2225	0.1749	0	0.3383	0.1281	0.0292	0.268	1.2212	1.8213	0.3138	0	0.1593	0.3293	1.1542	0.143	0.2322	1.6155	0.086	0.2133	1.4474	1.3281	0.0986	0.1376	0.0377	0.2154	0.8976	0.5112	0.1246	0.2502	1.3481	0.3149	0.1416	0.0399	1.2135
TCGA-QG-A5YV	1301	0	0.1578	0.2328	0.1947	0.0411	0.3602	0.0844	0.2495	1.3131	0.015	0.2427	0	10.4762	0.5331	0.7694	0.1423	1.3157	0.1689	0.0738	0.0189	0.1985	1.5833	1.0091	0.3164	0.068	0.9886	0.3592	1.0154	0.624	0.1204	1.0638	0.08	0.2151	1.4074	1.1573	0.1448	0.4757	0.2936	0.1174	0.3267	0.6873	0.6821	0.036	1.0281	0.6913	0.2448	0.0518	0.5379
TCGA-G4-6310	1372	0	0.2484	0.1145	0.7458	0.0888	0.1994	0	0.8981	1.2421	0	0.1008	0.0702	14.8167	0.3355	1.2116	0.224	1.8296	1.3798	0.2545	0.0453	0.1191	0.5699	0.5085	0.1627	0.1223	0.608	0.683	0.8656	0.3178	0.0482	1.0769	0.1028	0.2212	0.2814	1.4612	0.281	0.107	0.1057	0.1376	0.147	0.6185	0.5815	0.0216	0.2467	0.3184	0.4405	0.2485	0.242
TCGA-G4-6307	1674	0	0.5791	0.654	0.2275	0.063	0.0579	0	0.0348	0.6804	0.0418	0.078	0.0272	4.5238	1.0373	3.2171	0.1487	2.4172	0.2626	0.1543	0.0088	0.2536	1.0298	0.9564	0.315	0.0568	0.6715	1.4168	1.3035	0.5415	0.0653	1.6681	0.0478	0.1499	0.7628	0.9723	0.6826	0.2072	0.9001	0.1675	0.1423	0.2566	0.9758	0.0754	0.7642	0.3034	0.4691	0.2406	0.9183
TCGA-CM-5341	273	0	0.1359	0.4053	0.0263	0.0172	0	0	0	0.3884	0.0629	0	0.0818	2.6014	0.1161	0	0.1865	1.7561	0.3407	0.1032	0.0132	0.347	0.6642	0.3387	0	0	0.315	1.194	1.6441	0.889	0	0.9762	0.2397	0.0967	0.164	1.7617	1.5603	0	0.301	0.1301	0.2569	1.3901	0.6024	0.0252	0.4313	0.7934	0	0.181	0.9025
TCGA-G4-6627	1434	0	0.1439	0.3094	0.2115	0.0382	0.1609	0.0981	0.1739	0.7038	0.1394	0.0217	0.2266	8.2743	0.4973	0.6143	0.2375	2.0836	0.6565	0.0428	0.2414	0.1537	1.5936	0.7969	0.315	0.0474	0.3488	0.4722	1.1172	0.5743	0.1243	1.4671	0.1327	0.1963	0.6356	1.474	0.2209	0.3453	0.0455	0.0914	0.4268	0.5702	0.1668	0.0279	0.2388	0.3287	0.0711	0.1403	0.6559
TCGA-AA-3538	791	0	0.1564	0.2486	0.3353	0.0176	0	0.1803	0.2132	0.2876	0	0.0797	0	5.0723	0.5102	0.4108	0.2089	0	0.3886	0.1576	0.0807	0	1.0145	1.8966	0	0.029	0.3207	0.8974	0.4946	0.2766	0.0571	0.994	0.1465	0.0656	0.167	1.0365	0.5397	0	0.0975	0.123	0.2616	0.3146	0.6901	0.077	0.8783	0.3662	0.1307	0.4055	0.8041
TCGA-AA-3544	426	0	0.0828	0.1058	0.0503	0.022	0	0	0	0.3147	0	0.0499	0	0.6343	0.4979	0.1284	0.4512	0	0.5379	0.0985	0.1009	0	0	0	0	0	0.2674	1.1403	0.4282	0.2516	0.1429	0.6215	0.0153	0.2052	0.8353	0.7478	0.6673	0	0.3485	0.0681	0	0.9178	0.7671	0.0321	0.1831	0.3343	0.1634	0	1.2928
TCGA-AA-3496	31	0	0.197	0.1171	0.7918	0.0324	0.8734	0	0.3442	0.7629	0.0739	0.4046	0.2307	13.3628	1.1996	0.4264	0.184	0.0589	0.2881	0.1636	0.0372	0.0978	1.6119	1.5907	0.2672	0.2545	1.4178	0.7278	1.5972	0.203	0.2241	1.3756	0.0732	0.3027	0.3851	1.0068	0.2629	0.4687	0.18	0.1233	0.2816	1.9105	0.3537	0.1657	0.8103	0.2252	0.2411	0.3911	0.2384
TCGA-AM-5821	28	0	0.0448	0.2878	0.315	0	0.0339	0.0517	0	0.2472	0.0184	0	1.3846	4.9077	0.4883	0.2354	0.2938	0	0.0318	0.0301	0.0231	0.081	1.0332	0.642	0.2766	0.0166	0.1072	0.3151	1.4822	0.2017	0.0164	0.4881	0.021	0.0376	0.0957	0.3883	0.2606	0	0.008	0.1261	0.1998	0.4205	0.0439	0.0441	0.2516	0.2764	0.0749	0.0211	0.7568
TCGA-D5-6535	460	0	0.1036	0.1424	0.2608	0.039	0.4603	0.0501	0.8885	0.7193	0.0712	0.1551	0	11.6823	1.9154	0.1712	0.2533	0.2129	0.2082	0.1825	0.015	0.1178	2.9441	1.1019	0.3756	0.1129	0.297	0.5067	0.6766	0.6358	0.2223	1.0259	0.1357	0.2553	1.2992	1.4788	0.273	0.6352	0.1549	0.1262	0.3877	1.0197	0.3835	0.0713	0.7322	0.239	0	0.1229	0.7341
TCGA-D5-6532	555	0	0.1211	0.1158	0.3688	0.0259	0.3196	0	0.1047	0.5473	0.0315	0.137	0.1637	7.7211	0.1894	0.3026	0.0746	1.8815	0.1499	0.1806	0.033	0.1041	0.9963	0.4233	0.1422	0.114	0.5512	0.3198	0.9342	0.4075	0.0281	2.3011	0.0539	0.1289	0.246	0.92	0.2472	0.1871	0.1231	0.1394	0.0856	1.2872	0.979	0.063	0.7188	0.2226	0	0.181	0.3666
TCGA-AA-3930	61	1	0.1009	0.211	0.5724	0	0	0	0.3249	1.3153	0.0488	0.3038	0.127	10.0509	0.3319	0	0.2605	0	0.2538	0.0601	0.1231	0.2154	0.3436	0.7884	1.1773	0.0443	1.1406	0.706	2.0878	0.4791	0.0436	5.6278	0.1488	0.3001	1.5272	0.957	0.1941	0.3872	0.5097	0.1118	0.2659	2.1576	0.2338	0.0391	1.1157	0.5316	0.1992	0.1124	1.7509
TCGA-AY-A54L	525	0	0.2908	0.4051	0.4052	0.049	0.2475	0.0419	0.4954	0.4011	0.0596	0.1668	0	15.0881	0.3904	1.7662	0.3531	0.8905	0.1032	0.3296	0.025	0.3285	2.6195	1.3223	0.2244	0.1079	0.6708	0.5113	0.9726	0.7188	0.1992	2.2771	0.0851	0.0458	0.9314	2.4041	0.2988	0.7084	0.1684	0.1617	0.1621	0.5848	0.891	0.0239	0.8165	0.2134	0.1215	0.1713	0.4004
TCGA-AZ-4308	2048	0	0.0748	0.1158	0.2727	0	0.0668	0	0	0.0812	0	0	0.1883	1.7189	1.1947	0	0.3218	0.2886	0.4076	0.089	0	0.5588	1.6553	1.1686	0	0.0328	0.5434	0.605	0.4298	0.2699	0.0646	0	0.0689	0.2965	0	0.349	0.4795	0	0.0472	0.131	0	1.066	0	0.1159	0.3307	0.2167	0	0	1.2327
TCGA-5M-AATE	1200	0	0.1166	0.1133	0.5407	0.0681	0.5047	0.3496	0.4959	1.5055	0.0745	0.0927	0.0646	25.8272	0.357	0.7167	0.1473	1.6837	0.2583	0.2444	0.0417	0.4384	3.2339	3.476	1.0481	0.2927	0.373	0.4489	1.0621	0.6629	0.2216	1.7618	0.0284	0.3308	0.3885	1.0587	0.3668	0.2954	0.0972	0.2147	0.4734	1.2196	0.5351	0.2388	2.0432	0.3651	0	0.0858	0.668
TCGA-F4-6704	47	0	0.1607	0.1516	0.4275	0.0454	0.1359	0	0.0306	0.7331	0.0184	0.2404	0.2633	3.7226	0.352	0.0885	0.6872	0	0.7931	0.0566	0.313	0.0406	0.5179	0.4209	0.0832	0.0417	0.4912	0.345	1.038	1.2168	0.041	1.0399	0.1788	0.2356	0.1439	0.9531	0.1689	0.2553	0.064	0.1923	0.3757	0.271	0.3303	0.0074	0.5465	0.1886	0	0.3388	1.0062
TCGA-CM-6172	212	0	0.1843	0.3548	0.5283	0.0096	0.3237	0.0493	0.2333	0.4524	0.0351	0.3053	0.0456	14.1222	0.1464	0.3933	0.426	0.0699	1.0402	0.1868	0.2576	0.116	0.74	0.7547	0	0.2224	0.8042	0.5068	1.3114	0.2683	0.0625	3.6127	0.0467	0.1795	0.3654	2.012	0.1493	0.9033	0.1525	0.1126	0.2863	1.2047	0.2517	0.0562	0.5606	0.4007	0.0715	0.1815	0.3771
TCGA-A6-6781	293	0	0.396966666666667	0.205766666666667	1.88356666666667	3.0629	0.418266666666667	2.2287	4.53666666666667	4.39746666666667	0.898966666666667	0.3609	5.2163	19.7199333333333	1.13376666666667	0.273933333333333	0.624066666666667	0	2.0779	0.0311666666666667	0.0992333333333333	0.250866666666667	0.812866666666667	3.2252	0.702966666666667	0.404666666666667	0.628633333333333	0.303866666666667	1.89363333333333	0.387166666666667	0.316633333333333	1.9926	0.6433	0.472633333333333	2.74953333333333	2.849	1.38956666666667	3.65703333333333	0.241333333333333	0.290433333333333	2.04843333333333	0.421833333333333	0.385733333333333	1.0829	2.29096666666667	0.4851	0.9842	0.0267666666666667	0.6639
TCGA-RU-A8FL	1177	0	0.1185	0.2604	0.5283	0.0273	0.2147	0.187	0.2763	0.5591	0	0.124	0	18.6976	0.4805	0.1065	0.2757	0.8607	0.1151	0.0817	0	0.0366	1.8698	1.4747	0.3003	0.2558	1.2746	1.238	1.4398	0.2933	0.2666	2.9445	0.0253	0.2381	0.6059	1.2399	0.6067	0.2633	0.6645	0.2269	0.1356	0.6794	1.0732	0.3725	2.0488	0.4248	0.1355	0.0956	1.0421
TCGA-AA-3821	31	0	0.2291	0.2015	0.7576	0.3451	0.7994	0.1107	0.5236	0.7507	0	0.3917	0.2047	19.5883	1.3754	0.5045	0.3265	0	0.3238	0.1452	0.0826	0.3472	2.3534	4.2351	0.9486	0.0357	1.8709	0.6933	2.2897	0.5868	0.1404	1.5696	0.3598	0.3224	1.8458	0.8813	0.3128	0.4679	0.2396	0.1802	0.9639	0.837	0.4709	0.4412	5.7531	0.5711	0.321	0	1.1286
TCGA-F4-6808	1024	0	0.3799	0.2141	0.2911	0.0693	0.2724	0.1186	0.0701	1.9156	0.2951	0.1573	0	7.1545	0.6343	0.7431	0.2498	2.6884	0.0639	0.0864	0.0088	0.093	0.8155	0.2268	0	0.0382	0.4922	0.3618	0.8509	0.1902	0.0564	1.3544	0.3854	0.0648	0.659	0.8522	0.355	0.3342	0.2199	0.1136	0	1.0345	0.3026	0.0506	0.9629	0.2638	0.086	0.5092	0.5289
TCGA-AA-3994	822	0	0.0828	0.1627	0.0851	0	0	0.1908	0.1128	0.4185	0	0.0844	0.0882	1.9679	0.2699	0.326	0.3215	0	0.4111	0.0973	0	0.1495	0.5963	0.5473	0.3065	0.0614	0.4242	0.3982	0.6441	1.3037	0.0302	0.0751	0.2841	0.3472	1.2368	1.0334	0.1668	0.1344	0.0442	0.1903	0.3691	0.3883	0.0811	0.0272	0.7745	0.4674	0	0	1.5801
TCGA-AZ-6607	97	1	0.0584	0.5628	0.2522	0.0746	0	0	0.1293	0.3053	0	0.0242	1.3649	3.2135	0.3736	0.623	0.2419	0	0.6566	0.0159	0.049	0.1286	0.2735	0.2615	0.2343	0.0881	0.1135	0.1844	0.4154	0.0991	0.0173	0.9045	0.1777	0.0597	0.6078	1.9103	0.2244	0.077	0.0169	0.1249	0.1587	0.5088	0	0.0156	0.1776	0.1904	0	0.0671	1.1149
TCGA-DM-A1D7	405	1	0.195	0.3373	0.404	0.0268	0.1805	0.0344	0.2439	0.8364	0.0489	0.0912	0.0954	8.8339	0.5386	1.0576	0.21	2.533	0.3281	0.2003	0.0205	0.1617	1.3756	0.6247	0.3682	0.0996	0.7033	0.3422	1.2914	0.4699	0.0436	2.41	0.0698	0.0501	0.8279	1.4595	0.1781	0.8234	0.2604	0.2148	0.133	0.4399	1.082	0.0783	1.0607	0.4855	0.0997	0.0984	0.2409
TCGA-AD-A5EJ	0	0	0.0879	0.1666	0.6689	0.0177	0.2683	0.0909	0.1074	0.2717	0	0.0803	0.2519	9.0301	0.1693	0.4657	0.4976	0	0.1748	0.0529	0.0339	0.178	0.9655	0.8687	0.0973	0.0439	0.5656	0.1167	1.2077	0.1457	0.1584	0.1073	0.0123	0.1488	1.5145	1.411	0.1558	0.192	0.0562	0.0763	0.2636	0.1321	0.4636	0.2586	1.6964	0.287	0.0658	0.0371	1.0129
TCGA-D5-6932	346	0	0.1571	0.0791	1.0441	0.0167	0.3652	0	0.0506	0.8363	0	0.0757	0.5143	18.3	0.2776	0.6826	0.2434	0.5457	0.4019	0.3117	0.0192	0.0335	0.7491	0.4502	0.3667	0.0276	0.4948	0.5359	3.0344	0.382	0.0543	1.719	0.0811	0.0779	0.872	1.6322	0.1439	0.4823	0.291	0.1045	0.2898	1.6675	0.4732	0.0609	0.7644	0.3421	0.3102	0.1225	0.7362
TCGA-AD-6901	682	1	0.1461	0.17	0.6353	0.0208	0.2803	0.1068	0.3156	1.2561	0.0569	0.2124	0.2467	16.7522	0.5415	1.3379	0.3149	0.5294	1.2572	0.2877	0.0876	0.0837	0.9344	0.6636	0.5717	0	0.4273	0.2914	1.3968	0.9455	0.1523	2.1021	0.3614	0.3497	3.5596	2.5021	0.4668	0.6016	0.462	0.1429	0.3615	0.8071	0.4086	0.1368	1.2135	1.2115	0.0774	0.1091	1.4624
TCGA-AA-3848	306	1	0.096	0.1553	0.4064	0.1401	1.1324	0	1.53	0.3441	0.3066	0.3179	0.1329	1.2584	4.2667	0	0.0303	3.8704	0.7525	0.0419	0	0.3381	2.6965	3.8498	0.7699	0.3704	0.682	0.3001	2.0025	0.3409	0.319	0.1132	0.0389	0.628	0	0.5086	0.1064	0.2026	0.2222	0.083	2.9208	1.4214	0	0.1228	1.8677	0.2132	0	0.1764	0.6412
TCGA-AA-3543	30	0	0.0808	0.109	0.075	0	0.0662	0	0	0.362	0.1076	0.0446	0.0932	2.8374	1.2042	0	0.2975	0	0.5434	0.0294	0.0151	0.0791	0.6305	0.5787	0.324	0	0.3588	0.4372	0.8939	0.1829	0.0639	0.7149	0.041	0.1468	0.1868	0.7136	0.1696	0.1421	0.0779	0.1535	0.4878	1.0558	0.2574	0.0861	0.8189	0.3447	0	0	1.1567
TCGA-AZ-5407	1868	0	0.1638	0.2542	0.1304	0.0341	0.0383	0	0	0.3029	0.0208	0.2067	0	2.4472	0.2782	0.1997	0.2339	0	0.2518	0.0681	0.0523	0.0916	0.5114	0.3352	0.1251	0.0753	0.4157	1.4633	1.4302	0.3911	0.0556	1.1964	0.0554	0.0638	0.5411	1.8408	0.2279	0	0.307	0.1273	0.2826	1.0873	0.2485	0	0.3795	0.1507	0.0847	0.0717	0.8189
TCGA-A6-5667	320	0	0.0453	0.4076	0.2018	0.0088	0.1781	0.0452	0.1069	0.8837	0.0482	0.12	0.1254	6.3888	0.9986	0.7212	0.1334	0.8969	1.0232	0.1054	0.027	0.1418	0.9046	0.7783	0.0969	0.0146	0.2547	0.8277	0.9733	0.2712	0.043	1.2821	0.098	0.1975	0.0838	1.1148	0.2738	0.1911	0.2097	0.0736	0.0437	0.3419	0.3462	0.0386	0.3671	0.1983	0.0656	0.4438	0.3457
TCGA-AA-A00W	456	0	0.0481	0.1171	0.3522	0.1003	0.4729	0	0.4868	0.4515	0.2195	0.0455	0	9.7805	0.2983	0.7036	0.1301	0.7291	0.0951	0.1499	0	0.2421	1.673	1.4764	0.1102	0.1326	0.6713	0.2809	0.9557	0.3732	0.0652	1.7834	0.0836	0.3746	0.3813	1.6499	0.2285	0.435	0.0795	0.0946	0.3983	0.4789	0.6128	0.0586	1.3371	0.219	0	0	0.9181
TCGA-AA-3664	1643	0	0.1596	0.3443	0.645	0.3495	1.57	0.1495	0	0.8944	0.2657	0.9255	0	44.582	1.2587	0.3406	0.4094	0	0.2071	0.1525	0.0669	0.3516	3.1778	5.2897	0.9607	0.0481	1.241	0.5761	1.4512	0.3128	0.5212	0.7065	0.1012	0.5986	4.9847	0.9255	0.5531	0.4212	0.3928	0.1727	0.5785	1.7389	0.763	0.8511	2.4276	0.3952	0.6502	0.0611	1.0477
TCGA-AD-6964	331	1	0.1944	0.2565	0.2642	0.0554	0.0466	0	0	1.0765	0.0757	0.1571	0.3283	4.3962	1.5686	0.1618	0.3891	0	0.4592	0.1138	0.053	0.3341	0.4441	0.6113	0.3043	0.2059	0.6528	0.3878	0.9893	0.2179	0.1126	1.9021	0.4135	0.2068	0.6579	0.9266	0.3918	0.3002	0.0659	0.0746	0.2749	0.8675	0.5437	0.0202	0.9227	0.2748	0.3089	0.0581	1.5839
TCGA-DM-A285	179	1	0.3389	0.4461	0.5418	0.0887	0.1609	0.035	0.207	0.6984	0.0124	0.1858	0.1619	18.0625	0.3915	0.1596	0.2066	0	0.4582	0.2908	0.047	0.3569	1.5326	0.5358	0.5251	0.3271	1.1732	1.0402	1.6702	0.3566	0.1443	3.5858	0.147	0.102	0.6487	2.0984	0.4075	0.6414	0.4276	0.2022	0.4404	0.4888	0.4468	0.0997	1.1942	0.2348	0.2031	0.2721	0.5355
TCGA-A6-5664	362	0	0.0717	0.1603	0.2397	0.0523	0.2937	0.0448	0.2646	0.7139	0.0477	0.0396	0.2482	6.3786	0.3366	0.5608	0.2451	1.2046	0.6338	0.0391	0.2338	0.1403	1.3988	0.5563	0.2396	0.0576	0.199	0.1868	0.5288	0.3557	0.0851	0.3172	0.1696	0.0814	0.5802	1.0142	0.2137	0.1891	0.0484	0.1445	0.3463	0.2342	0.1903	0.0637	0.5087	0.2106	0.0649	0.0183	0.4562
TCGA-A6-A5ZU	293	0	0.0975	0.0935	0.489	0.0237	0.2397	0	1.0076	0.6312	0.2164	0.1615	0.4502	33.8695	0.4873	1.1096	0.3334	0	0.5247	0.9932	0	0.1909	0.6089	1.3971	0	0	0.6497	0.3518	1.2846	0.2038	0.3859	0.3836	0.2308	0.2659	0.9021	0.7133	0.6552	0	0.1129	0.115	0.7066	0.354	0.5178	0	0.5931	0.5652	0.5295	0.0498	0.8532
TCGA-F4-6806	481	0	0.1195	0.188	0.4097	0.0402	0.5424	0	0.0814	0.8788	0.0734	0.1218	0	6.5004	0.3374	0.3138	0.2031	0	0.583	0.2107	0.0617	0.1619	0.861	0.856	0.5162	0.2218	0.7553	0.5196	1.2206	0.6915	0.1746	1.7355	0.1305	0.2256	0.3827	1.8651	0.2918	0.4851	0.1277	0.1229	0.1998	1.0812	0.7028	0.0588	0.6709	0.2886	0.0998	0.0563	0.7458
TCGA-F4-6703	1091	0	0.1009	0.128	0.1599	0.0131	0.1764	0.1008	0.0397	0.4422	0.0478	0.0743	0.8387	4.9362	0.7003	0.0766	0.269	0	0.6155	0.0147	0.1254	0.0527	0.9662	0.5141	0.2159	0.0541	0.3188	0.0971	1.1061	0.2109	0.0532	0.2117	0.373	0.1468	0.6224	0.9249	0.1673	0.3313	0.0779	0.0811	0.26	0.2736	0.2	0.0669	0.4365	0.2275	0.0974	0.0412	1.0917
TCGA-AA-3972	1551	0	0.1256	0.1249	0.8557	0.0204	0.1373	0.2092	0.1237	1.0428	0	0.0925	0	18.111	0.2165	0.2383	0.2424	0.5927	0.1771	0.4723	0.0312	0.4099	1.1769	3.6004	0.336	0.1347	0.9612	0.6885	2.1629	0.846	0.0663	0.9885	0.1558	0.4188	0.1937	1.6996	0.3447	0.5894	0.4041	0.0714	0.8094	2.1896	0.1779	0.1489	1.019	0.3506	0.1516	0.0855	1.1327
TCGA-AA-3869	822	1	0.13	0.2467	0.1054	0.0173	0.0581	0	0.1047	0.4238	0	0	0.1637	2.9894	0.2322	0	0.3545	0.2509	0.1499	0.1161	0.0264	0.2082	0.775	1.1008	0	0	0.3675	0.3839	0.4859	0.1853	0.0842	0.3487	0.0959	0.3546	0.164	2.1831	0.1668	0	0.2327	0.1209	0.6853	1.6994	0.3013	0	0.1438	0.491	0.1284	0.1086	0.3949
TCGA-CM-6678	122	0	0.099	0.3165	0.2091	0.038	0.1538	0.0391	0.0462	0.5919	0.0278	0.1036	0.0361	5.5177	0.1994	0.3114	0.2386	0.2767	0.6913	0.1479	0.1166	0.2143	0.9766	0.5228	0.2509	0.1258	0.2779	0.2571	2.1262	0.4739	0.099	0.5536	0.0952	0.1564	0.3617	0.9973	0.1996	0.2751	0.1207	0.203	0.1133	0.3861	0.5979	0.0778	0.4439	0.3601	0.1132	0.1118	0.7215
TCGA-AA-A00F	1035	0	0.1559	0.3322	0.7647	0.1138	0.4601	0	0.5525	1.1182	0.0415	0.2583	0.108	19.4272	0.6127	1.1978	0.3199	0.331	0.6474	0.3914	0.0872	0.0916	1.1686	1.0054	0.1251	0.0752	0.658	0.3189	0.6903	0.2118	0.1111	1.9323	0.1582	0.085	0.6492	1.8081	0.4558	0.4938	0.1806	0.2484	0.7911	0.5435	0.4968	0.0998	1.897	0.693	0.1694	0.0478	1.042
TCGA-G4-6628	1606	0	0.0942	0.1267	0.1247	0.043	0.1158	0	0.1565	0.9676	0.0314	0.039	0.1223	4.6878	1.7351	0.3015	0.5761	0	0.1358	0.0321	0.1119	0.1037	1.7097	0.6327	0.5196	0.0284	0.6146	0.4037	2.0292	0.1599	0.1118	1.8413	0.0418	0.1284	0.4902	1.1313	0.1068	0	0.0409	0.2211	0.4694	1.0261	0.6003	0.0628	0.7162	0.1934	0.0639	0.0902	0.8431
TCGA-G4-6303	2003	1	0.1313	0.2289	0.4443	0.0213	0.2391	0.0364	0.1292	0.523	0.0259	0.2577	0.1347	13.7089	0.3318	0.581	0.0767	0.7225	0.5327	0.1539	0.0598	0.3712	0.7287	1.7068	0.1951	0.0587	0.3888	1.6259	0.5842	0.4217	0.0924	0.9468	0.1184	0.6629	0.8772	1.8081	0.4312	0.2053	0.411	0.195	0.2467	0.2754	0.4338	0.1348	0.8281	0.3288	0.1584	0.2979	1.1372
TCGA-AA-3947	1004	0	0.6034	0.4499	0.0611	0.0801	0	0	0.2429	1.1473	0	0	0	6.5514	0.5814	0	0.6926	0.5823	0.2214	0.1796	0	0	3.34	0.5895	0	0.1323	0.3655	1.0557	0.6938	0.3152	0	3.0749	0.3338	0.0748	1.1419	1.681	0.4838	0	0.0318	0.2103	0.7951	1.195	1.2234	0	3.6703	0.4637	0	0.1681	0.5237
TCGA-AA-3986	580	0	0.1737	0.1744	0.4286	0.0362	0.6099	0.093	0	0.7413	0.1652	0	0.2577	10.1669	0.9107	1.0587	0.2349	0	0.6866	0.0948	0.208	0.3642	1.7429	1.6885	0	0.1796	0.7439	0.4476	0.5491	0.2203	0.0295	1.903	0.1132	0.2368	0.1721	1.3458	0.3938	0.1309	0.158	0.1268	0.3596	1.0809	0.3952	0.1058	1.6599	0.5033	0.5389	0.038	1.421
TCGA-DM-A28F	1094	1	0.1496	0.1639	0.3706	0.0139	0.3737	0.0712	0.4207	0.6103	0.0253	0.1574	0	11.8573	0.528	0.1622	0.2324	0.0504	0.1972	0.1348	0.0319	0.1395	1.8242	0.5445	0.6098	0.0688	0.6752	0.7542	0.6007	0.4864	0.406	1.5975	0.053	0.2461	0.8569	2.1794	0.4763	0.2507	0.3135	0.0859	0.2754	1.0554	0.6659	0.081	0.4045	0.2822	0.2063	0.0582	0.4761
TCGA-A6-A566	758	1	0.1292	0.2869	0.4276	0.0914	0.1155	0	0.2774	0.9592	0.0834	0.0519	0.705	13.2024	0.6275	0.4678	0.5067	0.3325	0.605	0.0256	0.1051	0.138	1.0269	1.6268	0.8795	0.0945	0.487	0.3485	0.4209	0.4009	0.1487	1.6633	0.2303	0.0214	0.652	0.856	0.2091	0.4959	0.0544	0.1432	0.681	0.3411	0.2495	0.167	1.0478	0.2156	0.1701	0.048	0.4485
TCGA-AA-3673	1522	0	0.2246	0.2767	0.1524	0.0285	0.6242	0	0.173	0.2918	0.026	0.0324	0	4.1164	0.5453	1.0835	0.3083	0.4146	0.3153	0.1386	0.0983	0.1147	0.8233	1.5392	0.0784	0	0.3687	0.7283	1.5439	0.5918	0.0928	1.5558	0.1783	0.3196	0	1.9896	0.3248	0.1031	0.2488	0.1402	0.1415	0.3404	0.2489	0.0417	0.4752	0.5849	0	0.2094	1.1187
TCGA-F4-6807	494	0	0.0894	0.1524	0.1457	0.01	0.203	0.0516	0.1219	0.8635	0.0366	0.0684	0.0953	8.0246	0.5479	0.2349	0.1738	0.073	0.5317	0.0451	0.1231	0.1212	1.3535	0.8873	0.1104	0.0498	0.5502	0.2731	0.7832	0.2804	0.0817	0.6902	0.3141	0.1313	0	1.0771	0.2774	0.2179	0.1593	0.1326	0.1496	0.1799	0.1315	0.088	1.0045	0.2991	0.0747	0.0632	0.6897
TCGA-AA-3968	669	0	0.2786	0.1839	0.357	0.061	0.5479	0	0	1.5815	0.0371	0.5076	0	11.3509	1.6707	1.0699	0.4836	1.1827	0.7068	0.2432	0.109	0.2454	1.4352	0.7983	0.3353	0	1.6086	1.0052	1.3212	0.6112	0.0661	2.7121	0.1272	0.4938	0.5799	1.442	0.3299	0.441	0.5967	0.2054	0.4038	0.7889	1.5976	0.1188	1.3555	0.989	0.3025	0.256	1.0637
TCGA-DM-A28A	805	1	0.0795	0.2144	0.4264	0.0258	0.2895	0.1323	0.365	1.2136	0.0157	0.195	0.2854	15.0813	1.1718	0.3015	0.1487	1.7495	0.4005	0.0964	0.0132	0.1383	2.0954	2.2352	0.614	0.1562	0.6145	0.2974	1.4891	0.775	0.1538	1.4241	0.1134	0.3371	0.4901	1.7796	0.1928	0.5592	0.15	0.0718	0.5546	1.4363	0.6752	0.1381	2.1484	0.4464	0.3197	0.0541	0.5901
TCGA-4T-AA8H	349	0	0.099	0.2911	0.4411	0.055	0.4171	0	0.6678	1.0419	0.0502	0.2186	0	19.6422	0.346	0.4022	0.2231	0.6002	0.3478	0.2366	0.1054	0.2767	5.1202	2.7682	0.983	0.3183	0.7535	0.6802	1.3708	0.2659	0.2014	1.5014	0.0574	0.2313	1.3078	1.4128	0.171	0.3979	0.2292	0.1316	0.683	0.4927	0.6005	0.0804	0.9172	0.1138	0.5118	0.0289	0.4048
TCGA-AA-3855	975	0	0.221	0.21	0.4294	0.0827	0.1114	0	0.1004	0.3386	0.2113	0.0751	0	4.9893	0.5742	0.3869	0.1252	0.2406	0.3921	0.0742	0.1267	0.2662	0.7431	0.7307	0.5455	0.0547	0.5034	0.5589	0.7883	0.296	0.1615	0.2675	0.0805	0.4945	0.1573	0.5819	0.3141	0.2392	0.2493	0.1337	0.3285	0.395	0.2889	0.2658	1.5165	0.3284	0.1231	0.0347	1.5146
TCGA-G4-6298	0	1	0.0324	0.1504	0.2649	0.021	0	0.2159	0.1276	0.6242	0	0.2625	0.0499	12.3146	1.244	1.7215	0.1251	2.6762	0.2409	0.0708	0.0242	0.1269	1.6195	0.9806	0.3468	0.1738	0.144	0.6325	1.1844	0.971	0.2395	2.2103	0.1388	0.0589	0.4998	1.6526	0.363	0.4562	0.1251	0.1091	0.2088	0.1255	0.7804	0.0922	1.0516	0.6089	0.4694	0.0221	0.6189
TCGA-AA-3506	1765	0	0.0545	0.0523	0.0912	0.0796	0.1341	0	0	0	0.0726	0.0903	0.1889	0.894	0.4652	0	0	0.2894	0.0943	0	0.0305	0.4804	0.2554	0.1954	0.2188	0.1316	0.3634	0.2624	0.4311	0.4274	0.1295	0.1609	0.1106	0.1487	0	0.542	0.3161	0	0.0631	0.1019	0.1976	0.4752	0	0	0.3317	0.1844	0	0	2.2126
TCGA-CM-6163	427	0	0.1107	0.3265	0.4564	0.0323	0.1633	0.1244	0.098	0.4299	0.0737	0.1467	0.0766	11.2997	0.535	0.5667	0.3406	0	0.753	0.3684	0.2784	0.52	0.8812	0.7929	0.2664	0.267	0.6514	0.619	2.0121	0.4972	0.2234	4.9956	0.1347	0.2867	0.1536	1.4116	0.3988	0.3504	0.3268	0.1393	0.2406	1.6876	0.4937	0.0826	0.3366	0.6201	0.3606	0.2034	0.3698
TCGA-CK-5916	643	1	0.069	0.0897	0.1133	0.0106	0.0357	0	0	0.5423	0.0193	0.1202	0.553	4.6919	0.2815	0	0.5729	0	0.1423	0.0475	0.0406	0.2132	0.476	0.6241	0.5242	0.0525	0.4192	0.1746	0.3213	0.1365	0.0172	3.6409	0.0663	0.0792	0	0.7816	0.0768	0.5363	0.042	0.0914	0.1052	0.3163	0.3701	0.031	0.7065	0.1473	0	0	0.6583
TCGA-CK-6748	61	0	0.0369	0.0965	0.3349	0.0072	0	0	0.0873	0.4857	0	0.0163	1.16	3.8531	0.1706	0.7568	0.1322	3.3465	0.4204	0.4032	0.022	0	0.3692	0.247	0.0395	0.0357	0.0438	0.4918	0.4829	0.2007	0.0117	0.872	0.1249	0.0672	0.1367	1.6646	0.1986	0.104	0.057	0.063	0.1071	0.0215	0.2511	0.0105	0.1199	0.276	0.0535	0.1056	0.917
TCGA-AA-A004	424	0	0.0156	0.1597	0.1392	0	0	0	0	0	0.0832	0.1035	0	0.7313	2.5834	0.7996	0	0	0.5042	0	0	0	0.2925	0.4475	0.7517	0	0.763	0.3381	0.0987	0	0.4449	0	0.0317	0	0	0.0776	0.4092	0	0.2531	0.0307	0	0.2721	0	0.2664	0	0.2263	0	0	1.0434
TCGA-AA-A03F	0	0	0.1451	0.0999	0.1493	0.0652	0.1098	0	0	0.2001	0.1784	0.074	0	1.0457	0.808	0	0.2819	0	0.2317	0.0244	0.025	0.7867	0.2091	0.3199	0.8957	0.1616	0.3471	0.0269	0.4942	0.3033	0	0.6587	0.0906	0.6088	0	0.5178	0.1688	0	0.1034	0.1054	0	0.3891	0	0.0476	0.2716	0.302	0	0.1368	1.1722
TCGA-A6-2686	488	0	0.0716	0.2199	0.1729	0.1132	0.264	0	0.3699	0.6953	0.0953	0.1977	0.124	4.1637	0.7002	0.3565	0.4803	0	0.0963	0.0456	0.02	0.2102	1.9561	2.18	0.6702	0.4318	0.5433	0.4091	0.9433	0.2681	0.0283	0.0704	0.1392	0.2929	1.7387	0.4843	0.5563	0.1259	0.1105	0.1091	0.6054	1.0398	0.1901	0.0891	1.742	0.2709	0.1944	0.0183	0.8259
TCGA-F4-6855	1077	0	0.0639	0.2359	0.2183	0.0622	0.0838	0.0638	0.1509	0.6108	0.0454	0.1975	1.0029	8.4177	0.229	0.2181	0.2285	0.3616	0.5501	0.1023	0.0381	0.1501	0.7181	0.7323	0.41	0.0206	0.3784	0.3893	0.9157	0.9701	0.1011	2.3622	0.1814	0.1161	0.7092	1.3545	0.1545	0.4495	0.1677	0.1826	0	0.6309	0.7056	0.0545	0.9326	0.2139	0.2775	0.0522	0.8131
TCGA-CA-6715	383	0	0.204	0.0412	0.5189	0.0229	0.1286	0.0392	0	0.5784	0.0279	0.2426	0.0725	6.9831	0.4463	0.2233	0.0743	0.8885	0.1146	0.0628	0.0058	0.2151	1.0291	0.4123	0.2938	0.2524	0.6623	0.6356	2.0181	0.5958	0.0994	2.0991	0.0849	0.1855	0.1452	1.8285	0.2821	0.6626	0.4482	0.108	0.1137	0.7294	0.1333	0.1116	0.891	0.278	0.1136	0.2084	0.4495
TCGA-AA-3666	61	1	0.1152	0.2061	0.2567	0.0224	0.3776	0	0	0.7801	0.0409	0.1018	0	10.7895	0.3256	0.2622	0.1697	0	0.1771	0.1844	0.0343	0.2706	0.5754	0.4401	0.2464	0	0.5799	0.4803	0.8255	0.8184	0.0365	0.725	0.0779	0.2094	0.4262	1.1193	0.7275	0	0.1067	0.154	0.4452	0.736	0.1957	0	0.5605	0.4599	0	0.0941	0.4398
TCGA-NH-A50U	334	1	0.0993	0.5811	0.5869	0.0504	0.3608	0.1617	0.3441	0.7609	0.0115	0.2002	0.0598	20.7213	0.5691	0.1474	0.3815	2.4282	0.3335	0.1508	0	0.1521	1.9003	2.1955	0.658	0.2291	0.7573	1.1889	1.9516	0.3563	0.1845	2.3941	0.1357	0.2354	1.6772	2.0091	0.1958	0.5011	0.3249	0.3862	1.0949	1.1283	0.165	0.1381	1.8903	0.1689	0.7032	0.1587	0.5151
TCGA-DM-A1D0	3974	0	0.0789	0.2086	0.4646	0.0532	0.0597	0.0303	0.3585	0.3991	0.0323	0.1341	0.028	22.3681	0.4311	1.3127	0.2683	0.6014	0.2007	0.212	0.0136	0.0713	1.6681	0.5799	0.3897	0.2246	0.6922	0.3651	1.5229	0.4525	0.1826	1.2657	0.0862	0.0993	0.4493	0.9386	0.3671	0.2563	0.2999	0.1926	0.088	0.9698	0.3353	0.0777	2.8065	0.5005	0.2637	0.062	0.5216
TCGA-A6-2675	846	0	0.152	0.2432	0.3057	0.0433	0.3646	0.0556	0.394	0.4431	0.0197	0.2456	0.4622	6.9451	0.7015	0.3164	0.1404	1.574	0.8978	0.1376	0.199	0.0435	1.6668	1.4342	0.2974	0.1073	0.3952	0.66	0.7971	0.1472	0.1937	0.875	0.1053	0.1617	0.8231	1.7624	0.2877	0.3913	0.3691	0.105	0.3761	0.9045	0.2362	0.0474	1.0824	0.3725	0.161	0.1363	0.4247
TCGA-CK-5913	1561	0	0.079	0.1857	0.1822	0.0318	0.0804	0.0408	0.1448	0.4559	0	0.0722	0.9058	4.0837	0.2254	0.0465	0.3182	0	0.4399	0.0238	0.0183	0.096	0.9188	0.1171	0.0874	0	0.0968	0.3867	0.8443	0.2562	0.1294	0.7396	0.0497	0.0446	0	1.2683	0.1071	0.0575	0.0315	0.0772	0.0395	0	0.1736	0.0697	0.3978	0.0921	0	0.0334	0.5202
TCGA-AA-3560	608	0	0.1321	0.285	0.1104	0.0241	0.3249	0	0.1463	0.2468	0.044	0	0	0.851	0.2306	0	0.0521	0.526	0.3048	0.1082	0.0185	0.291	0.1547	0.5917	0.265	0.0399	0.5136	0.298	0.5223	0.6903	0.0392	0	0.1843	0.045	0	1.1081	0.3413	0	0.153	0.2014	0.2394	0.072	0.2105	0	0.8037	0.2553	0	0	0.3942
TCGA-G4-6311	1199	0	0.1227	0.1907	0.3298	0.0105	0.2839	0.0541	0.1918	0.3882	0.0384	0.1435	0.6499	8.8912	0.5897	1.3554	0.1253	0.0766	0.2997	0.0945	0.0081	0.1272	1.8256	0.8791	0.2896	0.0697	0.529	0.7901	0.9358	0.3092	0.2057	1.9592	0.0732	0.2756	0.601	1.644	0.3674	0.1524	0.1922	0.0554	0.1046	0.8806	0.276	0.0616	0.7025	0.3731	0.2352	0.2211	0.6891
TCGA-AA-3525	1	0	0.0978	0.1388	0.1889	0.019	0.0641	0	0	0.2337	0	0	0	2.0146	0.6065	0.1113	0.2469	0.2767	0.1804	0.0711	0.0437	0.1531	0.8547	0.8405	0.2092	0.0629	0.2606	0.3763	0.9479	0.2452	0.031	0.6922	0.119	0.1066	0.5427	0.8637	0.1708	0.4127	0.0302	0.123	0.6613	0.3975	0.3322	0.1112	0.4757	0.1826	0	0	2.9242
TCGA-D5-6922	308	0	0.3789	0.3409	0.5138	0.0309	0.443	0.0397	0.0469	0.7284	0.0988	0.3336	0.2569	14.7431	0.9535	0.1809	0.184	0.1125	0.9412	0.2198	0.0889	0.249	1.1914	1.5946	0.7228	0.0767	1.3065	1.0709	0.6535	0.7032	0.3775	1.3133	0.1344	0.4191	0.4412	1.0709	0.5021	0.3356	0.4847	0.1709	0.5377	0.3463	0.2701	0.2034	0.8381	0.6169	0.1727	0.2922	0.8094
TCGA-DM-A288	427	1	0.1041	0.1362	0.6213	0.0217	0.1096	0.1114	0.6584	0.7773	0	0.5417	0.0515	19.5642	0.4342	0.3806	0.3871	0	0.0514	0.2434	0	0.131	2.228	1.1715	0.5367	0.0717	1.1556	0.4202	1.6686	0.4349	0.2118	4.298	0.1206	0.2432	0.5157	1.4405	0.1236	0.3922	0.241	0.2748	0.808	0.4534	0.4263	0.1585	1.8084	0.1687	0.3229	0.1139	0.2838
TCGA-D5-6536	543	0	0.1133	0.2149	0.5508	0.02	0.5401	0.1029	0.0608	0.7384	0.0731	0.1137	0.1902	11.4132	0.3159	0.5859	0.4009	0.2914	0.3721	0.0974	0	0.5644	0.8359	0.6393	0.2754	0.1325	0.2287	0.2477	1.9751	1.3986	0.1304	0.2025	0.2089	0.3931	0.1905	0.6197	0.3079	0.4347	0.0636	0.1066	0.597	0.8673	0.6561	0.1025	1.1691	0.3913	0.5219	0.1052	1.2123
TCGA-AA-A01G	365	0	0.1356	0.1581	0.2228	0.0417	0.1404	0.107	0.2529	0.5546	0.038	0.1419	0.0989	5.4832	0.3322	0.3656	0.1127	1.667	0.1646	0.187	0	0.0838	2.8085	1.8411	0.1145	0.0344	0.4439	0.2748	1.2189	0.4774	0	2.0218	0.0869	0.1557	0.3963	1.0169	0.1655	0.4521	0.1488	0.1179	0.1035	0.6842	0.182	0.0609	1.3895	0.2138	0.1551	0.175	1.2948
TCGA-NH-A8F7	543	0	0.1329	0.16145	0.20685	0.0877	0.23005	0.06435	0.45615	0.7187	0.02285	0.5485	0	15.79595	0.3631	0.46215	0.15955	2.23545	0.29925	0.33405	0.0135	0.3546	1.585	2.27325	0.8763	0.25965	1.383	1.00875	1.91235	0.3543	0.14805	2.21435	0.04585	0.41875	0.85475	1.2045	0.4083	0.92585	0.3572	0.16935	0.3192	1.82055	0.4844	0.1322	1.27035	0.2875	0.24585	0.26875	0.97515
TCGA-AA-3667	426	0	0.033	0.0515	0.2451	0	0.2163	0	0.3897	0.1972	0	0.2915	0	2.0603	1.5239	0.3755	0.1041	4.6693	0.5581	0.096	0.0246	0.1292	1.4422	1.2606	0.353	0.3184	0.2931	0.8731	0.6259	0.1839	0.4178	0.3894	0.0669	0.4199	0.3052	0.8015	0.4323	0	0.2292	0.0908	0.9564	0.575	0	0	0.2676	0.1062	0.2389	0.0674	1.1548
TCGA-AD-6899	176	1	0.1574	0.1844	0.4658	0.0072	0.1693	0	0.2178	0.5877	0.0655	0.2444	0.1703	7.6695	0.5771	0.042	0.357	0	0.4253	0.1127	0.0715	0.231	1.1055	1.0217	0.8285	0.261	0.6662	0.5501	2.4567	0.5292	0.1401	1.1026	0.0798	0.2816	0.5459	1.5965	0.4634	0.2595	0.3302	0.1721	0.6771	0.5356	0.4074	0.0419	0.2991	0.3492	0.0534	0.1055	0.7042
TCGA-A6-5665	404	0	0.08845	0.83805	2.20905	4.36885	0.13375	1.30635	5.93195	2.05035	0.5207	0.73645	0.5399	13.62725	2.45715	0.07865	0.31945	0	0.9299	0.0603	0.38985	0.1434	4.0305	5.674	2.2458	0.4516	0.9666	0.4297	2.1245	0.20435	0.6011	0.9732	0.184	0.70665	1.19485	2.4074	0.98625	2.1022	0.2445	0.53155	3.3324	0.3285	0.6141	2.30735	1.6258	0.83535	0.2303	0.1693	0.26075
TCGA-AA-A00L	1157	0	0.071	0.0666	0.3167	0.0415	0.0699	0	0.2517	0.5095	0	0.1883	0.0984	18.5018	0.7714	0.849	0.0897	0	0.3769	0.2171	0	0.7511	1.7304	2.7487	0.6841	0.0343	0.4103	0.2906	0.4493	0.2673	0.1012	1.0062	0.0432	0.4263	0.3944	0.7767	0.3151	0.4499	0.0823	0.1257	0	0.9906	0.0905	0.0303	1.3829	0.4393	0.3087	0.1306	1.0852
TCGA-A6-2677	541	0	0.519	0.56805	2.2395	6.1676	0.7588	3.96605	10.70575	7.61715	0.19015	1.44055	0.11485	60.6045	0.4564	1.6396	0.5387	0.2743	0.68875	0.5416	0.26475	1.31505	3.25055	4.11065	1.48975	0.60695	5.0666	3.26845	5.74735	1.87645	0.4834	4.92725	0.265	0.5165	3.0618	3.2908	0.6209	5.45985	0.7939	0.8457	1.7798	3.26205	2.0789	2.12765	10.25645	0.61505	3.1668	0.4604	0.27735
TCGA-QG-A5YX	1003	0	0.1679	0.3729	0.2638	0.0241	0.0812	0.165	0.1463	0.3619	0.2639	0.1094	0.1144	5.0535	0.2675	0.141	0.1825	0	0.3111	0.1021	0.0062	0.0323	1.9595	0.8282	0.2208	0.2656	0.6358	0.543	3.7946	0.2301	0.1046	2.2738	0.0838	0.1051	0.4584	1.231	0.0749	0.4067	0.1721	0.1223	0.1995	0.5516	0.4911	0.1057	0.8706	0.1755	0.2989	0.2867	0.0526
TCGA-CM-5863	304	0	0.1329	0.2586	0.2577	0.0169	0.0284	0.0866	0.3072	0.2936	0.0462	0.0766	0.1201	4.0066	0.2421	0.1973	0.1642	0	0.4333	0.082	0.0259	0.0679	0.3249	0.2899	0.1391	0.0976	0.2054	0.4589	0.5666	0.7851	0.0274	0.6821	0.0879	0.1261	0.1604	1.4888	0.2592	0.244	0.1874	0.1341	0.0838	0.1763	0.3683	0.0493	0.1406	0.2987	0.1255	0.0885	0.9656
TCGA-AA-3864	1612	0	0.1635	0.1795	0.2242	0.0367	0	0	0	0.3006	0	0.125	0.2613	4.4175	0.2731	0.2147	0.5558	0	0.3191	0.0549	0	0.2216	0.7068	0.4505	0.2018	0.1214	0.5028	0.1815	1.511	0.2759	0.0896	1.2615	0.0765	0.0343	0	0.7916	0.1268	0	0.0874	0.0396	0	0.3287	0.4007	0.0805	0	0.1276	0.1366	0.0771	1.2005
TCGA-AA-3975	1036	0	0.1266	0.1438	1.3952	0.0205	0.6917	0.1054	0.1246	0.4203	0.0375	0.233	0	25.4961	0.7055	0.1201	0.0888	0.4479	0.3407	0.7369	0.0629	0.1652	2.24	2.5194	0.6772	0.1018	0.8123	1.0829	1.3343	0.3674	0.2338	1.494	0.0571	0.3452	1.1712	1.8058	0.5175	0.8908	0.6189	0.2572	1.5292	1.2257	0.3585	0.21	1.5401	0.6319	0.3055	0.0431	2.2156
TCGA-A6-6137	348	0	0.2346	0.2305	0.2928	0.0457	0.2461	0.0938	0.3325	0.7103	0.3332	0.1451	0.0433	8.233	0.5692	0.0534	0.1481	0.2656	0.3174	0.2526	0.2098	0.1837	1.5235	1.0308	0.4015	0.2113	0.4585	0.7224	1.0483	0.2876	0.1782	0.9966	0.0888	0.1877	0.2604	1.3264	0.1828	0.8583	0.4418	0.1525	0.272	0.8176	0.3189	0.0934	1.1415	0.1964	0.4076	0.23	0.7763
TCGA-AA-A00J	549	0	0.1068	0.1876	0.2677	0.0974	0	0	0.3547	0.6779	0.0711	0.1769	0	7.1885	0.759	0.1139	0.2949	0	1.3083	0.102	0.0149	0.1568	0.5001	1.1474	0.8566	0.0966	0.9189	0.2247	1.3504	0.2092	0.0634	2.6775	0.0677	0.2548	0.9261	1.1938	0.0807	0.8452	0.0773	0.2782	0	0.3489	0.1701	0.0854	2.4354	0.2321	0	0.0818	1.0829
TCGA-AA-3852	0	1	0.059	0.4025	0.2797	0.0215	0.5081	0.2212	0	0.4411	0.0786	0.0489	0.1022	2.1432	0.664	0.252	0.0932	0	0.2554	0.0644	0	0.1734	0.6914	1.7978	0.1184	0.1781	0.7213	0.7457	1.3536	0.509	0.0351	0.3484	0.0749	0.161	0.2048	0.8803	0.2455	0.4674	0.1367	0.0813	0.5349	0.1929	0.3763	0	0.7183	0.1426	0.1603	0	1.3387
TCGA-AA-3856	30	0	0.0842	0.287	0.4085	0.0434	0.341	0	0.1755	0.74	0.0528	0.2297	0	5.4282	0.8707	0.2536	0.0938	0.1051	0.3884	0.1189	0.1551	0.1164	0.8351	1.5613	0.6358	0.0478	0.77	1.4417	1.3781	0.4347	0.1176	1.812	0.0603	0.2701	0.1375	1.2306	0.4193	0.3137	0.6194	0.148	0.2872	1.4674	0.2525	0.0422	1.0846	0.2201	0.4303	0	1.0402
TCGA-CK-4952	475	0	0.0624	0.1691	0.2401	0.0993	0.5297	0.085	0.0502	0.576	0.0151	0.1127	0.0393	6.0816	0.6508	0.0484	0.3938	0.0602	0.1177	0.0433	0.0063	0.1998	1.3279	1.0156	0.0455	0.1915	0.9571	0.5797	1.3805	0.4266	0.1212	0.7026	0.161	0.1701	0.5508	1.1647	0.4429	0.4189	0.1773	0.1026	0.2466	0.1235	0.4697	0.1088	0.7588	0.2219	0	0.1216	0.8931
TCGA-A6-A56B	1711	1	0.4024	0.1819	0.4576	0.0719	0.2423	0.1231	1.0184	1.7177	0.2187	0.4353	0.3413	16.4627	2.9468	0.4206	0.9592	0.8717	1.2502	0.2151	0.0367	0	1.3847	2.1181	0.5271	0.0793	0.8026	0.6717	0.831	0.3776	0.195	1.7445	0.1666	0.7167	1.1397	2.231	0.5629	0	0.3043	0.0678	0.7142	0.5009	0.1047	0.1751	1.9981	0.6506	0.1784	0.3019	0.392
TCGA-CM-4746	699	0	0.0502	0.1151	0.042	0	0.0618	0	0	0.3378	0	0.0416	0	0.2353	0.2013	0	0.2379	0	0.0869	0.0411	0	0.0738	0.4707	0.09	0	0.4243	0.1953	0.6195	0.8341	0.9844	0.0597	0.3706	0	0.137	0.1743	0.4058	0.2216	0	0.1455	0.1013	0.091	0.3831	0	0.0268	0	0.1638	0.1364	0	2.9381
TCGA-G4-6295	254	0	0.0735	0.1111	0.4831	0.0107	0.5058	0	0.3254	0.461	0.0587	0.146	0.0509	8.3616	0.3419	3.0726	0.1855	0.4679	0.3135	0.2325	0.0739	0.2157	1.2388	0.7895	0.2947	0.0355	0.3264	0.8307	1.8816	0.1459	0.0872	1.0838	0.0447	0.1202	0.2039	1.6733	0.2814	0.3877	0.2637	0.0491	0.213	0.4481	0.2341	0.0313	0.5363	0.3975	0	0.2026	0.9468
TCGA-DM-A28H	3561	0	0.1583	0.5114	0.6646	0.0462	0.1297	0.0791	0.0935	1.1825	0.0984	0.5419	0.0365	6.7225	0.9685	0.1351	0.3165	0.7281	0.1765	0.0922	0.0177	0.155	0.9392	0.6427	0.4657	0.1273	1.9573	0.8505	2.5695	0.5624	0.0752	3.2071	0.1927	0.2015	0.2929	1.6651	0.2952	0.2228	0.2994	0.2241	0.1912	0.2299	0.7398	0.2026	1.6691	0.1886	0.1719	0.6952	0.3778
TCGA-CM-5349	335	0	0.1092	0.1148	0.3408	0.0213	0.1432	0	0.0645	0.6527	0.3296	0.1447	0.0504	7.2298	0.5572	0.1243	0.655	0.9274	2.4772	0.0874	0.057	0	1.0231	0.5738	0.1753	0.0878	0.4528	0.8758	0.5065	0.601	0.0692	1.6326	0.1108	0.0596	0.9094	0.8322	0.2092	0.2306	0.1686	0.0515	0	0.5393	1.0208	0.0311	1.4173	0.83	0.1582	0.0669	0.3823
TCGA-NH-A5IV	0	0	0.2815	0.3361	1.0686	0.0407	0.2741	0.0418	0.8395	0.583	0.0594	0.3878	0.0772	10.9924	1.199	0.1427	0.2552	0	0.6108	0.0608	0.0249	0.0982	1.7233	2.7558	2.3259	0.2421	1.0648	0.5499	2.8909	0.7689	0.2515	1.6447	0.2205	0.3193	1.0057	1.4313	0.4355	0.4119	0.2195	0.2763	0.7272	0.5344	0.5684	0.2734	1.492	0.5009	0.5449	0.0683	1.6498
TCGA-AZ-5403	1910	1	0.1945	0.2224	0.1084	0.0284	0.1594	0	0.1149	0.5425	0.0173	0.043	0.3144	6.6508	0.2682	0.4981	0.4401	0.4818	0.3589	0.1203	0.058	0.1523	0.4859	0.3716	0.052	0.0469	0.4032	1.1231	0.5126	0.21	0.0308	1.7217	0.1118	0.1061	0.3599	1.4231	0.7156	0.0684	0.1426	0.1709	0.094	0.1695	0.1653	0	0.1578	0.2224	0	0.0993	1.0213
TCGA-AA-3844	454	0	0.071	0.2337	0.4172	0.0754	0.4443	0	0.2287	0.27	0.0688	0.0855	0	7.4363	0.7675	0.3305	0.3871	0	0.2382	0.0845	0.0577	0.2274	1.6928	1.1097	0.4143	0.1246	1.1181	0.264	0.9388	0.3237	0	1.5995	0.0786	0.0704	0.1791	0.6628	0.3188	0	0.0897	0.1244	0.0936	0.6749	0.1645	0.1376	1.2563	0.4427	0.1402	0.1186	0.3697
TCGA-AA-3877	943	0	0.1345	0.232	0.4141	0	0.063	0	0	0.2297	0.0341	0.0424	0.0887	6.0011	1.1858	0	0.6673	0	0.4876	0.1958	0.043	0.0752	0.24	1.0097	0.514	0.0618	0.37	0.2004	1.7016	0.2276	0.1521	0.9072	0.052	0.1048	0	0.9657	0.381	0.1352	0.0593	0.1915	0.3714	0.5024	0.4899	0.1093	1.5587	0.2352	0	0.0393	2.324
TCGA-CM-6676	153	0	0.3358	0.1226	0.3877	0.0263	0.0295	0	0.1594	0.3225	0.016	0.2384	0	7.4154	0.6822	1.2797	0.1136	0.0637	0.5533	0.2618	0.0805	0.1761	1.7977	1.0312	0.3849	0.246	0.5062	2.193	1.2515	0.4073	0.1424	2.8664	0.1338	0.1308	0.3329	1.3163	0.7646	0.2532	0.8333	0.1769	0.3477	0.7839	0.2675	0.0895	1.0214	0.2462	0.1303	0.2389	0.8301
TCGA-AZ-6601	3042	1	0.1421	0.2486	0.3032	0.0441	0.1189	0	0.2678	0.849	0.0322	0.1602	0.2931	8.6364	0.8596	0.1032	0.2481	0	0.3904	0.066	0.0203	0.142	0.9061	0.6064	0.097	0.0583	0.8594	0.3272	1.472	0.3095	0.1148	1.1416	0.1472	0.1814	0.839	0.6409	0.1859	0.1914	0.098	0.2045	0.4382	0.7112	0.4238	0.0258	1.1768	0.368	0.0657	0.0185	1.1831
TCGA-AA-3509	1915	0	0.0599	0.3803	0.1202	0.035	0.1178	0	0.3184	0.8592	0.0319	0.0794	0.166	11.3921	0.3345	0.7159	0.1513	0.2544	0.304	0.3139	0.0804	0.2111	0.7857	0.7726	0	0.0578	0.5056	0.9512	2.0837	0.9014	0.0569	0.8484	0.1701	0.2287	0.3326	2.2924	0.4166	0.1265	0.2913	0.1319	0.2605	1.4617	0.8399	0.0256	0.8746	0.4283	0.5205	0.0367	0.5719
TCGA-AA-3548	1034	0	0.1998	0.1892	0.033	0.0648	0	0	0	0.5308	0	0	0	1.8721	0.8343	0	0.2337	0	0.4097	0.1454	0.0828	0.1739	0.6934	0.1061	0.1188	0.1429	0.3946	0.926	1.6383	0.4795	0.0352	0.1747	0	0.2422	0	1.1403	0.3357	0	0.1543	0.0815	0.3219	0.516	0.4717	0.0316	0.3602	0.4147	0	0.0454	1.2012
TCGA-A6-2683	472	0	0.0069	0.0856	0.0773	0	0.2045	0.1039	0	0.0828	0	0.0459	0	0.7792	3.1323	0	0.0219	0.8829	0.1119	0.0454	0	0.7328	1.0389	0.298	0.4449	0.2007	0.4311	0.3168	1.4027	0.5504	0.395	0.1636	0.1125	0.3024	0	0.31	0.0908	0	0.0963	0.1145	0.9043	0	0.3534	0.0296	0.506	0.1138	0	0	0.5294
TCGA-CM-4751	607	0	0.3418	0.3327	0.3153	0.1032	0.2029	0	0.261	0.3698	0.0628	0.1562	0.2041	8.8612	1.4414	0.5031	0.2605	0.0626	0.5846	0.0322	0.1779	0.2077	1.5459	1.2668	0.1892	0.0853	0.864	0.7019	0.9132	0.4065	0.126	0.7999	0.1016	0.2411	1.963	1.6451	0.2465	0.1866	0.1911	0.182	0.4272	0.5649	0.5258	0.0503	1.0038	0.5466	0	0.0361	0.6189
TCGA-AA-3811	306	1	0.2082	0.1271	0.6341	0.0405	0	0.312	0.2459	0.4976	0.1848	0.3678	0.0961	7.3449	2.1885	0.2369	0.2847	0	0.2241	0.2726	0.1241	0	1.04	2.4856	0.7794	0.1674	0.5857	0.7512	0.5266	0.261	0.1977	0.6551	0.1267	0.3028	1.5407	0.5747	1.8744	0.1465	0.1125	0.1283	0.7041	0.3628	0.4422	0.3551	1.5195	0.4424	0	0	2.6497
TCGA-CK-4951	2134	1	0.1668	0.2368	0.1239	0.0487	0.164	0	0	0.8305	0	0.0737	0.308	2.7598	0.8967	0.1898	0.4562	0	0.859	0.0243	0	0.2612	0.4166	0.5576	0.446	0	0.2716	0.2541	0.4218	0.2207	0.132	2.1649	0.1128	0.1213	0.3086	0.9484	0.4258	0.1173	0.0772	0.2624	0.0806	0.6781	0.6376	0.0474	0.541	0.4833	0	0.2044	1.0613
TCGA-A6-2684	387	0	0.439166666666667	0.538433333333333	2.15883333333333	4.3757	1.20433333333333	4.13793333333333	6.81773333333333	6.7606	0.173366666666667	1.02153333333333	0.7857	47.4536666666667	0.677266666666667	0.3366	0.809566666666667	0.658866666666667	1.56063333333333	0.5709	0.0824666666666667	0.4004	1.42863333333333	2.47433333333333	1.15653333333333	0.289666666666667	1.8033	0.4706	3.5654	0.899666666666667	0.418333333333333	2.6438	0.2623	0.602633333333333	2.96586666666667	1.66846666666667	0.562333333333333	4.0045	0.508933333333333	0.584066666666667	2.5493	0.511766666666667	0.895833333333333	1.5353	7.33516666666667	1.4765	2.121	0.231266666666667	0.414366666666667
TCGA-A6-3809	314	0	0.1143	0.139066666666667	1.2085	1.65266666666667	0.970566666666667	1.33596666666667	3.0918	2.6339	0.354133333333333	0.731066666666667	1.18716666666667	22.2930666666667	1.5902	0.0430333333333333	0.606466666666667	0	0.335166666666667	0.0519	0.0124666666666667	0.363066666666667	2.34853333333333	4.39303333333333	1.13756666666667	0.210533333333333	0.6374	0.541966666666667	1.04593333333333	0.124233333333333	0.464566666666667	0.532	0.1302	0.496133333333333	2.1717	0.4406	0.451766666666667	1.1974	0.0528333333333333	0.109433333333333	2.48996666666667	0.128133333333333	0.303	0.594866666666667	0.900966666666667	0.430566666666667	2.28823333333333	0.1302	0.463033333333333
TCGA-AA-3715	579	1	0.0273	0.1472	0.2836	0.0265	0.0894	0	0.161	0.0543	0.0484	0	0.3777	0.7663	3.5905	0	0.0574	0	0.3354	0	0.0813	0.1068	0.6812	2.2141	1.021	0.1316	0.323	0.4373	0.8622	0.152	0.1295	0.3218	0.0922	0.2479	0.2523	0.798	0.2565	0.1919	0.0842	0.0286	0.7905	0.7128	0.1158	0.0388	0	0.3864	0	0	4.165
TCGA-AZ-4315	1776	0	0.1655	0.2179	0	0	0	0.1127	0	0.0899	0	0	0.1042	0.5637	0.4823	0.642	0.4274	0.3194	0.3817	0.0821	0.0168	0.3534	0	0.4311	0	0.1089	0.3341	0.1629	0.3805	0.3773	0.1072	0.2663	0.1068	0.1641	0.6263	1.2709	0.2274	0	0.0348	0.1183	0	0.721	0.1917	0	0	0.3997	0	0	1.2207
TCGA-A6-2672	503	0	0.4706	0.6043	2.5283	2.73635	2.5982	2.5771	1.78855	2.7334	0.3785	1.243	1.2755	22.51395	1.407	1.36465	1.0242	0	0.4126	0.4146	0.11905	1.74725	3.58025	7.66575	2.8129	0.3587	2.4951	0.44945	2.8777	0.5152	0.78515	1.14005	0.20055	0.7268	1.91205	0.66845	0.882	5.8085	0.24155	0.94245	2.84665	0.6309	0.80655	1.6042	4.2385	1.2568	0.3618	0.0477	1.6819
TCGA-AA-3516	396	1	0.0797	0.1555	0.1332	0	0.1306	0	0	0.357	0	0	0	3.6685	1.7159	0	0.3562	0	0.245	0.029	0.0297	0	0.4974	1.0462	0.213	0	0.5307	0.2236	0.4617	0.1526	0.063	0.6267	0.0404	0.2172	0.5527	0.7587	0.0468	0.1401	0.0769	0.1305	0.0962	1.2146	0.1692	0.0849	0.4845	0.218	0	0.0813	2.2178
TCGA-A6-2671	648	0	0.0324	0.0576	0.2409	0	0.1063	0	0	0.2583	0.2878	0.2148	0.0749	1.468	0.9779	0.0922	0.0853	0.4589	0.2368	0.0708	0.0967	0.3174	0.6074	0.8517	0.3469	0	0.24	0.26	0.3759	0.1807	0.0513	0.3826	0.1206	0.1768	0	0.9936	0.2124	0.4563	0.1752	0.1063	0.3916	0.3767	0.4821	0.023	0.5259	0.2193	0	0.1656	1.2381
TCGA-AA-A01V	31	0	0.1097	0.1558	0.0951	0.0178	0.2998	0	0.54	0.1822	0.0649	0.202	0.0844	3.0836	1.0906	0.2081	0.2117	0	0.2531	0	0	0.1432	0.6853	1.6596	0.2935	0.1765	0.5145	0.2347	0.6554	0.2293	0.1448	0.7914	0.0247	0.2992	0.846	0.4544	0.1536	0.6434	0.2541	0.1726	0.7069	0.1594	0.2331	0.078	1.9282	0.2886	0.1324	0.1121	1.5131
TCGA-AM-5820	14	0	0.134	0.1903	0.1394	0	0	0.0446	0	0.3916	0.238	0.0592	0.1238	1.6741	0.1632	0.1525	0.1316	0	0.3092	0.0455	0.02	0.035	0.6138	0.5122	0.1434	0.0575	0.2249	0.4228	1.2997	0.3486	0.0141	2.2497	0.1088	0.0487	0.1653	1.6282	0.1621	0	0.0276	0.205	0	0.2336	0.4555	0.0127	0.2899	0.1237	0	0.0365	0.3412
TCGA-AA-3502	1065	0	0.0981	0.2636	0.185	0.0441	0.0742	0	0.2674	0.3157	0.0402	0.05	0	1.9794	0.6087	0.5153	0.3097	0	0.1218	0.0659	0.0506	0.0886	0.7069	0.6488	0	0.1821	0.9051	1.1075	1.8612	1.2459	0.0358	0.5344	0.1837	0.0823	0.6284	1.9001	0.2738	0	0.0524	0.2315	0.1094	0.1973	0.4809	0.0322	0.3672	0.277	0.1639	0.1387	1.4408
TCGA-AA-A01P	1158	1	0.0297	0.1013	0.3048	0.0694	0.4092	0.1782	0.1053	0.4974	0.0317	0.0394	0.5764	4.5663	0.7254	0.1015	0.3002	0	0.5485	0	0.0532	0.0698	0.7796	1.4481	0.3816	0.0861	0.2377	0.1287	0.7895	0.2857	0.0282	0.2105	0.1085	0.2594	0	0.4431	0.4913	0.3765	0.0413	0.1122	0.2585	0.1554	0.3031	0.1775	0.5786	0.247	0	0.0364	2.043
TCGA-A6-3808	279	0	0.1764	0.1993	0.1368	0.0896	0.2263	0.2299	0.1359	0.6876	0	0.0508	0.1062	4.9577	0.2855	0	0.7022	0.1628	0.3361	0.0502	0.0686	0	1.437	0.9892	0.3693	0.037	0.5111	0.3322	1.3582	0.2565	0.0364	0.7242	0.1089	0.1255	0.2129	1.5501	0.1701	0	0.2309	0.0845	0.1112	0.5347	0.7821	0	0.7465	0.2149	0	0	1.7574
TCGA-AZ-4616	156	1	0.0748	0.1989	0.5137	0.0175	0.1472	0.0897	0.053	1.5561	0.0159	0.0198	0.0829	9.2239	0.9656	0.2044	0.2456	0	0.2554	0.0392	0.0067	0.0352	1.9625	0.1287	0.1921	0.2022	0.3856	0.2376	3.4069	0.0876	0.0853	1.3069	0.1214	0.0653	0.7476	0.466	0.2413	0.3159	0.2426	0.0483	0.0868	0.8606	0.6866	0.0255	0.8739	0.3556	0.195	0.0183	0.2
TCGA-A6-2680	522	0	0.0635	0.2137	0.4246	0.0371	0.1249	0	0.1125	0.3415	0.1015	0.2524	0	3.2117	1.0308	0.1084	0.0802	0.5392	0.2783	0.2079	0.0284	0.6712	0.4758	1.0917	0.2038	0.0613	0.3949	0.5193	0.8834	0.3848	0.2412	0.9741	0.0386	0.1731	0	1.3147	0.3456	0	0.1617	0.1024	0.1841	1.4385	0.4855	0.0271	0.4635	0.2576	0	0	1.879
TCGA-AD-6963	834	0	0.0913	0.2304	0.3964	0.014	0.2836	0	0.3832	1.0198	0.0896	0.1593	0.0666	14.8143	1.0314	0.8616	0.2276	0.4082	0.1719	0.1731	0.1129	0.2823	1.531	0.9987	0.3085	0.1044	0.694	0.5956	1.2919	0.1808	0.1141	1.6735	0.0195	0.2097	0.4003	0.9037	0.3367	0.0507	0.2115	0.0813	0.3135	1.3404	0.5207	0.1128	0.4093	0.2322	0.1566	0.1473	0.3442
TCGA-CM-4744	214	0	0.0849	0.1633	0.1637	0.0134	0.1355	0.0344	0.0813	0.5076	0	0.0456	0	2.4299	0.6029	0.4702	0.1956	0	0.0371	0.0501	0.0051	0.1079	0.5591	0.2302	0.0368	0	0.2753	0.4473	0.4065	0.2543	0.0218	0.7044	0.0373	0.0751	0.3186	0.9544	0.1828	0.1454	0.0797	0.0767	0.0998	0.9802	0.2341	0	0.5585	0.2284	0.0499	0.0141	0.7013
TCGA-A6-5657	367	0	0.0926	0.3295	0.0917	0.024	0.0405	0.0308	0.3644	0.5901	0.0329	0.109	0.4559	4.9715	0.9849	0.5618	0.1818	0	1.1482	0.0404	0.1196	0.1691	1.0405	0.6484	0.4951	0.0893	0.3746	0.678	0.6895	0.4944	0.0782	0.4612	0.0835	0.0561	0.5138	1.5538	0.3421	0.1737	0.1905	0.1367	0.2385	0.3585	0.5243	0.0263	1.001	0.3517	0.1787	0.1134	0.8051
TCGA-CM-6169	243	0	0.1149	0.1285	0.1761	0.0629	0.4945	0	0.1273	1.245	0.0765	0.0952	0.2985	11.6418	0.468	0	0.3628	0.61	0.7456	0.0627	0.0482	0.1688	0.9421	1.9558	0.1153	0.1387	0.6063	0.9505	0.8177	0.4654	0.0682	1.4413	0.102	0.1959	0.3988	1.9397	0.42	0.1516	0.3494	0.1469	0.7289	0.8138	0.1831	0	0.5244	0.3817	0.3121	0.1761	0.6172
TCGA-CK-4948	3116	0	0.1666	0.3199	0.2575	0.0195	0.0437	0.0666	0.0787	0.5178	0.0237	0.0442	0.4308	5.3693	0.255	0.5309	0.1332	0.7075	0.2767	0.0679	0.0348	0.2088	0.7076	0.955	0.4635	0.0965	0.8389	0.604	1.0397	0.1671	0.0317	1.5994	0.1893	0.1575	0.4933	0.7287	0.3225	0.1876	0.2881	0.1538	0.1932	0.5808	0.2548	0.0663	0.5946	0.0773	0	0.177	0.9332
TCGA-AA-A00Q	1278	0	0.0655	0.2483	0.1606	0.0574	0.4508	0.2944	0.348	0.6261	0.0698	0.217	0.0907	7.4225	0.8803	0.2236	0.2481	4.3096	0.6344	0.1287	0.0146	0.3077	1.4722	1.7828	0.1051	0.0316	0.5527	0.3939	0.6626	0.3421	0.2799	2.5503	0.0664	0.25	0.9088	3.4821	0.2046	0.6912	0.1365	0.1262	0.2848	0.3994	1.0015	0.1117	0.956	0.348	0.1422	0.0803	1.1253
TCGA-AA-3950	730	0	0.0232	0.1253	0.069	0.1582	0	0	0	0.2313	0.1649	0	0	0.6526	0.1041	0.2643	0.7086	0	0.2857	0.0845	0.0346	0.0909	0.29	0	0	0	0.1032	0.1117	0.2937	0.0971	0.1103	0.6394	0.0785	0.1266	0.2148	0.8847	0.6241	0	0	0.0578	0	0.9443	0	0.033	0.1883	0.1421	0	0.0474	1.2562
TCGA-DM-A282	4233	0	0.3186	0.1929	0.3228	0.0615	0.0518	0.1184	0.1866	0.7238	0.014	0.0523	0	7.1278	0.8086	0.8989	0.1247	3.5214	0.4008	0.0517	0.0177	0.1546	1.6278	0.3773	0.5915	0.1525	0.9357	0.2914	0.8825	0.8473	0.0875	2.0818	0.1229	0.1005	0.4385	1.1078	0.2282	0.2223	0.3354	0.1253	0.229	0.7801	1.208	0.0449	2.2422	0.5876	1.3154	0.0484	0.4022
TCGA-AA-3861	914	0	0.073	0.2592	0.0723	0.0237	0	0.2432	0.4312	0.4364	0.1296	0	0	1.368	0.2852	0.4155	0.2817	0	0.2994	0.0177	0.127	0	0.304	0.1163	0.1302	0	0.1081	0.4099	0.7183	0.2204	0.0385	2.0107	0.0165	0.0885	0	0.9945	0.0818	0.5138	0	0.0798	0	0.4949	0.3102	0.0692	0	0.1019	0	0.0994	1.0069
TCGA-CA-5796	99	0	0.0883	0.2425	0.0295	0.0258	0	0	0	0.5275	0.0235	0.0585	0	1.7363	0.1141	0	0.1672	0	0.5802	0.0771	0.2073	0	0.0827	0	0	0.0426	0.1568	0.4353	0.7257	0.1845	0.021	0.625	0.0448	0.1204	0	1.0235	0.0667	0.2795	0.1022	0.0729	0	0.1538	0.7312	0	0	0.1109	0	0.0541	0.337
TCGA-CK-4950	1227	0	0.0951	0.1878	0.0771	0.0252	0	0	0.1531	0.6456	0.817	0.0429	0.0599	1.9429	0.3016	0.2213	0.3683	0	0.3239	0.0377	0.1111	0.1015	1.0119	0.3096	0.1387	0.073	0.1728	0.3119	0.6558	0.2845	0.0513	0.7649	0.0394	0.0943	0.2399	0.9126	0.1481	0.2737	0.025	0.1045	0.094	0.1883	0.2754	0.0184	0.1051	0.192	0.0469	0.053	1.0519
TCGA-CM-6680	91	0	0.151	0.2442	0.3434	0.063	0.5758	0.1847	0.4913	0.7918	0.0492	0.0408	0.1707	10.7664	0.6468	0.2104	0.321	0	0.7747	0.0471	0.0138	0.0724	1.5009	1.5012	0.3461	0.3717	0.4928	0.6005	1.1887	0.9144	0.1463	1.2364	0.1375	0.2689	1.2829	1.8426	0.1957	0.5204	0.107	0.1891	0.6253	0.4028	0.6676	0.1314	0.7497	0.3423	0.2677	0.0944	0.8236
TCGA-AA-3833	485	0	0.0969	0.115	0.0926	0.101	0	0	0.1226	0.5792	0.0369	0	0.0959	3.8907	0.3794	0.3545	0.2185	0	0.479	0.0453	0.1084	0.2439	1.2969	0.8927	0.4443	0.0334	0.0923	0.4663	0.8756	0.3327	0.0986	0.8986	0.0562	0.0755	0.1921	1.1696	0.2582	0.2923	0.0962	0.0817	0.2007	0.3016	0.1765	0	0.5053	0.2474	0	0	1.9825
TCGA-AA-A029	1581	0	0.022	0.1829	0.3435	0	0	0	0	0.2631	0	0	0	1.2374	0.2732	0.1879	0.2085	0	0.0762	0.0481	0	0	1.4436	0.4732	0.5299	0.0531	0	0.1854	0.2088	0.115	0.0523	0.6496	0.0447	0.1201	0.3055	0.9847	0.0888	0.4648	0.0255	0.0563	0	0.3837	0.1403	0.1409	0.2678	0.1276	0	0	0.5254
TCGA-D5-5537	1381	1	0.0682	0.2527	0.342	0.01	0.3018	0	0.2416	1.0595	0.0182	0.2033	0.0472	8.1124	0.1974	1.9207	0.2045	1.0134	0.4011	0.0744	0.0152	0.1602	1.9163	0.684	0.4377	0.2468	0.5755	0.3199	2.7384	0.7268	0.0972	2.0521	0.0553	0.186	0.5678	1.6887	0.2852	0.3599	0.2369	0.173	0.4942	0.8319	0.5214	0.0873	1.2444	0.8202	0.4444	0.0627	0.4231
TCGA-AA-3679	457	0	0.1773	0.17	0.2371	0	0.5231	0	0.1571	0.1589	0	0.1175	0	5.232	0.4859	1.362	0.2799	0.5646	0.1636	0.2709	0.0397	0	0.6644	0.5081	0.2845	0.0428	0.7089	0.8318	1.6259	0.0371	0.1263	0.837	0.1439	0.2901	0.2461	1.307	0.1608	0	0.0616	0.129	0	0.8498	0.6779	0	0.6471	0.2998	0.3851	0.1086	0.8463
TCGA-AA-3854	1096	0	0.086	0.153	0.1692	0.0295	0	0	0	0.393	0.0539	0.067	0	2.891	0.136	0.0864	0.1597	0	0.175	0.0663	0.0453	0.1189	0.2844	0.5799	0.0812	0.1709	0.4045	0.4017	0.9599	0.3172	0.0481	0.6568	0.0924	0.3311	0.1404	1.3158	0.1989	0	0.0469	0.0915	0.44	0.2204	0.2579	0.0216	0.4924	0.1955	0.1099	0	1.787
TCGA-AA-3549	639	0	0.0495	0.2055	0.3722	0.0542	0.9124	0	0	0.3327	0.0659	0	0.0857	13.326	0.4157	0.8447	0.2148	0.1313	0.2283	0.3915	0.0692	0.0727	1.1588	1.7725	0.0993	0.0298	0.5495	0.491	1.6428	0.2714	0.1469	1.3139	0.0627	0.1349	0.6867	1.1987	0.2681	0.2611	0.1719	0.1338	0.3586	0.3773	0.473	0.0264	0.602	0.3286	0	0	0.4724
TCGA-G4-6309	1574	0	0.1048	0.3223	0.2422	0.0227	0.0763	0.1163	0	0.6724	0.0413	0.1543	0	7.3055	0.4775	0.5299	0.3429	0	0.3848	0.0762	0.0521	0.1367	1.6719	0.8895	0.8717	0.206	0.5171	0.2334	1.3496	0.1541	0.1658	1.4653	0.0945	0.1058	0.9692	0.6813	0.0743	0.2457	0.0449	0.1526	0.1687	0.6762	0.1978	0.0662	1.2273	0.3449	0.1686	0	0.2593
TCGA-NH-A8F8	511	1	0.0769	0.1342	0.645	0.0214	0.5043	0.1098	0.584	0.7005	0.039	0.3641	0.1522	24.4991	0.553	0.5002	0.3353	1.4775	0.3464	0.2799	0.0901	0.3012	2.1274	2.5718	0.7054	0.2121	0.5044	1.1015	0.9034	0.2143	0.1218	1.9885	0.0966	0.3996	1.4233	2.0266	0.2437	0.4639	0.5938	0.1397	0.3186	3.0003	0.2801	0.1875	2.8519	0.8245	0.6365	0.2693	0.5245
TCGA-A6-6142	368	0	0.0913	0.0681	0.3646	0.0111	0.3367	0	0.2022	0.5229	0	0.0252	0.3162	12.8639	0.3973	0.7143	0.1441	0.1615	0.3422	0.2159	0.017	0.0447	0.7839	0.4361	0.2442	0.0367	0.2535	0.6223	0.5292	0.2305	0.0542	1.257	0.2392	0.1037	0.1056	0.794	0.4716	0.1606	0.2379	0.0972	0.2757	0.3978	0.0485	0.0487	0.3702	0.3932	0.0826	0.0466	1.961
TCGA-F4-6570	188	1	0.1358	0.1283	0.4804	0.112	0.029	0	0.2092	0.6528	0.0472	0.0391	1.4722	6.6649	1.0166	0.3528	0.5405	0	1.1917	0.0838	0.0066	0.0694	0.885	0.6345	0.2842	0.0142	0.3016	0.1207	0.9522	0.3578	0.014	1.3936	0.1138	0.0805	0.2458	0.4597	0.1845	0.3116	0.082	0.2485	0.3423	0.5145	0.2258	0.1133	0.7901	0.462	0	0.0362	1.2964
TCGA-A6-A567	1881	1	0.123	0.1485	0.6093	0.02	0.336	0	0.3632	1.266	0.0364	0.6792	0.1893	34.824	0.212	0.4666	0.151	0	0.2364	0.2685	0.0458	0.5619	1.5364	2.5459	0.7676	0.0989	2.4285	1.4303	1.0372	0.8997	0.3894	1.9356	0.1386	0.3727	0	3.3394	0.6199	0.577	0.5539	0.3413	0.2972	1.2505	0.2613	0.0874	1.6627	0.4952	0.4453	0.0837	0.3914
TCGA-D5-6920	377	0	0.0999	0.2531	0.2578	0.046	0.0259	0.0394	0.2794	0.707	0.098	0.0523	0.1092	5.6887	0.2827	0.1346	0.3651	0.7813	0.3578	0.0344	0.1823	0.1853	3.0044	1.0924	0.2531	0.1015	0.327	0.3289	0.9144	0.1264	0.0999	1.3031	0.0587	0.2151	0.4378	1.5155	0.2014	0.111	0.0548	0.1158	0.2286	0.2291	0.3351	0.0897	0.5117	0.2235	0.2855	0.0161	1.1294
TCGA-AA-3939	395	0	0.1171	0.2369	0.2283	0.0427	0.4318	0	0.1296	0.6996	0.4677	0	0.1014	5.072	0.1513	0.8743	0.4157	0	0.0675	0.1917	0.0982	0	0.9596	0.3145	0	0.1059	0.13	0.3521	1.3882	0.5658	0	1.2089	0.0148	0.0399	0.8123	1.3454	0.1327	0.1545	0.0339	0.0518	0.4242	1.5302	0.6528	0.0312	0.5341	0.2545	0	0	0.2096
TCGA-AU-3779	441	0	0.0824	0.0746	0.1301	0.0201	0.6417	0.1544	0.1825	0.7183	0.1829	0.182	0.0951	5.8546	0.4652	0	0.5312	0.2187	0.4436	0.2249	0.0077	0.2017	1.7371	0.6397	0.3306	0.1326	0.7475	0.5618	0.9773	0.2512	0.1305	1.9858	0.2438	0.2997	0.0953	1.1377	0.3807	0.6524	0.3181	0.1337	0.0996	5.5359	0.2626	0.0439	0.5849	0.4777	0.2984	0.0631	0.6884
TCGA-AA-A00A	1157	0	0.2532	0.1726	0.0705	0.0185	0.0622	0.0949	0.1121	0.643	0	0.0419	0.0877	6.6406	1.0538	0.108	0.4995	0	0.6862	0.0967	0.0425	0.0743	0.5929	0.9976	0.3047	0.0916	0.3936	0.2741	0.7605	0.2645	0.0601	0.747	0	0.2071	0.3514	1.1743	0.1914	0.5345	0.1173	0.1568	0.2752	0.717	0.726	0.054	0.77	0.0795	0	0.0776	0.6647
TCGA-G4-6626	1	1	0.1517	0.6068	0.2968	0.0633	0.5176	0.0464	0.1097	0.6661	1.0389	0.3898	0.2573	7.1637	1.0309	0.4228	0.1368	0.6573	0.3214	0.2298	0	0.0364	2.1462	0.8429	0.5465	0.1793	0.7564	1.1024	1.2923	0.2523	0.3088	2.1923	0.1633	0.152	0.5156	1.4001	0.1966	0.3268	0.294	0.1339	0.3142	0.4317	0.4341	0.1321	1.2053	0.3171	0.1345	0.2656	0.532
TCGA-D5-6538	521	0	0.2319	0.2764	0.3599	0.0686	0.0866	0.132	0.208	0.7017	0.1251	0.1945	0	12.5118	0.3582	0.2004	0.0834	0.3116	0.1625	0.2563	0.0328	0.1724	0.605	1.0936	0.1413	0.1275	0.5086	0.6356	1.8193	0.4724	0.1952	1.6629	0.1251	0.1761	0.4074	0.6273	0.3373	0.3098	0.3399	0.1305	0.2128	0.1023	0.5986	0.1127	1.4999	0.3914	0.1913	0.1259	0.5044
TCGA-A6-2678	437	0	0.237	0.1354	0.4922	0.0314	0.053	0	0.0954	1.03	0.0574	0.2141	0.1492	7.5173	0.4177	0.1839	0.238	0.343	0.5342	0.3057	0.1084	0.1265	0.7063	1.1576	0.3457	0.078	0.7656	0.3887	1.124	0.6415	0.1023	0.8899	0.142	0.2056	0.5979	1.9627	0.3203	0	0.1123	0.1568	0	0.6101	0.4118	0.0689	0.2621	0.2706	0.117	0.165	0.4627
TCGA-AA-3713	579	0	0.1647	0.1696	0.3366	0.0561	0.162	0.1646	0.1946	0.7219	0.0731	0.382	0.038	15.1735	1.1952	0.0937	0.312	0.0583	0.304	0.0659	0.1535	0.4192	0.9258	1.7309	0.0881	0.0265	0.439	0.8784	1.2674	0.1492	0.1825	0.2592	0.0835	0.2995	1.0668	0.8914	0.1826	0.2898	0.1462	0.0691	0.6765	0.7177	0.2449	0.2108	0.9352	0.2334	0.1193	0.0673	0.9173
TCGA-G4-6317	1095	0	0.06605	0.15365	0.43025	0.0914	0.0729	0	0.1635	0.7308	0	0.17595	0.10645	16.44255	0.50375	0.85905	0.30985	0.32915	0.17825	0.1935	0	0.087	0.5758	0.5048	0.1547	0.2446	0.4885	0.66565	1.1779	0.4591	0.071	2.9316	0.1672	0.08085	0.4075	1.5948	0.82945	0.2303	0.70245	0.2022	0.25105	1.06765	0.6426	0.08765	0.83625	0.4845	0.04245	0.11645	1.0993
TCGA-AA-A01X	791	0	0.0411	0.1626	0.144	0.1029	0.1732	0	0.3121	0.3509	0	0.3891	0	3.2454	1.1294	0.1002	0.1483	0.4986	0.2709	0.0385	0.0657	0.8967	0.6601	3.618	0.2827	0.1417	0.5739	0.2825	1.931	1.0185	0.502	0.4158	0.2144	0.5124	0.326	0.8852	0.3906	0	0.1768	0.2471	0.4256	0.8187	0.449	0.0751	0.4286	0.4879	0.3827	0.1079	1.8499
TCGA-D5-6898	229	0	0.3412	0.1828	0.1729	0.0075	0.0254	0.0775	0.0916	0.618	0.0551	0.2056	0.2507	7.0228	0.687	0.6178	0.0979	0.8232	0.5367	0.0508	0.0463	0.0911	0.339	1.0742	0.4978	0.0748	0.333	1.3683	0.4251	0.5457	0.2087	1.0068	0.1521	0.0987	0.2153	1.0963	0.3049	0	0.4311	0.1139	0.1124	0.1352	0.3624	0.0662	0.2516	0.3172	0.0562	0.5069	0.9131
TCGA-D5-6533	775	0	0.0408	0.0507	0.2122	0.0397	0.2006	0	0.3614	0.7721	0	0.2703	0.0471	13.9496	0.9387	0.3482	0.1181	0.1444	0.2196	0.0445	0.0304	0.1997	0.9555	1.4128	0.982	0.082	0.74	0.4171	0.4945	0.5897	0.1938	1.3642	0.0828	0.1669	0.5662	1.025	0.2159	0.4306	0.2362	0.0963	0.2957	0.5629	0.0867	0.058	1.0754	0.3482	0.1477	0.0417	0.5842
TCGA-QG-A5YW	896	0	0.3756	0.3474	0.1487	0.0289	0.4132	0.037	0.1751	1.1667	0.1185	0.0655	0.2054	11.2276	0.9072	0.2531	0.2496	0	0.3534	0.1025	0.0442	0.0871	2.778	1.0977	0.5155	0.155	0.7685	0.8621	2.985	0.3409	0.1878	2.654	0.0802	0.2157	1.0289	2.0386	0.1569	0.4695	0.4006	0.1419	0.4299	0.6245	0.315	0.0527	1.0222	0.2125	0.2684	0.1969	0.637
TCGA-AA-3696	153	1	0	0.1244	0.2441	0.1066	0	0	0	0.2182	0	0	0	10.6011	0.453	0	0.2305	0.775	0.7578	0.1594	0	1.2864	2.0518	4.7078	0.5858	0.5285	0.1622	0	0	1.0681	0.5201	1.2925	0.2222	0	0	0.7861	0.2576	0	0	0.3159	2.1166	0.3181	2.3263	0.3114	4.4412	1.0228	0	0	1.0455
TCGA-AA-3555	911	0	0.1278	0.1203	0.3918	0.0622	0.0524	0.1596	0	0.7002	0	0.0706	0.1475	5.3882	0.749	0.1818	0.3026	0	0.2088	0.0116	0.0119	0.1251	1.2971	0.9921	0.3419	0.2056	0.4022	0.2434	1.1788	1.1464	0.0253	0.7542	0.108	0.2033	0.5913	1.2969	0.4295	0.4497	0.1603	0.1634	0.1544	0.2785	0.4751	0.1817	1.2959	0.2521	0	0	1.627
TCGA-AZ-4614	172	1	0.1508	0.1237	0.1992	0.0326	0.2197	0	0.099	0.9013	0	0.111	0	1.779	0.9473	0.5721	0.2116	0	0.1804	0.1097	0.0125	0.1968	1.8837	0.5603	0.0896	0	0.6699	0.5644	0.4592	0.3619	0.0796	1.4502	0.1246	0.0609	0.155	0.3979	0.259	0.1179	0.3363	0.0945	0.1619	0.146	2.2069	0.0476	1.495	0.5828	0	0.0685	0.6399
TCGA-AA-3866	518	0	0.1501	0.2392	0.2037	0	0.1284	0	0.2313	0.7412	0	0.0433	0.2713	2.8129	0.4253	0.3343	0.3297	0.1386	0.3011	0.0855	0	0.3834	0	0.8418	0.1048	0.0945	0.493	0.3926	1.2385	0.2592	0.124	0.6163	0.1722	0.178	0.3624	1.2544	0.3553	0	0.1814	0.1232	0.2839	0.3982	0.416	0.1671	0.6353	0.2018	0	0.12	1.1217
TCGA-AZ-6608	59	1	0.084	0.1316	0.3925	0.0158	0.373	0	0.144	0.6638	0.1154	0.3411	0	9.2377	0.9329	0.5087	0.1881	2.4156	0.0937	0.1656	0.0121	0.0318	1.0151	0.5823	0.1739	0.0654	0.7702	0.4237	0.8395	0.5945	0.0772	0.7354	0.0989	0.0739	0.2256	1.3957	0.355	0.5719	0.2949	0.0916	0.1178	0.4722	0.587	0.0462	1.3843	0.3036	0.2354	0.1328	0.8535
TCGA-SS-A7HO	1829	0	0.091	0.0375	0.5542	0.0443	0.4175	0.1818	0.2149	2.2107	0.0161	0.3014	0.084	32.1815	0.7212	0.6729	0.1531	0.3219	0.0769	0.1456	0.0068	0.7123	1.7042	1.9986	0.3893	0.1902	1.1853	0.4304	1.9943	0.2978	0.1296	2.827	0.0861	0.2811	1.1782	1.3511	0.0795	0.8961	0.4143	0.1741	0.7472	0.1057	0.0386	0.2587	4.4266	0.2197	0.3952	0.1858	0.6079
TCGA-DM-A28G	1849	1	0.3489	0.2328	0.3678	0.0474	0.0266	0.0811	0.5271	0.4041	0.072	0.0896	0	11.0469	0.5874	0.277	0.2732	0	0.2308	0.124	0.006	0.1589	1.0642	0.8526	0.1736	0.1175	1.0934	0.6377	1.0947	0.6048	0.1413	1.7556	0.1701	0.1623	0.3754	0.9543	0.3271	0.7994	0.4385	0.1851	0.1568	0.6364	0.5516	0.1269	2.1059	0.6742	0.235	0.116	0.6197
TCGA-CA-5254	68	0	0.0368	0.2008	0.4925	0.043	0.0724	0.1104	0.174	0.6015	0.0262	0.1464	0	4.9216	0.2894	0.3353	0.0697	0	1.3874	0.1233	0.011	0.1442	1.1499	0.6332	0.1576	0.1659	0.3381	0.4843	0.7918	0.4874	0.1283	0.6664	0.1195	0.1071	0.7496	0.7483	0.1262	0.6219	0.2217	0.0763	0.2847	0.1925	0.2816	0.0419	0.5973	0.3415	0.16	0	0.3516
TCGA-AA-A01Q	31	0	0.2229	0.1298	0.1491	0.0434	0.2192	0	0.1316	0.1776	0	0.2954	0	4.5239	0.6992	0.6342	0.3283	0	0.377	0.0649	0.0665	0.6109	0.9744	1.1711	0.3577	0.0717	0.297	0.2502	1.4566	0.1397	0.2117	1.8413	0.1357	0.6078	0	0.7384	0.1947	0.3137	0.1549	0.1169	0.4308	0.5827	0.6628	0	3.0732	0.3589	0.4842	0	1.5604
TCGA-AA-3514	31	0	0.053	0.0959	0.0148	0.0193	0	0	0.1173	0.1979	0	0	0.0918	0.3102	2.4316	0.2261	0.0418	0.9843	0.7639	0.0434	0	0.0778	0.2482	0.8542	0.1063	0.1279	0.206	0.2072	0.4189	0.1246	0	0.1563	0.1209	0.2168	0	0.2194	0.1335	0	0.0307	0.0755	0.096	0.0577	0.2533	0.0283	0.3223	0.1984	0	0.0406	0.822
TCGA-AA-3977	761	0	0.3483	0.1141	0.2389	0	0	0	0.2373	0.7205	0	0	0.5567	5.6472	0.3602	0.4574	0.3806	0	0.0309	0.0292	0	0	1.0039	1.9196	0.6449	0.1293	0.5951	0.3545	1.2708	0.196	0	1.7391	0.0544	0.4384	0	1.3093	0.0675	1.6968	0	0.1001	0.1942	1.1674	0.5122	0	1.3038	0.1294	0.582	0.1642	1.2789
TCGA-G4-6297	2506	0	0.1158	0.1466	0.5161	0	0.4428	0.0482	0.4558	1.5952	0.0856	0.1279	0.5791	30.9088	0.5088	0.4941	0.1421	0.4096	0.5415	0.1615	0.0791	0.3022	2.2895	1.6589	0.258	0.1552	0.4429	0.3327	0.7322	0.699	0.3207	1.7838	0.2544	0.3333	0.4463	2.0457	0.5186	0.3394	0.1192	0.0911	0.3729	0.8968	0.2049	0.0686	0.626	0.3107	0.0699	0.0394	1.2587
TCGA-D5-5538	373	0	0.1071	0.1241	0.1418	0.0391	0.2634	0.0502	0	0.6801	0	0.1331	0.3246	6.0517	0.3808	0.2857	0.1479	0.4264	0.332	0.0365	0.0299	0.2359	1.1288	0.5276	0.1074	0.1777	0.3717	0.4832	0.7409	0.5386	0.0636	0.9481	0.1019	0.1461	0.8362	1.73	0.3374	0.1413	0.1628	0.1659	0.2426	0.5542	0.1706	0.0571	0.8959	0.3331	0	0.082	0.6391
TCGA-AA-3980	242	0	0.5277	0.2302	0.21	0.0183	0.3707	0	0	0.8259	0.3681	0.0832	0	7.7089	0.8055	0	0.5156	0	0.2608	0.2468	0.1124	0.2952	1.4123	1.1702	0.1008	0	0.6697	2.675	1.4302	0.722	0.0597	2.5948	0.051	0.0343	1.0462	1.1551	0.3039	0.2652	0.2328	0.1062	0.3642	1.259	1.5212	0.1072	0.7642	0.4248	0	0.1155	1.3793
TCGA-AY-4071	29	1	0.1067	0.1256	0.3356	0.0549	0.7404	0	0.1111	0.6374	0.1337	0.0416	0	11.6366	1.0705	0.3213	0.198	0	0.5788	0.1917	0.0281	0.1474	1.6456	1.3485	0.4027	0	0.2508	0.4679	0.7142	0.2753	0.0596	0.9625	0.0255	0.1369	1.2189	1.7979	0.2087	0.1324	0.3051	0.1555	0.7275	1.1481	0.3198	0.0803	0.458	0.4849	0	0.0384	1.9166
TCGA-F4-6463	415	0	0.2286	0.1236	0.251	0.0498	0.2685	0.1023	0.1814	1.0604	0.0363	0.0678	0.2363	9.4617	0.3811	0.466	0.2047	0.3622	0.7241	0.0372	0.0839	0.0401	1.0229	0.5867	0.1643	0.0659	0.4396	0.3202	0.4532	0.435	0.0972	1.8525	0.1731	0.0744	0.3788	0.9327	0.1341	0.6483	0.1422	0.1154	0.4946	0.2081	0.3914	0.0728	1.4114	0.389	0.1482	0	0.9773
TCGA-AA-3710	821	0	0.1093	0.1763	0.3654	0.0228	0	0.117	0.1383	0.7464	0	0.1034	0.2163	3.5831	1.8889	0	0.5421	0	0.072	0.017	0.0698	0.0917	0.585	1.7896	0.6263	0	0.6935	0.2629	1.0861	0.1142	0.1112	1.0134	0.0633	0.2129	0.4333	0.8534	0.48	0.3296	0.0181	0.043	1.1315	1.4285	0.398	0.1332	1.1396	0.3243	0	0	1.4904
TCGA-AA-3556	700	0	0.1458	0.1593	0.1978	0.1665	0	0	0	0.5302	0	0.042	0	2.434	0.3604	0	0.2001	0	0.4093	0.083	0.0425	0.1489	0.3562	0.2724	0.1017	0	0.3097	0.7471	0.8016	0.2781	0.0903	0.2244	0.1157	0.2765	0.1759	1.6377	0.5493	0.1338	0.0881	0.0897	0.0919	0.9388	0.4038	0.027	0.3084	0.4347	0	0.0777	1.8755
TCGA-AA-A01R	1065	0	0.1268	0.2238	0.2827	0	0.9502	0	0.214	0.3248	0	0.2001	0.0836	2.6586	5.2951	0	0.0953	0	0.2786	0.0264	0	0.0709	1.3576	1.0383	0.6783	0.1166	0.4828	0.1017	0.4582	0.2145	0.2581	0.4988	0.0613	0.1976	0.1676	0.5401	0.1278	0.3824	0.1398	0.1377	1.1379	1.7364	0.077	0.1288	1.0285	0.4784	0	0.074	2.0753
TCGA-AA-3697	2587	0	0.243	0.1683	0.6869	0.0634	0.5122	0.1301	0.6151	0.9078	0.786	0.1725	0	25.0037	0.754	0.5186	0.411	1.4742	0.2002	0.2653	0.0679	0.1529	2.0328	1.306	0.7661	0.0419	0.6941	0.4281	1.1528	0.3175	0.1443	0.7683	0.044	0.2367	0.8432	1.4451	0.1094	1.1911	0.593	0.0683	0.3775	0.6808	0.3872	0.1296	1.7952	0.4151	0.1886	0.0532	0.5801
TCGA-DM-A1HB	4126	0	0.0314	0.1874	0.2047	0.0494	0.0238	0.1811	0.0428	0.9821	0	0.0801	0	3.6223	0.1999	0.0825	0.2518	0	0.3233	0.0211	0.0216	0.1703	0.9961	0.1385	0.1551	0.0816	0.3328	0.2093	0.5502	0.197	0.0918	0.1711	0.0294	0.1186	1.2745	0.9608	0.0682	0	0.0392	0.1141	0.2803	0.2738	0.4004	0.0928	0.5292	0.1051	0.1575	0.0296	0.646
TCGA-AA-3681	182	0	0.1909	0.1273	0.5735	0.0727	0.5714	0.1244	0.147	0.5952	0.1326	0.165	0	12.7513	1.03	0.1417	0.1572	0.1762	0.2106	0.0544	0.1114	0.0975	1.3995	1.784	0.666	0.0401	0.4793	0.4593	0.7349	0.3122	0.0394	0.6857	0.0842	0.0905	1.6126	1.4162	0.2259	0.5256	0.0192	0.1241	0.6016	0.5786	0.3174	0.0354	1.4137	0.4811	0	0.0509	1.5848
TCGA-AA-3531	1035	0	0.1077	0.0988	0.5909	0.0967	0.5703	0	0.2935	0.099	0	0.0549	0.1148	2.9489	2.6728	0.5657	0.2092	1.5828	0.3822	0.3074	0	0.1946	0.1552	2.4928	0.5317	0.2798	1.5456	0.2192	1.4145	0.4501	0.1967	0.8799	0.0336	0.3615	0.2299	1.6467	0.1336	1.0493	0.3261	0.0945	1.9213	0.9384	0.2112	0.2473	1.6125	0.2561	0.1799	0.0508	0.7118
TCGA-AA-3845	0	1	0.0527	0.1282	0.2516	0.0659	0.222	0	0.1333	0.4496	0.1202	0	0.2084	11.0656	0.5913	1.2844	1.2113	0	0.6768	0.1478	0.1178	0	1.4096	3.0187	0.6037	0.1089	0.4011	0.2353	1.3799	0.2359	0.1072	0.1776	0.0153	0.2873	1.0442	1.8695	0.1441	0.1588	0.0174	0.0829	0.7634	0.6556	0.2877	0.0642	0.1831	0.6833	0.1634	0.0461	1.0056
TCGA-AA-3660	2375	0	0.1201	0.2374	0.5577	0.039	0.5578	0	0.2955	0.5981	0.1955	0.1547	0.0924	8.3131	0.345	0.057	0.158	0.2125	0.3001	0.0583	0.0895	0.4703	1.5626	1.3863	0.5889	0.2254	0.5483	0.7224	0.9283	0.251	0.0792	0.5906	0.0677	0.182	0.5556	1.2545	0.3901	0.6338	0.1777	0.1575	0.4836	0.8431	0.2976	0.0996	1.1364	0.2514	0.2899	0.0613	0.4777
TCGA-AA-A02R	670	1	0.0242	0.1238	0.1754	0.0353	0.1785	0	0.1072	0.9403	0	0.1203	0.2515	3.5714	2.2278	0.2066	0.3821	0	0.5025	0.0264	0	0	0.907	0.607	0.7769	0	0.6183	0.2912	0.3062	0.1518	0.115	0.857	0.0737	0.198	0.3359	0.6215	0.0793	0	0.0981	0.1071	0.1754	0.2637	0.1543	0.0258	0.7362	0.3859	0	0.0371	1.6754
TCGA-AA-3532	882	0	0.0858	0.1632	0.3059	0.0501	0.6186	0	0.1013	0.2392	0.0305	0.0758	0.2376	7.0166	1.1885	0.0976	0.1624	0.2428	0.3429	0.0749	0.0128	0.403	1.1784	1.7205	0.2753	0.0828	0.4064	1.0454	1.2294	0.227	0.1358	1.0122	0.058	0.2495	0.7935	0.7956	0.2882	0.2414	0.2648	0.0742	0	0.4983	0.0729	0	0.1391	0.3149	0.1242	0.3153	1.0371
TCGA-AZ-4313	1532	0	0.0346	0.1439	0.1158	0.0506	0	0	0	0.207	0	0.0574	0	0	0.2239	0	0.2187	0	0.1598	0.0945	0.0581	0.6104	0.1623	0.1241	0	0	0.0385	0.3542	2.1908	0.2172	0	0	0.0176	0	0	0.5308	0.2095	0	0.1404	0.109	0	0.1509	0.4415	0	0.2107	0.1004	0	0	3.059
TCGA-G4-6588	796	0	0.0278	0.2335	0.2629	0.0608	0.1706	0	0.2459	0.5598	0	0.092	0.1442	6.5324	0.4341	0.0592	0.4162	0	0.3841	0.0227	0.0388	0.0815	1.43	2.0382	0.167	0.0502	0.524	0.0668	0.9215	0.1958	0.1648	0.6961	0.0493	0.0946	0.5778	0.9827	0.1434	0.0732	0.1286	0.0532	0.5532	0.5744	0.1769	0.148	0.9286	0.1475	0.1507	0.1276	0.7618
TCGA-G4-6322	792	0	0.1161	0.2558	0.5563	0.0938	0.1215	0.037	0.1751	0.8122	0.1711	0.0491	0.0342	8.8425	0.7717	0.1687	0.2184	0	0.4674	0.027	0.0166	0.2032	0.6481	0.5311	0.5948	0.2027	0.461	0.4102	2.0941	0.9399	0.1174	1.429	0.1554	0.1887	2.7435	0.7491	0.1918	0.4695	0.1717	0.1001	0.3224	0.1077	0.2205	0.0211	1.2025	0.2244	0.2147	0.0454	0.6133
TCGA-AA-3875	549	0	0.2015	0.1829	0.1758	0.0767	0.3447	0	0	0.4713	0.0933	0.1161	0	7.223	0.7611	0.4487	0.3319	0.5581	0.5861	0.153	0	0.5146	4.2682	2.5111	0.703	0.1268	0.8563	0.5692	1.3299	0.293	0.0832	1.6545	0.0711	0.1434	2.432	1.0886	0.3798	0.185	0.2029	0.1344	0.635	2.6724	0.8934	0.1869	1.066	0.4233	0.3807	0.2148	1.0874
TCGA-D5-6531	540	0	0.035	0.1368	0.1559	0.0093	0.0625	0.0476	0.1126	0.8359	0	0.1053	0.3523	4.8541	0.9632	0.1085	0.1305	0.5399	0.3373	0.1249	0.0284	0.0373	0.6552	0.2733	0.3061	0.1074	0.5084	0.1989	0.4825	0.392	0.0604	0.1126	0.1483	0.052	0.2647	0.2212	0.1923	0.2684	0.0589	0.0938	0.2304	0.5817	0.2026	0.0407	0.4641	0.2795	0.0691	0.3117	0.9105
TCGA-AA-3489	214	1	0.1769	0.3047	0.6743	0.0449	0.3782	0	0.2271	0.8273	0.2185	0.1868	0.1776	17.0019	1.1717	0.175	0.259	0.9252	0.8219	0.2574	0.1319	0.0602	1.681	1.9836	0.5348	0.0742	1.1388	0.5921	1.6698	0.4875	0.3044	1.4824	0.4889	0.3076	0.5692	1.274	0.5271	0.487	0.1959	0.0918	0.6317	2.0552	0.2614	0.1312	0.998	0.3244	0.5012	0.0942	0.7831
TCGA-AA-3949	791	0	0.0295	0.0669	0.1532	0	0.0966	0	0	0.6455	0.0523	0	0	1.1037	0.396	0	0.7129	0	0.4077	0.0214	0.2415	0	0	0.7035	0	0.0474	0.1745	0.6142	0.7451	0.2462	0.2332	1.3905	0.0996	0.0536	0.2725	1.2199	0.2672	0.4146	0	0.0618	0.2847	0.3422	0	0	0.2389	0.1992	0	0.1203	0.7499
TCGA-AA-3662	184	0	0.2442	0.1901	0.7258	0.057	0.9607	0.1464	0.923	0.6616	0.052	0.1942	0.0451	27.1173	0.7442	1.0006	0.4317	0.2074	0.3079	0.3981	0.0073	0.459	1.8912	1.5397	0.418	0.1257	0.8534	1.2378	1.9357	1.1432	0.201	1.3066	0.1718	0.2309	0.6327	1.0249	1.1323	0.0687	0.5128	0.1524	0.3304	0.908	0.8715	0.125	1.1092	0.9847	0.4244	0.0599	0.5285
TCGA-AA-3850	0	1	0.2053	0.2806	0.1335	0.0499	0.2524	0	0.3031	0.0511	0.3645	0	0.3555	3.2052	0.345	0.4381	0.162	0.1816	0.73	0.0187	0.0191	0.8038	1.9231	1.8386	0.1373	0	1.178	0.2058	1.136	0.2681	0.1625	0.5048	0.0174	0.4199	2.1368	1.6579	0.2845	0.1806	0.099	0.1278	0.9919	0.2982	0.218	0	1.4569	0.4545	0	0.1048	1.5516
TCGA-AU-6004	824	0	0.0671	0.2381	0.3114	0.0245	0.687	0.0419	0.0495	0.551	0.1042	0.4258	0.5032	12.1187	0.9102	0.1908	0.3616	0.0593	0.7347	0.1098	0.0375	0.1313	1.9369	2.9227	0.6277	0.0944	0.7447	0.4302	1.0956	0.1518	0.2654	1.1871	0.0907	0.2591	1.1633	0.7359	0.1831	0.7668	0.1812	0.0736	0.567	0.3896	0.3917	0.2979	1.0198	0.3104	0.3642	0.0342	0.6935
TCGA-CM-4747	244	0	0.0923	0.0393	0.0935	0.049	0.2476	0	0.1487	0.2507	0.1341	0	0.1162	1.1004	0.7375	0.2865	0.053	1.425	0.329	0	0	0.3942	2.0436	0.2405	0.1346	0.081	0.3355	0.3028	0.5306	0.3682	0.1195	0.2971	0.1021	0.0458	0	0.556	0.1607	0.1771	0	0.066	0.2432	0.2925	0.3208	0.0358	0.4083	0.4702	0.5468	0	0.9612
TCGA-AA-3494	31	0	0.2003	0.1043	0.248	0.0812	0.2736	0	0.1971	0.2992	0.0296	0.1106	0	2.9705	0.6271	0.095	0.281	2.244	0.1668	0.1336	0.0249	0.2614	0.2085	2.6306	0.1785	0.0268	0.4943	1.2715	1.4425	0.2558	0.1057	1.4444	0.1467	0.1821	0.1544	1.1059	0.886	0.1174	0.3479	0.1794	0	0.3393	0.2127	0.1898	0.4061	0.1881	0	0.1023	0.7435
TCGA-AZ-4615	1002	0	0.0646	0.1055	0.084	0.0314	0.1058	0	0	1.0612	0	0.0357	0.0745	7.309	0.4452	0.0919	0.4586	0	0.3351	0.0117	0.0602	0.1264	0.4033	0.6168	0.1727	0.026	0.8605	0.1553	0.5785	0.1799	0.0256	1.0796	0.0437	0.2054	0.2987	0.9092	0.1627	0.3408	0.0872	0.2201	0.078	0.4689	0.6858	0.023	0.3928	0.3275	0	0.033	1.2843
TCGA-AA-A010	1064	0	0.3719	0.1585	0.48	0	0.385	0.2934	1.0404	0.351	0	0	0.5423	3.1174	0.2834	0.6683	0.4326	0	0.2258	0.1282	0	0	2.934	0.2805	1.2566	0	0.6957	0.3768	3.5902	0.1636	0	0	0.0397	0.6406	0	0.6486	0.0789	0	0.1813	0.2002	0	0.1706	0	0.4175	0.4763	0.5863	0	0	1.3082
TCGA-AA-3819	761	0	0.2376	0.1777	0.2589	0.0771	0.0519	0.0791	0.1871	0.284	0.0562	0.1749	0	6.133	0.5296	0.5408	0.2667	0.4484	0.3775	0.0461	0.2125	0.4341	2.3741	2.8749	0.3389	0.1529	1.0555	0.597	1.6361	0.5517	0.0501	1.4955	0.15	0.4896	1.0258	1.4344	0.1809	0.8917	0.4157	0.1391	0.6123	0.6901	0.471	0.1802	1.4131	0.505	0.2294	0.1294	0.6553
TCGA-AA-3989	242	1	0.1322	0.0845	0.1473	0	0.455	0	0.3513	0.395	0.0704	0	0	2.8478	0.3895	0.6769	0.1043	0.4209	0.4421	0.0577	0.0591	0.1553	0.8667	0.8523	0.3182	0.1595	0.3817	0.1908	0.3344	0.1934	0.0314	0.858	0	0.1802	0.3669	0.6459	0.2798	0.4185	0.1071	0.0598	0.1916	0.1152	0.5054	0.0282	0.6432	0.2809	0	0.0405	0.7571
TCGA-AA-A01C	457	0	0.1091	0.2265	0.3951	0.1194	0.5363	0	0	0.6518	0	0.0903	0.3777	6.0025	1.0292	0.6982	0.2152	0.2894	0.4403	0.119	0.0305	0	1.788	0.7814	0	0	0.7873	0.4592	0.8622	0.2564	0.0647	1.609	0.1106	0.0744	0.3784	1.2647	0.2199	0	0.1894	0.118	0.1976	0.4752	0.695	0.0582	0.6634	0.4347	0.5923	0	1.692
TCGA-A6-6138	280	0	0.0252	0.09	0.2812	0.0276	0.2172	0	0.503	0.5655	0.252	0.0836	0	8.0964	0.4534	0.1615	0.239	1.6072	0.291	0.2135	0.0282	0.0371	0.5319	0.226	0.0506	0.0152	0.2382	0.3946	0.2793	0.2373	0.0899	1.0051	0.1216	0.1032	0.1751	1.0241	0.2226	0.0666	0.1023	0.0744	0.1372	0.3573	0.3216	0.0269	0.307	0.2133	0.0685	0.0193	0.6926
TCGA-AA-3814	0	0	0.0716	0.2845	0.2525	0.0174	0.2932	0	0.2113	0.4632	0	0.0395	0.1652	7.3168	0.3206	1.0178	0.2259	2.9114	0.5364	0.2603	0.1733	0.07	0.782	1.0252	0.4784	0.0575	0.4503	0.6742	0.9804	0.299	0.0283	1.2666	0.1452	0.2276	0.1655	1.0667	0.3245	0	0.069	0.1008	0.1729	1.9224	0.5319	0.0509	1.0155	0.2535	0	0.0731	1.1384
TCGA-A6-6652	456	0	0.0677	0.0748	0.5559	0.0629	0.1817	0.2307	0.3273	0.6256	0	0.2856	0	26.0146	0.2706	0.7884	0.1069	0.3268	0.213	0.1411	0.0344	0.8318	1.6728	2.9117	0.3953	0.1337	0.5744	1.2666	1.6161	0.5791	0.3217	0.9447	0.1562	0.5709	0.2564	1.2444	0.5679	0.26	0.1854	0.138	0.3124	2.0658	0.3139	0.3414	1.9477	0.7823	0.4681	0.1698	1.5872
TCGA-AA-3831	547	0	0.2009	0.2947	0.1865	0.0814	0	0	0.1977	0.7669	0.0594	0.1848	0.0773	5.2786	0.3692	0.381	0.1761	0.9476	0.193	0.0365	0.0624	0.3277	2.5087	1.2791	0.0895	0.0538	0.5453	0.4698	1.3761	0.2332	0	1.4486	0.0226	0.213	0.9291	1.4972	0.1856	0	0.155	0.1229	0.3235	0.1945	0.9955	0.0238	2.4435	0.2641	0.1212	0.1026	1.012
TCGA-WS-AB45	2130	0	0.0726	0.0876	0.1834	0.0212	0.119	0.0363	0.3001	0.9977	0.0644	0.0962	2.6143	5.8024	0.9308	0.1239	0.3284	0	1.1553	0.0106	0.1894	0.3126	0.4533	1.0401	0.3106	0.1168	0.172	0.1688	0.964	0.2882	0.1839	0.5711	0.2896	0.0924	0.5373	1.01	0.2561	0.0511	0.0448	0.098	0.2104	0.1476	0.0925	0.0722	0.5887	0.1099	0.1051	0.0297	1.3397
TCGA-A6-5659	286	0	0.3951	0.2625	1.52083333333333	2.69636666666667	0.3694	2.01386666666667	5.1816	4.03033333333333	0.571133333333333	0.4274	0.1295	13.0963	0.7664	0.549633333333333	0.3429	0.701633333333333	0.584133333333333	0.3112	0.0452333333333333	0.251533333333333	0.804433333333333	1.44016666666667	0.726766666666667	0.157633333333333	1.09876666666667	0.3889	2.23063333333333	1.0661	0.168133333333333	3.38196666666667	0.148566666666667	0.330133333333333	1.1821	1.9443	0.359933333333333	3.31676666666667	0.338233333333333	0.434366666666667	1.96283333333333	0.324833333333333	2.08653333333333	0.718966666666667	4.0572	0.2798	0.611766666666667	0.544733333333333	0.259733333333333
TCGA-CK-5912	1493	1	0.224	0.1553	0.6938	0.0776	0.4107	0	0.1345	0.9982	0	0.1258	0.0526	13.7261	0.0628	0.4536	0.1438	0.1612	0.3327	0.1906	0.0509	0.2229	0.4978	0.3808	0.1827	0.0366	0.6239	0.7763	1.2243	0.2221	0.1082	1.0304	0.0616	0.1656	0.2107	2.1065	0.2487	0.4007	0.1494	0.1762	0.055	0.2316	0.0968	0.0324	0.1847	0.3154	0.1649	0.3256	0.8697
TCGA-D5-6537	146	1	0.0747	0.1898	0.1133	0.0436	0.147	0.0448	0	0.947	0.0318	0.0991	0.1242	6.1616	0.3061	1.1228	0.151	2.2215	0.0965	0.1175	0	0.1756	2.0165	0.6426	0.3358	0.202	0.2656	0.6689	2.4769	0.4124	0.071	3.4932	0.1334	0.0978	0.249	1.0549	0.1688	0.1262	0.1316	0.0741	0.0433	2.7095	0.381	0.0255	1.0912	0.1618	0	0.1649	0.9419
TCGA-DM-A0XF	1162	1	0.2856	0.1891	0.3382	0.0456	0.4388	0.0669	0.3557	0.7333	0.0594	0.1774	0.0309	9.8851	1.2135	0.6855	0.2958	1.8945	0.4014	0.0682	0	0.1572	0.6688	0.5754	0.2864	0.0323	0.6343	0.5045	1.8624	0.401	0.1165	1.0532	0.1222	0.0487	1.1765	1.1974	0.5329	0.471	0.0878	0.1342	0.1294	0.3499	1.052	0.0095	0.9771	0.5863	0.7269	0.2461	0.426
TCGA-CM-6171	182	0	0.0689	0.14	0.5512	0.0183	0.0616	0.0469	0.2773	1.0288	0.05	0.1037	0.1734	7.3304	0.3787	0.374	0.4051	0.1329	0.1588	0.1298	0	0.1103	0.9969	0.7176	0.1507	0.2417	0.584	0.241	0.5741	0.157	0.1189	1.256	0.0699	0.1195	0.4344	0.9281	0.265	0.6608	0.029	0.325	0.4991	0.2182	0.0399	0.1335	1.904	0.1331	0	0.0384	1.8826
TCGA-AA-3870	912	0	0.0577	0.1146	0.1714	0.0187	0	0	0.227	0.3829	0	0	0.355	1.2604	2.193	1.2031	0.182	0	0.3399	0	0.0287	0	0.7202	0.2754	0.3084	0.0309	0.0569	0.5087	0.9319	0.308	0.1217	0.2268	0.052	0.1048	0.1778	1.3585	0.2519	0	0.0297	0.1411	0.4644	0.2233	0.4083	0.1093	0.4677	0.2166	0	0.0393	1.3456
TCGA-AA-A00E	913	0	0.0399	0.1445	0.3113	0	0.1962	0.299	0	0.4769	0.1063	0	0	7.2881	1.1552	0	0.3149	0	0.2761	0	0.0446	0	0.3737	2.0009	0.6403	0.0963	0.9748	0.192	2.2709	0.2501	0	0	0	0.4352	0.5537	1.6853	0.1609	0.4211	0.1848	0.2197	0.5783	0.5215	0.2543	0.0851	0.4854	0.3469	0	0	1.1427
TCGA-CM-6161	212	0	0.2103	0.2132	0.1188	0.0605	0.1748	0.0888	0.0525	1.0265	0.0631	0.157	0.1231	6.686	0.3767	0.9606	0.2992	0	0.3894	0.1358	0.0927	0.1391	0.9987	0.5517	0.1426	0.0429	0.8815	0.5985	1.2549	0.1485	0.0422	1.6078	0.2403	0.1938	0.0822	1.6778	0.1881	0.5002	0.1577	0.2609	0.2576	0.4903	0.5284	0.0253	0.3603	0.4635	0.0643	0.127	0.933
TCGA-AA-A02J	153	1	0.1965	0.1842	0.3254	0.0492	0.2209	0.0842	0.1989	0.3691	0.0299	0.1488	0	2.472	0.8187	0.2875	0.1063	1.192	0.272	0.0368	0	0.3298	1.4727	0.8045	0.6307	0.0813	0.449	0.7294	0.7457	0.2347	0.08	0.3976	0.4328	0.1225	0.7792	1.0231	0.5716	0	0.4161	0.1104	0.4883	0.0489	0.5009	0.1197	0.4098	0.2333	0.2439	0.172	0.3216
TCGA-D5-6539	380	0	0.1605	0.2764	0.3067	0.0574	0.1289	0.0491	0.2322	0.6657	0.0698	0.0434	0.0454	8.9929	0.454	0.1678	0.331	0	0.4005	0.0501	0.5422	0.3079	1.1663	1.0329	0.1052	0.0474	0.5094	0.1734	0.8288	0.1369	0.1089	0.696	0.0332	0.1787	1.0003	1.9756	0.1486	0.3458	0.1062	0.1843	0.7124	0.2284	0.3758	0.0978	0.3986	0.2975	0.2847	0.0402	0.5317
TCGA-DM-A1DB	1348	1	0.1739	0.3076	0.2209	0.0649	0.3779	0.0606	0.3225	0.8097	0.3339	0.9112	0	13.5829	0.8386	0.3797	0.2107	2.9194	1.0029	0.2031	0.0045	0.3326	1.1745	1.304	0.4868	0.4099	1.6709	1.119	1.5859	0.9805	0.2977	5.7996	0.0862	0.3199	1.7962	1.809	0.5565	0.5123	0.4449	0.2116	0.4104	0.9164	1.1083	0.1294	2.3619	0.5099	0.4393	0.7063	0.7529
TCGA-AA-A01F	974	0	0.1232	0.1112	0.2423	0	0.2851	0.1086	0.3852	0.9529	0.0772	0.1441	0	7.1971	0.4047	0.2475	0.0229	0.1539	0.117	0.0949	0	0	0.9506	0.4154	0.4652	0	0.322	0.4011	0.6417	0.106	0.0688	1.0265	0.0147	0.2767	0	0.6724	0.1315	0.306	0.1343	0.1026	0	2.0843	0.4619	0.1237	1.4109	0.2731	0	0.0444	0.8995
TCGA-AZ-6598	1503	1	0.1248	0.2048	0.18	0.0429	0.2165	0	0.195	0.307	0.43	0.0486	0.1017	3.4721	0.3871	0.0626	0.6487	0	0.1947	0.0401	0.0739	0.3017	0.3438	0.2629	0.1178	0.0531	0.6032	0.2472	1.23	0.2071	0.0174	2.512	0.0744	0.02	0.4074	0.7842	0.0814	0.7747	0.034	0.1891	0.0532	0.8314	0.1871	0.0313	0.8036	0.2269	0	0.045	0.1752
TCGA-AA-3858	945	0	0.0522	0.2001	0.0727	0	0.0641	0	0.1156	0.3898	0	0.2593	0.0904	1.5275	0.5598	0.334	0.1441	0	0.1354	0.1139	0.0583	0.0766	0.4888	0.6542	0.314	0.1574	0.2608	0.6748	0.825	0.2045	0.062	0.3849	0.0926	0.1067	0	0.8644	0.1841	0.1377	0.1964	0.0924	0	1.1936	0.2494	0.0278	0.1587	0.1575	0	0.04	1.0586
TCGA-CM-4743	184	0	0.0965	0.1929	0.6205	0.0542	0.3285	0.1113	0.1973	0.3992	0	0.0492	0	8.796	1.1629	0.0634	0.4569	0	0.1284	0	0.0083	0.0872	1.8774	1.1168	0.1787	0.0895	0.5441	0.0268	0.6103	0.0931	0.0881	0.0876	0.0527	0.0405	1.2362	1.328	0.116	0.0783	0.0258	0.1693	0.269	0.9379	0.2365	0.0475	0.6321	0.3693	0.2419	0.0227	0.5669
TCGA-AA-3554	546	0	0.1365	0.1396	0.213	0	0.0671	0	0.1209	0.5711	0.0364	0.0452	0.7565	3.1335	0.9106	0.2331	0.431	0	0.3622	0.0149	0.0458	0.0802	2.1742	2.152	0.2191	0.0329	0.4852	0.3942	0.9066	0.1569	0.1297	1.289	0.0831	0.1489	0.5684	1.1874	0.8326	0.1441	0.0632	0.0591	0.2969	0.5354	0.087	0.2038	0.4983	0.211	0	0	1.9551
TCGA-A6-2682	424	1	0.1656	0.4614	0.0284	0	0.5013	0.191	0	0.2284	0.0679	0	0	2.984	0.5929	0	0.362	1.082	0.2645	0.1113	0	0.5987	1.4323	0.7303	0	0	0.4528	0.8583	1.6116	0.4527	0.0605	0.6015	0.0775	0.0695	1.061	1.8363	0.488	1.0759	0.2361	0.0401	0.3694	0.4441	0.6496	0	1.2401	0.2831	0	0.0781	0.6082
TCGA-AA-3872	0	0	0.1327	0.3087	0.1365	0.0596	0.4015	0	0.0904	0.4574	0	0	0.212	2.5333	0.6859	0.9582	0.1611	0	0.8474	0.1225	0.1483	1.0189	0.2868	0.658	0.0819	0.0492	0.2947	0.221	0.7099	0.2346	0.2423	1.5055	0.4555	0.1113	0.1416	0.7692	0.3754	0.1077	0.1064	0.2087	0.4438	0.3112	0.1301	0.0435	0.2483	0.5521	0.1108	0.0938	1.0717
TCGA-AA-3678	1430	0	0.2542	0.1213	0.136	0.0148	0.4001	0.1524	0.0901	0.3343	0.1354	0.1348	0.2113	5.049	0.7677	0.3472	0.2087	0.3238	0.3049	0.0666	0.1023	0.2389	1.2384	1.1657	0	0.1227	0.5421	0.5382	1.1576	0.7226	0.2415	2.2203	0.0825	0.3051	0.8468	1.6004	0.3331	0.644	0.2473	0.104	0.2211	0.9305	0.6481	0.2169	0.9898	0.4372	0	0.0312	1.1165
TCGA-AA-3672	0	0	0.0179	0.1067	0.1196	0	0	0	0	0.4277	0	0.1185	0	0.3352	3.5152	0.3054	0.0565	0.7596	0	0	0	0.4203	0.3352	0.2564	0	0.0863	0.0795	0.1291	0.4526	0	0	0.2111	0	0.0976	0	0.2075	0.2525	0	0.2486	0.0915	0	0	0	0	0	0.1556	0	0	4.4407
TCGA-D5-6923	378	0	0.1769	0.2566	0.5989	0.0131	0.4184	0.2013	0.2777	0.6422	0.0596	0.267	1.1785	11.0949	0.8428	1.0702	0.2332	0.5704	0.5577	0.0489	0.0451	0.2104	1.6779	1.8286	0.8623	0.0864	0.7062	0.7487	0.8779	0.2901	0.2339	1.2683	0.2407	0.2931	0.6214	1.7839	0.3295	0.1891	0.1555	0.0881	0.8438	0.3122	0.2283	0.0286	0.5992	0.3418	0.0973	0.0549	0.7053
TCGA-AA-3812	1066	0	0.0321	0.0957	0.0953	0.0937	0	0	0	0.1917	0	0.1417	0.1481	0.2003	1.0837	0	0.0338	1.5891	0.666	0.07	0.0478	0	0.2003	0.1532	0.1716	0.3096	0.0475	0.1801	0.7439	0.2235	0	0	0	0	0	0.2657	0.1617	0	0.0991	0.0421	0	0.0932	0.1363	0.0456	0	0.217	0	0.0655	2.2459
TCGA-AA-3680	335	1	0.2017	0.29	0.281	0.0981	0	0	0.1489	0.9542	0.0448	0.3341	0	6.2974	0.3041	0.1434	0.3714	0	0.252	0.0917	0.1691	0.0987	0.3149	2.4082	0.6742	0.2433	0.7093	0.6671	1.2223	0.6498	0	1.7851	0.0341	0.2292	0.6997	1.5173	0.4235	0	0.2141	0.1487	0	0.8787	1.2852	0.0717	1.4312	0.4546	0.5476	0.0515	2.9682
TCGA-NH-A6GC	389	0	0.3069	0.7224	0.4038	0.1616	0.7918	0	0.9806	1.1126	0.0804	0.2334	0.0697	17.7228	0.359	0.6013	0.3018	0.2136	1.207	0.0879	0.0113	0.2955	0.4714	1.5862	0.0807	0.0486	1.4976	0.7626	2.7684	1.7876	0.1673	1.8409	0.2552	0.2744	0.5586	3.7091	0.2587	0.4249	0.2564	0.3166	0.2188	0.6577	1.4108	0.0429	1.714	0.6514	0.3279	0.1233	1.0088
TCGA-A6-4105	442	1	0.1667	0.0873	0.4102	0.0101	0.3073	0.1041	0.4921	0.913	0.7213	0.138	0.3367	6.5378	0.833	0.7706	0.2302	4.5702	0.1682	0.1061	0.0311	0.2447	3.3177	1.5921	0.5572	0.2681	0.4936	0.2172	0.8564	0.5515	0.0824	1.2293	0.0564	0.0947	1.4456	0.673	0.168	0.2932	0.0804	0.0656	0.2517	2.7231	0.5753	0.1037	1.9431	0.322	0.1508	0.0638	0.2983
TCGA-AA-3867	731	0	0.131	0.1364	0.4705	0.0212	0.0716	0	0	0.2175	0	0.1929	0.2016	3.9544	0.2634	0.1242	0.2068	0.309	0.319	0.0636	0.0977	0	0.4091	1.0429	0	0	0.291	1.0331	1.657	0.2129	0	0.6872	0.1477	0.2779	0	1.0127	0.4255	0	0.3371	0.1374	0.211	0	0.6493	0.0621	1.2396	0.2461	0	0.1784	1.0422
TCGA-AA-3970	1096	0	0.2194	0.1669	0.2096	0.1373	0.1541	0	0.1388	0.4683	0.1669	0	0	8.0008	0.5267	0	0.1731	0.3327	0.3434	0.2737	0.0876	0	1.468	1.9087	0.503	0.3025	0.731	1.6212	1.9822	0.4421	0.0372	1.757	0.0954	0.2992	1.3049	2.2845	0.4344	0	0.5807	0.0925	1.7037	9.013	0.9987	0.0334	1.9065	0.2877	0.3404	0.144	1.4213
TCGA-5M-AAT6	290	1	0.2578	0.1174	0.4855	0.0908	0.4809	0	0.315	0.7969	0.1421	0.0884	0.1847	13.1582	2.2294	0.1518	0.6174	0	0.6357	0.0388	0.1193	0	1.2492	1.9108	1.1413	0.0643	0.6516	0.6203	0.4779	0.288	0.2533	0.8394	0.1443	0.0485	0.8636	1.0088	0.345	0.3753	0.1235	0.0717	0.3222	1.0458	0.4532	0.3223	1.2979	0.4166	0.3862	0	0.5092
TCGA-D5-7000	312	0	0.1014	0.2263	0.4403	0.039	0.1838	0.08	0.1892	0.8774	0.0711	0.3184	0.9614	13.403	0.737	0.1823	0.3623	0	0.4618	0.0758	0.0239	0.2822	1.8004	1.6447	0.5997	0.1159	0.7115	0.8477	0.7259	0.1562	0.1268	1.3546	0.0487	0.1747	0.8891	1.0966	0.2018	0.3381	0.1916	0.1533	0.6191	0.4885	0.3062	0.1366	0.7144	0.245	0	0.1799	0.841
TCGA-AA-A01K	943	0	0.2247	0.0539	0.2504	0	0.6906	0	0.4976	0.6714	0.0748	0.0931	0	9.604	0.5664	1.6782	0.2217	0	0.5183	0.2146	0	0.165	1.8419	2.2137	1.1269	0.0678	0.4367	0.1689	2.3093	0.2348	0.2668	0.663	0.2279	0.383	0	0.791	0.3681	0.593	0.3252	0.0663	0.2036	2.4477	0.179	0.0599	2.392	0.3256	0	0	0.8045
TCGA-AA-3955	638	0	0.2684	0.1262	0.0825	0	0.3641	0	0	0.5531	0	0.1226	0	10.1435	0.1723	0.7899	0.409	0.7859	0.1067	0.1818	0.0414	0	0.5202	1.5914	0	0.0447	1.3567	0.4676	0.5853	0.2128	0.044	1.7476	0.1127	0.1514	0.2569	1.7324	0.2146	0	0.3644	0.04	0	0.8871	0.7077	0	0.4504	0.4024	0	0.2836	0.4418
TCGA-AA-3860	945	0	0.0394	0.1343	0.1318	0	0.2584	0	0.6982	0.5103	0.105	0.0435	0.273	4.8609	0.3464	0.3364	0.311	0.4183	0.3939	0.1147	0.0294	0.1543	0.2461	0.5647	0.3162	0.0317	0.2918	0.6479	1.0385	0.1922	0.0312	1.3953	0.1866	0.1075	0.1823	0.7181	0.1258	0.2773	0.1521	0.0775	0.3808	1.1448	0.5023	0	1.4384	0.7488	0.1427	0	1.066
TCGA-G4-6293	3275	0	0.1047	0.2202	0.2335	0.0102	0.6181	0.0523	0.1237	0.7512	0.1116	0.162	0.0967	15.8308	0.6283	0.4172	0.2976	0.0741	0.2416	0.1067	0.0312	0.2051	1.0467	1.3509	0.5603	0.1011	0.8531	0.3108	1.0157	0.3357	0.1658	1.6895	0.0708	0.2285	0.5815	1.7467	0.2534	0.0737	0.1213	0.0893	0.5567	0.3043	0.1335	0.134	1.0195	0.2429	0.3792	0.0214	0.6
TCGA-AD-A5EK	500	0	0.2393	0.1985	0.6185	0.0297	0.2253	0	0.2706	2.0234	0.0814	0.2699	0.0705	11.9952	0.7029	2.4336	0.1688	1.6754	0.276	0.1723	0.0228	0.1495	1.8124	1.3132	0.5311	0.5037	0.8595	0.8881	1.4006	0.5586	0.0846	1.8327	0.2995	0.2638	1.1305	1.5139	0.4927	0.215	0.454	0.1292	0.4797	2.1962	1.8818	0.1303	1.2388	0.6075	0.2212	0.234	0.7048
TCGA-AA-3842	1126	0	0.0999	0.1617	0.2672	0	0	0	0	0.418	0	0.3972	0.8304	4.4924	0.093	0.3411	0.2208	0	0.1383	0.0872	0.0447	0	0	0.2863	0.1603	0	0.577	0.649	0.0632	0.2506	0	2.4761	0.0405	0.218	0	1.2744	0.1611	0	0.0694	0.1493	0.1448	0.0871	0.764	0	0	0.0869	0	0	1.1446
TCGA-CM-6166	424	0	0.0886	0.0995	0.0897	0.0118	0.1188	0	0	1.1788	0	0.0533	0	5.6564	0.5536	1.7867	0.1017	3.5893	0.6407	0.1318	0.027	0.0946	0.6788	0.5191	0.2584	0.0971	0.5007	0.523	1.5784	0.5048	0.0956	1.9003	0.1552	0.0439	0.6704	1.4604	0.1136	0.2549	0.1492	0.1203	0.0584	0.9471	0.4617	0.0343	2.0569	0.3656	0.2623	0.1727	0.1922
TCGA-D5-6540	491	0	0.1146	0.179	0.5535	0.0744	0.407	0	0.1128	1.0274	0.0509	0.0633	0.3087	9.4237	1.0271	0.4891	0.5226	0	0.6535	0.0695	0.0427	0.1496	1.4911	1.2317	0.5109	0.0614	0.4243	0.3906	2.0334	0.2728	0.0907	0.1503	0.1227	0.2778	1.5905	0.7594	0.4428	0.336	0.0885	0.1991	0.4153	0.4716	0.568	0.2444	1.9365	0.4121	0.2766	0.1561	1.8843
TCGA-F4-6809	403	1	0.1791	0.1804	0.4658	0.0871	0.0801	0	0.4327	1.0054	0.2313	0.0899	0	13.0658	0.5753	0.6022	0.2998	2.2467	0.7761	0.231	0.1456	0.0637	0.6609	1.011	0.2177	0.0524	0.9523	0.4048	1.0125	0.5274	0.116	2.2738	0.1376	0.222	0.1506	2.0228	0.1942	0.401	0.2891	0.2252	0.5113	0.5439	0.83	0.0231	2.0468	0.6344	0.2358	0.1164	0.9067
TCGA-NH-A50T	553	0	0.0962	0.1387	0.2145	0.0331	0.2227	0.0424	0.3009	0.8289	0.0302	0.2626	0	18.3224	0.3161	0.4349	0.2949	2.9445	0.1241	0.2039	0.038	0.266	1.644	1.5413	0.9539	0.0546	1.0311	0.9874	1.4321	0.3313	0.121	3.9419	0.0345	0.2316	0.3928	1.9365	0.1398	0.5975	0.354	0.039	0.3693	1.0853	0.3968	0.0604	1.0331	0.3227	0.4304	0.0173	0.1351
TCGA-AA-3517	1186	0	0.2689	0.1115	1.8609	0.062	1.7395	0.106	1.7548	0.7611	0.6029	0.4219	0	28.2338	0.7389	0.4831	0.1787	0.3004	0.359	0.4942	0.0475	0.9142	2.7836	4.3593	0.7948	0.1024	0.8486	0.3915	1.3423	0.3696	0.1344	1.4195	0.1005	0.5017	1.3746	0.9962	0.2425	1.7923	0.1638	0.1002	0.5128	3.2676	0.8115	0.2112	2.9265	0.7929	0.3074	0.0867	0.4728
TCGA-AD-6888	472	1	0.1601	0.1854	0.223	0.0219	0.123	0.0375	0.1772	0.7324	0.1599	0.0829	0	4.2642	0.1681	0.5124	0.0947	1.1682	0.1327	0.0437	0.0056	0.2644	0.9372	0.2509	0.2007	0.0241	0.1111	0.1986	1.0123	0.4652	0.0119	5.6674	0.1877	0	0.7636	0.609	0.1109	0.1056	0.1274	0.1682	0	0.5885	0.1913	0.128	0.9128	0.1667	0.3803	0.1073	0.3104
TCGA-D5-5540	411	0	0.1666	0.1199	0.2476	0.0432	0.0728	0.111	0.0656	0.7302	0.0394	0.2699	0.1026	18.4874	0.2451	0.316	0.5026	1.5721	0.111	0.1212	0	0.3479	1.3874	0.6367	0.3565	0.0536	0.6579	0.8106	2.3416	1.4083	0.0703	2.0975	0.1277	0.1818	1.0277	2.1284	0.321	1.0161	0.12	0.1078	0.322	1.2584	0.5191	0.0158	1.5316	0.7584	0.2413	0.1588	0.6009
TCGA-CK-4947	534	0	0.0976	0.2961	0.5273	0.0432	0.1454	0.0443	0.4191	0.3888	0.0788	0.0392	0.0819	16.4821	0.2966	0.3029	0.3361	0.1256	0.3274	0.142	0.1124	0.0695	0.831	0.7627	0.1424	0.0285	0.578	0.5336	0.5797	0.2905	0.0843	1.5355	0.054	0.1129	0.1642	0.9062	0.1967	0.437	0.0616	0.1221	0.1286	0.1546	0.2638	0.0505	0.6476	0.22	0.0642	0.0181	0.4235
TCGA-A6-6140	356	0	0.1501	0.1146	0.3903	0.0274	0.123	0	0.2216	0.3363	0.1998	0.2486	0.1299	9.6656	0.5141	0.1601	0.2566	0.7965	0.2019	0.1706	0.021	0.0735	0.7615	0.9857	0.7526	0.0453	0.4306	0.7447	0.7909	0.3855	0.1188	1.7712	0.0571	0.1705	0.5207	2.4343	0.3719	0.132	0.5576	0.166	0.3626	0.3814	0.8369	0.1067	0.3804	0.2779	0	0.1341	0.5074
TCGA-CK-5915	0	0	0.1417	0.2515	0.1278	0.0492	0	0.0506	0.0598	0.7661	0.018	0.1341	0.0935	5.1824	0.3558	0.2303	0.3514	3.2227	0.2801	0.0368	0.0075	0.1189	1.2008	0.8217	0.2707	0.0326	0.3746	0.211	0.5333	0.2467	0.0641	0.5972	0.0547	0.0368	0.6554	1.6987	0.085	0.2136	0.0625	0.1075	0.1956	0.4409	0.3869	0.1151	0.4104	0.2346	0.0733	0.2274	0.4509
TCGA-D5-6926	275	0	0.0882	0.175	0.4273	0.0355	0.5686	0	0.2156	0.7274	0.0972	0.3428	0.6322	9.8908	0.7929	0.5714	0.2593	1.292	0.6878	0.186	0	0.1072	2.1093	1.1772	0.4395	0.3818	0.7569	1.0102	0.8467	0.6041	0.1734	1.0773	0.1235	0.166	0.2534	1.4315	0.7299	0.5781	0.6624	0.1077	0.5293	0.5038	0.3102	0.1168	0.5183	0.3204	0	0.317	0.61
TCGA-AA-3685	1127	0	0.0957	0.2495	0.0388	0.0254	0.0855	0.0869	0.0514	0.3638	0.2007	0.1345	0.1205	3.3401	0.3717	0.1979	0.4667	1.6616	0.1738	0.1012	0.0648	0.1362	0.3802	0.2908	0.0465	0.0699	0.1932	1.2344	0.77	0.2968	0.0275	1.129	0.1	0.0949	0.1609	1.0708	0.5142	0.0612	0.1074	0.1345	0.2101	0.8841	0.2956	0.0124	0.0705	0.3921	0.063	0.0888	1.273
TCGA-QG-A5Z2	952	0	0.3157	0.2516	0.3868	0.0774	0.237	0.0361	0.5978	0.9362	0.1669	0.2715	0.0668	19.8903	1.1614	0.3703	0.5097	0.1023	0.9395	0.1315	0.0431	0.6511	2.0319	2.7628	0.3868	0.1512	1.6381	0.7074	1.6156	0.418	0.3205	2.1333	0.176	0.2761	2.2075	1.8605	0.2769	0.9158	0.24	0.3716	0.4192	0.8191	1.0137	0.1748	1.4074	0.5262	0.2618	0.0886	1.0814
TCGA-AA-3663	212	0	0.1512	0.2735	0.1151	0	0.0726	0	0.0654	0.2425	0	0.1711	0	3.1446	0.3738	0.1889	0.8035	0	0.2808	0.0081	0.033	0.0867	1.0367	0.5814	0.1776	0.0712	0.2622	0.8609	1.0031	0.3161	0.035	2.7863	0.0449	0.0604	2.0478	1.4055	0.2305	0.2336	0.1025	0.0189	0.2674	0.675	0.3761	0.0157	1.6156	0.1568	0.1603	0.0678	0.9861
TCGA-AA-A01Z	1126	0	0.0229	0.2308	0.3061	0	0	0.2287	0	0.6839	0	0.1517	0	2.3584	0.5365	0.1302	0.0963	0.162	0.1056	0.0167	0.0171	0.1792	0.7147	0.7652	0.2449	0.0368	0.61	0.8443	1.1579	0.2392	0.1087	0.6303	0.0619	0.0832	0	1.2511	0.1922	0	0.159	0.153	0.1106	0.4654	0.2917	0.1952	0	0.3022	0	0.0467	1.1653
TCGA-T9-A92H	362	0	0.1251	0.1884	0.1167	0.0934	0.1716	0	0.5153	0.9387	0.0155	0.0964	0.0806	12.6975	0.3279	0.5959	0.2204	2.3465	0.1275	0.273	0.013	0.1367	1.7439	0.8753	0.3734	0.1404	0.7624	0.5738	3.0352	0.2128	0.0967	3.6731	0.0649	0.2538	1.2917	1.5371	0.1847	0.614	0.3301	0.1384	0.3373	1.7743	0.519	0.0372	0.5662	0.3485	0.1895	0.0356	0.722
TCGA-AA-A03J	1246	0	0.0465	0.1303	0.1482	0.0388	0.2615	0	0.1178	0.0795	0.0708	0	0	2.0549	2.5915	0.3404	0.0839	3.6692	0.3833	0.0871	0.0446	0.2342	0.8718	0.1905	0.4267	0.0962	0.2953	0.1599	0.2102	0.1806	0.0947	0.3138	0.1483	0.145	0.1845	0.6056	0.0804	0.1403	0.2155	0.0967	0.3854	0.6951	0.2542	0.0567	0.4852	0.2633	0	0	1.523
TCGA-A6-5662	453	0	0.027	0.0753	0.588	0.0525	0.0884	0	0.1062	1.4689	0	0.1788	0.083	24.0359	0.2976	0.4605	0.5015	0.2545	0.2074	0.1374	0.0469	0.1408	0.0562	0.6872	0.1924	0.1157	0.3995	0.9952	1.1184	0.3195	0.0712	2.3702	0.1155	0.2452	0	4.4192	0.2689	0.3797	0.3679	0.0979	0.0869	1.1754	0.3438	0.0256	1.0211	0.4807	0.1302	0.0735	1.0016
TCGA-CM-4748	214	0	0.3807	0.6894	0.6365	0.5557	0	0	0	0	0	0	0	0	2.1654	0	0.9014	2.0207	0	0	0.8514	0	0	0	0	1.3779	0.8456	3.2058	0.6019	2.3869	1.3561	0	0.1931	0.5191	0	1.2614	0.9594	0	0.2204	0.7861	0	0	0	0.8119	0	0.4598	0	0	1.8173
TCGA-CA-6718	306	1	0.067	0.1272	0.2675	0.0326	0.1921	0	0.0989	0.7005	0.0446	0.0555	0.4639	4.3134	2.2856	0.1429	0.2202	0	0.5085	0.0975	0.0499	0.1967	0.6274	0.7598	0.2687	0.2424	0.6446	0.6915	1.2707	0.4257	0.0928	0.3623	0.051	0.1674	0.4647	1.1002	0.4416	0.0589	0.1034	0.1745	0.2832	0.7052	0.1067	0.0238	0.2716	0.461	0.0606	0.3249	1.3054
TCGA-A6-6651	259	0	0.1339	0.1609	0.3224	0.0078	0.1054	0	0.0949	0.5762	0.1141	0.1952	0.371	7.3509	0.4819	0.4115	0.3213	1.5352	1.5876	0.1812	0.2635	0.0944	0.9032	0.5756	0.2579	0.0775	0.4997	0.1869	0.4573	0.4869	0.1145	1.2327	0.4673	0.2045	0	0.6965	0.2187	0.1696	0.1799	0.1138	0.2329	0.2567	0.2389	0.0914	0.7168	0.2898	0.1164	0.1805	0.8693
TCGA-AA-3492	1	1	0.0451	0.1236	0.0719	0.0376	0.1902	0	0.1142	0.1156	0	0	0	0.6644	0.3334	0	0.1425	0	0.1041	0.0141	0.0288	0	0.604	1.1086	0	0.0311	0.3151	0.2016	0.8155	0.3099	0	0	0.0523	0.1758	0.3579	0.6408	0.3964	0.2722	0.1194	0.1319	0.1869	0.3371	0.1643	0.0275	0.7844	0.1183	0.1401	0	0.554
TCGA-5M-AAT4	49	1	0.038	0.2855	0.3848	0.0342	0.1727	0.307	0.2592	0.4547	0	0.2521	0.0405	12.8008	1.2315	0.2498	0.2217	0	0.2497	0.1916	0	0.1375	3.1248	2.8511	0.8452	0.1836	0.312	0.9222	2.9423	0.6299	0.3474	1.036	0.1425	0.2394	1.2183	1.3184	0.2566	1.0501	0.3253	0.1761	0.8059	0.3825	0.7459	0.1872	2.3495	0.2431	0.572	1.2013	0.866
TCGA-AA-A00R	30	0	0.2027	0.111	0.3711	0.0211	0.2848	0	0.3848	0.995	0.0771	0.0959	0.3008	4.2722	3.7579	0.1236	0.457	0	0.3173	0.0316	0.0971	0.085	0.4069	1.6597	0.697	0	0.2894	0.3309	0.5952	0.121	0.2063	1.2815	0.0587	0.1974	0	0.4317	0.2335	0.1528	0.1341	0.2278	0.1049	0.4416	0.1845	0.0309	0.5284	0.4476	0	0.0444	2.4879
TCGA-AD-6889	2056	0	0.113	0.2146	0.2447	0.0471	0	0.0484	0.2861	0.5018	0.0172	0.0428	0.0447	5.6871	0.207	0.3859	0.2854	0	0.3352	0.0634	0.0217	0.1897	1.21	0.4165	0.1036	0.1091	0.3013	0.1165	2.8795	0.3307	0.1227	2.1342	0.1179	0.0176	2.9578	0.4493	0.1269	0	0.0897	0.1791	0.3277	0.394	0.4527	0.1102	1.5715	0.3338	0.1403	0	0.8324
TCGA-CM-5344	304	0	0.1143	0.1691	0.3963	0.0556	0.2498	0.0952	0.225	0.9296	0	0.1473	0.1759	18.2897	0.4498	0.5419	0.2105	3.4373	0.6444	0.1594	0.0142	0.0746	2.9739	0.8643	0.2038	0.1379	0.5077	0.4659	1.5861	0.2919	0.1055	3.2971	0.1997	0.1385	0.5287	1.5777	0.1504	0.8712	0.1617	0.0612	0.2301	0.6639	0.5665	0.2302	1.1587	0.411	0.3448	0.1362	0.6365
TCGA-CM-5860	304	0	0.1067	0.1582	0.0793	0.0461	0.272	0.0592	0	0.5666	0.1473	0.0785	0.602	6.7725	0.2206	0.4046	0.237	0.1677	0.3372	0.1897	0.0618	0	0.8142	0.3963	0	0.0381	0.2281	0.2756	0.5746	0.1156	0	1.3521	0.1443	0.0862	0.2193	0.9162	0.2588	0	0.0732	0.073	0.2863	0.8262	0.4532	0.0169	0.5767	0.3473	0.0858	0.0242	0.3394
TCGA-G4-6294	858	1	0.1058	0.0966	0.7617	0.0706	1.6654	0.0906	0.6964	0.759	0.0644	0.6812	0	55.8884	0.4753	0.3613	0.3341	1.0271	0.3976	0.4885	0.0271	0.3552	1.303	1.3432	0.2912	0.1167	1.303	0.3565	0.8223	0.8278	0.2011	2.0342	0.1411	0.1814	0.5036	2.0387	0.8595	0.5745	0.2311	0.2093	0.526	1.5547	0.2698	0.2322	1.0301	0.5112	0.5912	0.1297	0.4619
TCGA-CM-6674	150	0	0.0666	0.1167	0.132	0.0216	0.1821	0	0.0656	0.5532	0	0.0245	0.2051	1.8729	0.268	0.2528	0.2104	0	0.7515	0.0162	0.0497	0.0435	0.3468	0	0.1188	0.0179	0.1809	0.2316	0.7024	0.3404	0.0352	0.4806	0.2404	0.0808	0	1.0672	0.0746	0.1563	0.0257	0.1281	0.1073	0.1613	0.3303	0.0474	0.0901	0.1717	0	0	0.8129
TCGA-D5-6927	287	0	0.1387	0.1486	0.3269	0.0116	0.2729	0	0.2107	0.5686	0.0845	0.1313	0.4393	7.6498	0.9797	0.1353	0.3754	0	0.4115	0.0519	0	0.1397	1.8567	1.0224	0.4453	0.1722	0.4579	0.4482	1.7048	0.1491	0.1694	4.0234	0.0322	0.173	2.2006	0.9522	0.1039	0.0837	0.0734	0.1138	0.4022	0.38	0.1516	0.1353	0.6752	0.3102	0.0861	0	0.9461
TCGA-AA-3984	0	0	0.0183	0.278	0.068	0.0356	1.9194	0	0	1.3485	0	0.1616	0.4224	7.7698	0.6622	0.8329	0.6161	0.259	0.3658	0.0266	0.1364	0.2149	4.799	1.3982	0.3915	0.1766	0.6502	0.2494	0.3086	0.1784	0.2317	0.8637	0.0247	0.0333	1.0157	1.5053	0.2274	0.515	0.0706	0.0456	0.7956	0.5846	0	0.078	1.4839	0.3594	0.1325	0.0374	0.8733
TCGA-D5-5539	596	0	0.2009	0.2415	0.234	0.0175	0	0	0.2125	0.7527	0.0319	0.1391	0.3323	8.1465	0.3163	0.0512	0.1515	0.955	0.6294	0.0589	0.1207	0.1409	0.9551	0.3867	0.0481	0.2171	0.2398	0.3391	1.1948	0.9588	0.1851	0.7786	0.1217	0.2126	0.0832	1.1922	0.3506	0.0633	0.0278	0.1191	0.1739	0.2874	0.4204	0.0384	0.5837	0.3042	0.0651	0.2205	0.2863
TCGA-AA-3982	822	0	0.1861	0.244	0.2234	0.0418	0.352	0	0.1268	0.7701	0.0381	0.0474	0	4.0907	0.5108	0.2444	0.4294	0.152	0.2972	0.0938	0.2241	0.5045	0.5365	2.1542	0.5744	0.1036	0.7314	0.6717	1.2677	0.2244	0.17	1.3518	0.1307	0.3514	1.5896	1.423	0.469	0	0.6466	0.1746	0.1038	0.8734	0.7299	0.1221	0.1742	0.2421	0.311	0.2632	1.0935
TCGA-AD-6548	650	0	0.0627	0.3309	0.1458	0.0159	0.2144	0.0409	0.0966	1.1402	0.0581	0.2348	0.302	6.7914	1.4261	0.6514	0.1549	0.7522	0.3458	0.0535	0.067	0.1921	0.9191	0.4687	0.3499	0.0658	0.3874	0.3738	1.603	0.262	0.0906	0.965	0.0442	0.1338	0.3782	1.1197	0.3214	0.1726	0.1957	0.089	0.237	0.4038	0.1042	0.0814	0.3979	0.4266	0.0592	0.2338	0.6245
TCGA-AA-3851	1006	0	0.117	0.5066	0.1014	0.019	0.3195	0	0	0.5048	0	0	0.09	1.8869	0.7122	0.5546	0.2051	0	0.4346	0.0284	0.1598	0.3053	0.8521	0.931	0.1043	0.0941	0.3175	0.594	1.808	1.1134	0.0617	0.6901	0.0923	0.2126	0	1.0979	0.5239	0	0.1655	0.1227	0.4709	0.2265	0.2484	0.0277	0.7905	0.6026	0	0	0.6203
TCGA-AY-6197	423	0	0.1371	0.2086	0.5238	0.0245	0.5777	0.2096	0.1982	0.6854	0.0745	0.0371	0.155	17.0583	1.0008	0.2865	0.3179	0	0.1678	0.0611	0.0063	0.1971	4.8214	2.0041	0.6733	0.1755	0.2982	0.5518	1.0437	0.1871	0.3852	1.2214	0.0113	0.2899	2.4845	0.5792	0.1494	0.1181	0.1101	0.1221	0.6082	0.0975	0.2852	0.167	2.1099	0.2162	0	0.0686	0.8812
TCGA-G4-6299	2268	0	0.0523	0.1212	0.3789	0.0286	0.0321	0.098	0.2317	1.5042	0.0174	0.1083	0.0453	14.974	1.0885	0.8928	0.4437	0	0.4524	0.0642	0.0146	0.1152	0.8574	0.5621	0	0.0158	0.5373	0.5033	0.7856	0.4645	0.0776	0.6944	0.0995	0.1605	0.5444	0.9043	0.3624	0.276	0.2044	0.1504	0.1422	1.3388	0.1666	0.1394	0.8749	0.5053	0	0.0401	0.8114
TCGA-AA-3552	396	1	0.2196	0.2588	0.1632	0.0214	0.216	0.1097	0.7781	0.2625	0.039	0.1455	0	2.88	0.8402	0.125	0.208	1.2432	0.287	0.1278	0.0491	0.3439	1.2343	1.2587	0.2349	0.1413	1.2682	0.317	1.8517	0.4436	0.0695	1.1231	0.1485	0.3194	0.4063	1.1034	0.4648	0.1545	0.2373	0.2274	1.1672	1.1482	0.2799	0.1873	0.7124	0.3465	0	0.0897	1.188
TCGA-AZ-4323	43	1	0.3376	0.4286	0.5928	0.0299	0.2012	0	0.1812	1.7117	0.2724	0.4745	0.4723	12.585	1.622	0.2328	0.3983	0.2172	1.6988	0.0595	0.4652	0.3605	2.4914	1.5635	0.9302	0.181	2.1509	0.402	1.6604	0.7625	0.4696	3.1388	0.2698	0.3534	0.6625	0.706	0.6908	0.2879	0.2922	0.1194	0.6425	1.0102	0.3042	0.1018	1.6593	0.9191	0.3703	0.5223	1.3021
TCGA-F4-6805	496	0	0.1006	0.1285	0.2069	0	0.1141	0.058	0.0685	0.7628	0.0412	0	0.8572	4.0579	0.36	0.2641	0.2808	0	0.8386	0	0.1211	0.0909	1.1594	0.3879	0.1241	0.0747	0.2234	0.2792	0.9784	0.3233	0.0735	0.4565	0.1255	0.1266	0.2147	1.1853	0.2807	0.1633	0.0448	0.1247	0.3924	0.4044	0.3944	0.033	0.5646	0.1756	0.084	0.0711	0.3323
TCGA-CM-5864	61	0	0.1384	0.3114	0.2603	0.0126	0.5954	0.0648	0	0.7495	0.0461	0.2579	0.0599	12.3149	0.1789	0.5906	0.1775	0.2754	0.399	0.1322	0.0193	0.1524	0.162	0.6816	0.2776	0.1878	0.6724	0.3433	0.9845	0.8585	0.0821	1.6842	0.1491	0.2123	0.12	1.1748	0.5666	0.0913	0.3906	0.2143	0.2507	0.9044	1.2125	0	0	0.376	0.3757	0.2915	0.4541
TCGA-DM-A28E	3648	0	0.0496	0.0721	0.3315	0.0426	0.2868	0	0.3617	0.61	0	0.1159	0	31.6635	0.1779	0.4481	0.1381	0.743	0.1144	0.3756	0.0196	0.1713	1.1474	1.4208	0.3276	0.2252	0.8551	0.4841	0.9406	0.5973	0.1524	1.4456	0.0769	0.1591	0.8095	1.0435	0.1117	0.6772	0.1216	0.1491	0.1268	0.6099	0.6691	0.1244	0.6386	0.2198	0	0.1608	0.4455
TCGA-D5-6929	408	0	0.0606	0.1376	0.4319	0.0236	0.1588	0.0605	0.0715	1.2062	0.0645	0.0267	0.0559	10.0963	0.4508	1.516	0.2166	0.2571	0.4562	0.141	0.009	0.0948	1.2857	0.347	0.1943	0.2337	0.4124	0.4564	1.6849	0.2699	0.0575	3.2395	0.0983	0.0881	1.7927	0.7623	0.3499	0.7669	0.3833	0.0572	0.2341	0.598	0.463	0.0517	1.9644	0.3159	0.0877	0.1237	0.8863
TCGA-AA-3979	730	0	0.0815	0.1255	0.0559	0.1098	0.6782	0.1879	0	0.0749	0	0.1246	0.0868	5.6962	0.2399	0.107	0.3166	0	0.0723	0.0684	0.014	0.0736	1.2919	0.8084	0.4024	0	0.919	1.297	0.555	0.6681	0.0595	2.9593	0.0763	0	0	0.675	0.1832	0	0.45	0.1381	0	3.66	0.6392	0.0535	0.9152	0.3513	0.5447	0.1921	0.8378
TCGA-AY-A69D	543	0	0.1676	0.1516	0.348	0.0335	0.1129	0.0344	0.4881	1.2073	0.2812	0.2586	0.3816	15.9566	0.368	0.5486	0.3261	1.2671	0.1483	0.0451	0.0154	0.6202	4.172	2.2368	0.6631	0.1883	0.6119	0.1657	0.9872	0.427	0.6323	1.4088	0.0652	0.5509	1.4018	2.8445	0.1735	0.3877	0.202	0.1156	0.599	0.7202	0.1756	0.284	1.0054	0.4059	0.3491	0.0985	0.526
TCGA-A6-2685	464	0	0.1282	0.1326	0.0952	0	0.06	0	0.7569	0.2188	0	0.0404	0.1691	1.1435	0.6501	0	0.1349	0.6478	0.6898	0.0133	0.0546	0.3584	1.2578	1.2243	0.4897	0.0295	0.3253	0.3524	0.7334	0.2551	0.1739	0.3601	0.1857	0.2663	0.1694	0.9301	0.4983	0.1288	0.0283	0.1344	0.7077	1.2232	0.4667	0.1302	0.1485	0.3066	0.2651	0.0374	1.8645
TCGA-D5-6534	1316	0	0.0859	0.2512	0.388	0.0474	0.0913	0	0.1645	0.7629	0.0742	0.0461	0.3537	13.5895	0.6001	0.3962	0.2711	0	1.0012	0.0253	0.1453	0.0273	0.4783	1.8625	0.447	0.0336	0.3093	0.3518	0.4991	0.194	0.1764	0.63	0.3061	0.1013	0.451	1.4726	0.5077	0.098	0.0699	0.1917	0.3365	0.0809	0.1775	0.1089	1.073	0.4888	0.0504	0.0142	1.2852
TCGA-DM-A1DA	228	1	0.0896	0.2336	0.4709	0.0249	0.021	0.032	0.1134	1.3134	0.0114	0.0848	0.1478	9.3941	0.4656	1.0199	0.4715	0	0.0886	0.2096	0.0143	0.0501	0.7995	0.5809	0.3424	0.1441	0.5877	0.4517	2.1725	0.4816	0.0608	2.3167	0.039	0.0815	0.4146	0.4984	0.1742	0.0901	0.3014	0.313	0	1.1156	0.9518	0.0091	0.5711	0.3484	0.0927	0.17	0.5296
TCGA-AA-A01T	1005	0	0.1785	0.0899	0.4341	0	0.4788	0	0	0.194	0	0	0.1124	2.4324	2.1733	0.277	0.1281	0.8613	0.1684	0.0709	0	0.3813	0.304	1.0464	0.1302	0	0.3244	0.1367	0.3592	0.2544	0.0385	0.6703	0.0165	0.177	0.2252	0.8603	0.0981	0.1713	0.2819	0.2202	0.1176	0.4243	0.9308	0	0	0.2744	0	0.0497	1.0845
TCGA-AA-3675	1431	0	0.1528	0.1257	0.0294	0.0231	0.1814	0.0395	0.1867	0.3464	0	0.0698	0.146	2.2953	0.2425	0.1349	0.2994	0.4475	0.1823	0.0748	0	0.1857	0.6417	0.9061	0.2537	0.0381	0.2224	0.2472	1.1663	0.7323	0.1126	0.5597	0.0695	0.2587	0.5119	1.2308	0.1381	0.0556	0.0427	0.1067	0.191	1.3775	0.2686	0.0225	0.0641	0.3691	0.1717	0.0646	1.157
TCGA-G4-6304	1631	0	0.3698	0.3812	0.1862	0.0348	0.0587	0.0894	0.2114	0.2852	0	0.2767	0.0826	5.5321	0.6785	0.2037	0.2825	0.1266	0.8393	0.0521	0	0.1401	0.6706	0.7693	0.8615	0.1439	0.3975	0.4449	2.9425	0.4612	0.0567	3.52	0.121	0.2603	0.8278	0.8202	0.1443	0.2519	0.2072	0.1971	0.1729	0.6757	0.6842	0.1272	1.4514	0.5994	0.5183	0.1097	1.1959
TCGA-AA-3561	424	0	0.1133	0.0724	0.1123	0.0184	0	0	0.2231	0.4138	0.0671	0.0417	0.0872	6.3688	0.1237	0.1075	0.2583	0.9355	0.0581	0.2474	0	0.3697	1.5332	0.5412	0.202	0.1519	0.6152	0.2726	1.2341	0.7104	0.0897	1.5602	0.0766	0.103	0.6989	0.8238	0.1523	0	0.1749	0.1188	0.365	1.8651	0.3209	0.0537	0.7658	0.2554	0	0	0.5409
TCGA-AD-6965	805	0	0.1443	0.3219	0.914	0.0998	0.1867	0	0.2691	1.021	0.0202	0.3774	0.1052	11.5232	0.3141	0.1296	0.0719	0.6448	0.2277	0.1326	0.017	0.0892	1.636	0.9248	0.3046	0.0733	1.0625	0.7399	1.6327	0.3094	0.1262	1.0754	0.0924	0.0207	1.2645	2.283	0.4784	0.1603	0.3341	0.1269	0.5503	0.7279	0.4839	0.081	0.6466	0.4402	0.3299	0.1396	0.29
[truncated: 1,914 more columns]
